# Supplementary material for: Decoding drug-responsive cell subpopulations in triple-negative breast cancer using single-cell multiomics
Source: iScience. 2026 Mar 21;29(5):115445. doi: 10.1016/j.isci.2026.115445 (PMC13138057; doi:10.1016/j.isci.2026.115445)
Supplement: Table S1. Results from the literature search supporting the biological meanings of states in the CCLE model, related to Figure 1 and Figure 2 — (A) Gene literature annotations for CCLE F0 identity. (B) Gene literature annotations for CCLE F1 identity. (C) Gene literature annotations for CCLE F2 identity. (D) Gene literature annotations for CCLE F3 identity. (E) Gene literature annotations for CCLE F5 identity. (F) Gene literature annotations for CCLE F6 identity. [file mmc2.xlsx]

## Sheet: ST1A
TNBC samples (4 samples in this state)	# of cell lines that satisfied the criteria for the gene	gene	#TNBC paper	# BC paper (including TNBC paper)	# cancer paper (including BC and TNBC paper)	relevant pathway/key words	representative publications	gene annotation
ACH-000691, ACH-000196, ACH-000111, ACH-000276	4	APBA2	0	1	22
ACH-000691, ACH-000196, ACH-000111, ACH-000276	4	NOTCH3	25	118	702	NOTCH3 inactivation increases triple negative breast cancer sensitivity to gefitinib by promoting EGFR tyrosine dephosphorylation and its intracellular arrest; Notch receptors are associated with the regulation of tumor-initiating cells (TICs) behavior, as well as with the aetiology of TNBCs; In the adult, Notch3, in collaboration with other Notch proteins, is involved in stem cell regulation in …	1. Diluvio G, Del Gaudio F, Giuli MV, et al. NOTCH3 inactivation increases triple negative breast cancer sensitivity to gefitinib by promoting EGFR tyrosine dephosphorylation and its intracellular arrest. Oncogenesis. 2018;7(5):42. Published 2018 May 25. 2. Giuli MV, Giuliani E, Screpanti I, Bellavia D, Checquolo S. Notch Signaling Activation as a Hallmark for Triple-Negative Breast Cancer Subtyp…
ACH-000691, ACH-000196, ACH-000111, ACH-000276	4	GRHL2	4	27	123	coincide with an epithelial character	1. Mooney SM, Talebian V, Jolly MK, et al. The GRHL2/ZEB Feedback Loop-A Key Axis in the Regulation of EMT in Breast Cancer. J Cell Biochem. 2017;118(9):2559-2570. doi:10.1002/jcb.25974 2. Xiang X, Deng Z, Zhuang X, et al. Grhl2 determines the epithelial phenotype of breast cancers and promotes tumor progression [published correction appears in PLoS One. 2013;8(4). doi: 10.1371/annotation/aa63360…	Binds directly to the consensus DNA sequence 5'-AACCGGTT-3' acting as an activator and repressor on distinct target genes (By similarity). During embryogenesis, plays unique and cooperative roles with GRHL3 in establishing distinct zones of primary neurulation. Essential for closure 3 (rostral end of the forebrain), functions cooperatively with GRHL3 in closure 2 (forebrain/midbrain boundary) and…
ACH-000691, ACH-000196, ACH-000111, ACH-000276	4	DSP	2	53	636	epithelial characteristics
ACH-000691, ACH-000196, ACH-000111, ACH-000276	4	MACROH2A2	0	0	15	---
ACH-000691, ACH-000196, ACH-000111, ACH-000276	4	SFRP1	9	109	680	SFRP1 expression is significantly correlated with an increased probability of positive response to neoadjuvant chemotherapy.
ACH-000691, ACH-000196, ACH-000111, ACH-000276	4	NMU	0	4	48	expands the cancer stem cell phenotype in HER2-positive breast cancer	1. Martinez VG, Crown J, Porter RK, O'Driscoll L. Neuromedin U alters bioenergetics and expands the cancer stem cell phenotype in HER2-positive breast cancer. Int J Cancer. 2017;140(12):2771-2784. doi:10.1002/ijc.30705
ACH-000691, ACH-000196, ACH-000111, ACH-000276	4	BSPRY	0	0	4	---
ACH-000691, ACH-000196, ACH-000111, ACH-000276	4	PRXL2A	0	0	3	---
ACH-000691, ACH-000196, ACH-000111, ACH-000276	4	AIF1L	0	1	5	absence of this gene contributes to cancer cell migration and poor prognosis	1. Liu P, Li W, Hu Y, Jiang Y. Absence of AIF1L contributes to cell migration and a poor prognosis of breast cancer. Onco Targets Ther. 2018;11:5485-5498. Published 2018 Sep 5. doi:10.2147/OTT.S165874
ACH-000691, ACH-000196, ACH-000111, ACH-000276	4	BEX2	0	9	31	BEX2 overexpression protects the breast cancer cells against mitochondrial apoptosis; our data suggests that BEX2 expression is required for the normal cell cycle progression during G1 in breast cancer cells through the regulation of cyclin D1 and p21	1. Naderi A, Liu J, Bennett IC. BEX2 regulates mitochondrial apoptosis and G1 cell cycle in breast cancer. Int J Cancer. 2010;126(7):1596-1610. doi:10.1002/ijc.24866
ACH-000691, ACH-000196, ACH-000111, ACH-000276	4	DSC2	3	11	81	The high levels of DSC2 is important for maintaining high expression of vimentin, which stimulates fibronectin/integrin β1/FAK/Src/MEK/ERK/ZEB1–mediated metastasis	1. Li K, Wu R, Zhou M, Tong H, Luo KQ. Desmosomal proteins of DSC2 and PKP1 promote cancer cells survival and metastasis by increasing cluster formation in circulatory system. Sci Adv. 2021;7(40):eabg7265. doi:10.1126/sciadv.abg7265
ACH-000691, ACH-000196, ACH-000111, ACH-000276	4	DTNA	0	0	11	---
ACH-000691, ACH-000196, ACH-000111, ACH-000276	4	SLC43A3	0	0	6	---
ACH-000691, ACH-000196, ACH-000111, ACH-000276	4	TINAGL1	3	8	14	Tinagl1 suppresses TNBC progression and metastasis through direct binding to integrin α5β1, αvβ1, and epidermal growth factor receptor (EGFR), and subsequent simultaneous inhibition of focal adhesion kinase (FAK) and EGFR signaling pathways	1. Shen M, Jiang YZ, Wei Y, et al. Tinagl1 Suppresses Triple-Negative Breast Cancer Progression and Metastasis by Simultaneously Inhibiting Integrin/FAK and EGFR Signaling. Cancer Cell. 2019;35(1):64-80.e7. doi:10.1016/j.ccell.2018.11.016 2. Musetti SN, Huang L. Tinagl1 Gene Therapy Suppresses Growth and Remodels the Microenvironment of Triple Negative Breast Cancer. Mol Pharm. 2021;18(5):2032-20…
ACH-000691, ACH-000196, ACH-000111, ACH-000276	4	NECTIN4	6	46	174	Nectin-4 serves as a potential prognostic marker in TNBC and is associated with a significantly better overall survival; an potential target for antibody drug conjugate (ADC) in TNBC
ACH-000691, ACH-000196, ACH-000111, ACH-000276	4	CGN	0	11	110	Enables cadherin binding activity. Predicted to act upstream of or within bicellular tight junction assembly; epithelial cell morphogenesis;
ACH-000691, ACH-000196, ACH-000111, ACH-000276	4	ZIC1	1	8	86	In vitro, the overexpression of ZIC1 inhibited cell proliferation, reduced mitochondrial membrane potential and promoted the apoptosis of the MDA-MB-231 and SK-BR3 breast cancer cells by inactivating the Akt/mTOR/P70S6K pathway, suppressing survivin expression, modulating the cell cycle, releasing cytochrome c (Cyto-c) into the cytosol and activating caspase proteins.
ACH-000691, ACH-000196, ACH-000111, ACH-000276	4	UCHL1	6	49	708	UCHL1 promotes cancer stemness in triple-negative breast cancer; UCHL1 facilitates TGFβ signaling-induced metastasis by protecting TGFβ type I receptor and SMAD2 from ubiquitination	1. Liu S, González-Prieto R, Zhang M, et al. Deubiquitinase Activity Profiling Identifies UCHL1 as a Candidate Oncoprotein That Promotes TGFβ-Induced Breast Cancer Metastasis. Clin Cancer Res. 2020;26(6):1460-1473. doi:10.1158/1078-0432.CCR-19-1373 2. Tian C, Liu Y, Liu Y, et al. UCHL1 promotes cancer stemness in triple-negative breast cancer. Pathol Res Pract. 2022;240:154235. doi:10.1016/j.prp.…
ACH-000691, ACH-000196, ACH-000111, ACH-000276	4	AUTS2	0	2	35	---
ACH-000691, ACH-000196, ACH-000111, ACH-000276	4	TMSB15B	0	1	2
ACH-000691, ACH-000196, ACH-000111, ACH-000276	4	USP41	0	3	5	USP41 Enhances Epithelial-Mesenchymal Transition of Breast Cancer Cells through Snail Stabilization	1. Yoon JY, Seo SU, Woo SM, Kwon TK. USP41 Enhances Epithelial-Mesenchymal Transition of Breast Cancer Cells through Snail Stabilization. Int J Mol Sci. 2023;24(2):1693. Published 2023 Jan 15. doi:10.3390/ijms24021693
ACH-000691, ACH-000196, ACH-000111, ACH-000276	4	FBLIM1	0	3	18
ACH-000691, ACH-000196, ACH-000111, ACH-000276	4	ELF3	3	39	188	induces endogenous TGF-beta type II receptor expression and restores the TGF-beta signaling pathway in Hs578t (TNBC) human breast cancer cells; might promote tumorigenesis via PI3K/Akt pathway in breast cancer	1. Gajulapalli VN, Samanthapudi VS, Pulaganti M, et al. A transcriptional repressive role for epithelial-specific ETS factor ELF3 on oestrogen receptor alpha in breast cancer cells. Biochem J. 2016;473(8):1047-1061. doi:10.1042/BCJ20160019 2. Chang J, Lee C, Hahm KB, Yi Y, Choi SG, Kim SJ. Over-expression of ERT(ESX/ESE-1/ELF3), an ets-related transcription factor, induces endogenous TGF-beta typ…
ACH-000691, ACH-000196, ACH-000111, ACH-000276	4	CHMP4C	0	0	38
ACH-000691, ACH-000196, ACH-000111, ACH-000276	4	BEND7	0	0	0
ACH-000691, ACH-000196, ACH-000111, ACH-000276	4	MYO5B	0	0	24
ACH-000691, ACH-000196, ACH-000111, ACH-000276	4	EVPL	0	1	17	upregulated in breast cancer	1. Kim DH, Lee KE. Discovering Breast Cancer Biomarkers Candidates through mRNA Expression Analysis Based on The Cancer Genome Atlas Database. J Pers Med. 2022;12(10):1753. Published 2022 Oct 21. doi:10.3390/jpm12101753
ACH-000691, ACH-000196, ACH-000111, ACH-000276	4	TP53I11	0	1	12
ACH-000691, ACH-000196, ACH-000111, ACH-000276	4	BACE2	0	1	25
ACH-000691, ACH-000196, ACH-000111, ACH-000276	4	ALDH1A3	19	59	220	breast cancer stem cell marker; ALDH1A3-regulated long non-coding RNA NRAD1 is a potential novel target for triple-negative breast tumors and cancer stem cells; NRAD1 regulates expression of genes involved in differentiation and catabolic processes; promote breast cancer stem cell population; promote retinoic acid synthesis; ALDH1A3 was determined to play a role in breast cancer brain metastasis …	1. Thomas ML, de Antueno R, Coyle KM, et al. Citral reduces breast tumor growth by inhibiting the cancer stem cell marker ALDH1A3. Mol Oncol. 2016;10(9):1485-1496. doi:10.1016/j.molonc.2016.08.004 2. Vidovic D, Huynh TT, Konda P, et al. ALDH1A3-regulated long non-coding RNA NRAD1 is a potential novel target for triple-negative breast tumors and cancer stem cells. Cell Death Differ. 2020;27(1):363…
ACH-000691, ACH-000196, ACH-000111, ACH-000276	4	CLDN4	12	62	295	epithelial marker
ACH-000691, ACH-000196, ACH-000111, ACH-000276	3	LIMCH1
ACH-000691, ACH-000196, ACH-000111, ACH-000276	3	FGFR2
ACH-000691, ACH-000196, ACH-000111, ACH-000276	3	TGFB2
ACH-000691, ACH-000196, ACH-000111, ACH-000276	3	EFS
ACH-000691, ACH-000196, ACH-000111, ACH-000276	3	GABRE
ACH-000691, ACH-000196, ACH-000111, ACH-000276	3	GRB10
ACH-000691, ACH-000196, ACH-000111, ACH-000276	3	GNB4
ACH-000691, ACH-000196, ACH-000111, ACH-000276	3	PPL
ACH-000691, ACH-000196, ACH-000111, ACH-000276	3	PLEKHA6
ACH-000691, ACH-000196, ACH-000111, ACH-000276	3	STAC
ACH-000691, ACH-000196, ACH-000111, ACH-000276	3	FAM50B
ACH-000691, ACH-000196, ACH-000111, ACH-000276	3	SYBU
ACH-000691, ACH-000196, ACH-000111, ACH-000276	3	CDKN2A
ACH-000691, ACH-000196, ACH-000111, ACH-000276	3	FAM171A1
ACH-000691, ACH-000196, ACH-000111, ACH-000276	3	PDZK1IP1
ACH-000691, ACH-000196, ACH-000111, ACH-000276	3	NDRG2
ACH-000691, ACH-000196, ACH-000111, ACH-000276	3	ID4
ACH-000691, ACH-000196, ACH-000111, ACH-000276	3	TSPYL5
ACH-000691, ACH-000196, ACH-000111, ACH-000276	3	ANO9
ACH-000691, ACH-000196, ACH-000111, ACH-000276	3	PRAME	3	18	437	promotes EMT	1. Al-Khadairi G, Naik A, Thomas R, Al-Sulaiti B, Rizly S, Decock J. PRAME promotes epithelial-to-mesenchymal transition in triple negative breast cancer. J Transl Med. 2019;17(1):9. Published 2019 Jan 3. doi:10.1186/s12967-018-1757-3
ACH-000691, ACH-000196, ACH-000111, ACH-000276	3	MAGED4B
ACH-000691, ACH-000196, ACH-000111, ACH-000276	3	DAPK1
ACH-000691, ACH-000196, ACH-000111, ACH-000276	3	ZNF677
ACH-000691, ACH-000196, ACH-000111, ACH-000276	3	PPP1R14C
ACH-000691, ACH-000196, ACH-000111, ACH-000276	3	CT83
ACH-000691, ACH-000196, ACH-000111, ACH-000276	3	SERPINB5
ACH-000691, ACH-000196, ACH-000111, ACH-000276	3	CRIP1
ACH-000691, ACH-000196, ACH-000111, ACH-000276	3	SPESP1
ACH-000691, ACH-000196, ACH-000111, ACH-000276	2	TMEM98
ACH-000691, ACH-000196, ACH-000111, ACH-000276	2	TNC
ACH-000691, ACH-000196, ACH-000111, ACH-000276	2	PLXNA2
ACH-000691, ACH-000196, ACH-000111, ACH-000276	2	LXN
ACH-000691, ACH-000196, ACH-000111, ACH-000276	2	PKP1
ACH-000691, ACH-000196, ACH-000111, ACH-000276	2	CHST10
ACH-000691, ACH-000196, ACH-000111, ACH-000276	2	ARMCX1
ACH-000691, ACH-000196, ACH-000111, ACH-000276	2	ZC4H2
ACH-000691, ACH-000196, ACH-000111, ACH-000276	2	SMO
ACH-000691, ACH-000196, ACH-000111, ACH-000276	2	PDLIM4
ACH-000691, ACH-000196, ACH-000111, ACH-000276	2	DSC3
ACH-000691, ACH-000196, ACH-000111, ACH-000276	2	IFI44
ACH-000691, ACH-000196, ACH-000111, ACH-000276	2	MAGED4
ACH-000691, ACH-000196, ACH-000111, ACH-000276	2	SLFN11
ACH-000691, ACH-000196, ACH-000111, ACH-000276	2	C6orf141
ACH-000691, ACH-000196, ACH-000111, ACH-000276	2	CT45A3
ACH-000691, ACH-000196, ACH-000111, ACH-000276	2	F8A3
ACH-000691, ACH-000196, ACH-000111, ACH-000276	1	GALNT18
ACH-000691, ACH-000196, ACH-000111, ACH-000276	1	CTAG2
ACH-000691, ACH-000196, ACH-000111, ACH-000276	1	MTUS1
ACH-000691, ACH-000196, ACH-000111, ACH-000276	1	AC004556.3
	NOTCH SIGNALING
		NOTCH1					1. Stoeck A, Lejnine S, Truong A, et al. Discovery of biomarkers predictive of GSI response in triple-negative breast cancer and adenoid cystic carcinoma. Cancer Discov. 2014;4(10):1154-1167. doi:10.1158/2159-8290.CD-13-0830
		JAG2
		HEY2
		HES4				high expression of HES4 is associated with poor clinical outcomes in TNBC; TCGA model F3 state has lower HES4 expression level	1. Stoeck A, Lejnine S, Truong A, et al. Discovery of biomarkers predictive of GSI response in triple-negative breast cancer and adenoid cystic carcinoma. Cancer Discov. 2014;4(10):1154-1167. doi:10.1158/2159-8290.CD-13-0830

## Sheet: ST1B
TNBC samples (8 samples in this state)	# of cell lines that satisfied the criteria for the gene	gene	#TNBC paper	# BC paper (including TNBC paper)	# cancer paper (including BC and TNBC paper)	relevant pathway/key words	representative publications	gene annotation
ACH-000721, ACH-000148, ACH-001389, ACH-000621, ACH-000288, ACH-000573, ACH-000699, ACH-001391	8	MRC2	0	14	59	we show that genetic deletion of the Endo180 (MRC2) receptor, predominantly expressed by a population of matrix-remodelling CAFs, profoundly limits tumour growth and metastasis; effects that can be recapitulated in 3D co-culture assays; high MRC2 mRNA levels in tumors were associated with a poor response to αPD-1 therapy, highlighting the potential benefits of therapeutically targeting a specific…	1. Jungwirth U, van Weverwijk A, Evans RJ, et al. Impairment of a distinct cancer-associated fibroblast population limits tumour growth and metastasis. Nat Commun. 2021;12(1):3516. Published 2021 Jun 10. doi:10.1038/s41467-021-23583-1 2. Jenkins L, Jungwirth U, Avgustinova A, et al. Cancer-Associated Fibroblasts Suppress CD8+ T-cell Infiltration and Confer Resistance to Immune-Checkpoint Blockade…
ACH-000721, ACH-000148, ACH-001389, ACH-000621, ACH-000288, ACH-000573, ACH-000699, ACH-001391	8	VIM	37	164	1215	mesenchymal marker
ACH-000721, ACH-000148, ACH-001389, ACH-000621, ACH-000288, ACH-000573, ACH-000699, ACH-001391	8	GSTP1	15	388	2716	promote glycolysis in TNBC; glutathione-S-transferase Pi 1 (GSTP1) as a novel TNBC target that controls cancer pathogenicity by regulating glycolytic and lipid metabolism, energetics, and oncogenic signaling pathways through a protein interaction that activates glyceraldehyde-3-phosphate dehydrogenase activity.	Louie SM, Grossman EA, Crawford LA, et al. GSTP1 Is a Driver of Triple-Negative Breast Cancer Cell Metabolism and Pathogenicity. Cell Chem Biol. 2016;23(5):567-578. doi:10.1016/j.chembiol.2016.03.017
ACH-000721, ACH-000148, ACH-001389, ACH-000621, ACH-000288, ACH-000573, ACH-000699, ACH-001391	8	AKR1B1	1	21	115	aldose reductase (AKR1B1) inhibitor epalrestat (EPA) in combination with cytotoxic chemotherapy and targeted therapeutics has a major anticancer effect in TNBC	1. Bailly C. Moving toward a new horizon for the aldose reductase inhibitor epalrestat to treat drug-resistant cancer. Eur J Pharmacol. 2022;931:175191. doi:10.1016/j.ejphar.2022.175191
ACH-000721, ACH-000148, ACH-001389, ACH-000621, ACH-000288, ACH-000573, ACH-000699, ACH-001391	8	RAB34	0	1	18
ACH-000721, ACH-000148, ACH-001389, ACH-000621, ACH-000288, ACH-000573, ACH-000699, ACH-001391	8	LDHB	8	33	200	TNBC reply on glycolysis; we identify lactate dehydrogenase B (LDHB), a component of glycolytic metabolism, as an essential gene in triple-negative breast cancer. Loss of LDHB abrogated cell proliferation in vitro and arrested tumor growth in fully formed tumors in vivo.	1. McCleland ML, Adler AS, Shang Y, et al. An integrated genomic screen identifies LDHB as an essential gene for triple-negative breast cancer. Cancer Res. 2012;72(22):5812-5823. doi:10.1158/0008-5472.CAN-12-1098 2. Cheng, A., Zhang, P., Wang, B. et al. Aurora-A mediated phosphorylation of LDHB promotes glycolysis and tumor progression by relieving the substrate-inhibition effect. Nat Commun 10, …
ACH-000721, ACH-000148, ACH-001389, ACH-000621, ACH-000288, ACH-000573, ACH-000699, ACH-001391	8	FN1	11	130	832	mesenchymal marker;	1. Deshmukh AP, Vasaikar SV, Tomczak K, et al. Identification of EMT signaling cross-talk and gene regulatory networks by single-cell RNA sequencing. Proc Natl Acad Sci U S A. 2021;118(19):e2102050118. doi:10.1073/pnas.2102050118
ACH-000721, ACH-000148, ACH-001389, ACH-000621, ACH-000288, ACH-000573, ACH-000699, ACH-001391	8	RAB32	0	2	18
ACH-000721, ACH-000148, ACH-001389, ACH-000621, ACH-000288, ACH-000573, ACH-000699, ACH-001391	8	MAP1B	0	6	110
ACH-000721, ACH-000148, ACH-001389, ACH-000621, ACH-000288, ACH-000573, ACH-000699, ACH-001391	8	SPART	0	1	16
ACH-000721, ACH-000148, ACH-001389, ACH-000621, ACH-000288, ACH-000573, ACH-000699, ACH-001391	8	PSAT1	4	32	121	---
ACH-000721, ACH-000148, ACH-001389, ACH-000621, ACH-000288, ACH-000573, ACH-000699, ACH-001391	8	ATP8B2	0	0	4
ACH-000721, ACH-000148, ACH-001389, ACH-000621, ACH-000288, ACH-000573, ACH-000699, ACH-001391	8	MSN	6	114	648	Interfering MSN-NONO complex-activated CREB signaling serves as a therapeutic strategy for triple-negative breast cancer	1. Qin Y, Chen W, Jiang G, et al. Interfering MSN-NONO complex-activated CREB signaling serves as a therapeutic strategy for triple-negative breast cancer. Sci Adv. 2020;6(8):eaaw9960. Published 2020 Feb 19. doi:10.1126/sciadv.aaw9960
ACH-000721, ACH-000148, ACH-001389, ACH-000621, ACH-000288, ACH-000573, ACH-000699, ACH-001391	8	CD109	2	10	101	high expression of CD109 protein had significantly poorer postoperative disease-specific survival	1. Tao J, Li H, Li Q, Yang Y. CD109 is a potential target for triple-negative breast cancer. Tumour Biol. 2014;35(12):12083-12090. doi:10.1007/s13277-014-2509-5
ACH-000721, ACH-000148, ACH-001389, ACH-000621, ACH-000288, ACH-000573, ACH-000699, ACH-001391	8	FSTL1	3	10	93	FSTL1 enhances chemoresistance and maintains stemness in breast cancer cells via integrin β3/Wnt signaling	1. Cheng S, Huang Y, Lou C, He Y, Zhang Y, Zhang Q. FSTL1 enhances chemoresistance and maintains stemness in breast cancer cells via integrin β3/Wnt signaling under miR-137 regulation. Cancer Biol Ther. 2019;20(3):328-337. doi:10.1080/15384047.2018.1529101
ACH-000721, ACH-000148, ACH-001389, ACH-000621, ACH-000288, ACH-000573, ACH-000699, ACH-001391	8	HDGFL3	0	0	8
ACH-000721, ACH-000148, ACH-001389, ACH-000621, ACH-000288, ACH-000573, ACH-000699, ACH-001391	8	NNMT	1	11	201	NNMT overexpression promoted migration and invasion of TNBCs by reducing cholesterol levels in the cytoplasm and cell membrane. Mechanistically, NNMT activated MEK/ERK/c-Jun/ABCA1 pathway by repressing protein phosphatase 2A (PP2A) activity leading to cholesterol efflux and membrane fluidity enhancement, thereby promoting the epithelial-mesenchymal transition (EMT) of TNBCs.	1. Wang Y, Zhou X, Lei Y, et al. NNMT contributes to high metastasis of triple negative breast cancer by enhancing PP2A/MEK/ERK/c-Jun/ABCA1 pathway mediated membrane fluidity. Cancer Lett. 2022;547:215884. doi:10.1016/j.canlet.2022.215884
ACH-000721, ACH-000148, ACH-001389, ACH-000621, ACH-000288, ACH-000573, ACH-000699, ACH-001391	8	TCEAL9	0	0	6
ACH-000721, ACH-000148, ACH-001389, ACH-000621, ACH-000288, ACH-000573, ACH-000699, ACH-001391	8	ZNF655	1	1	5
ACH-000721, ACH-000148, ACH-001389, ACH-000621, ACH-000288, ACH-000573, ACH-000699, ACH-001391	8	FBXO17	0	1	12
ACH-000721, ACH-000148, ACH-001389, ACH-000621, ACH-000288, ACH-000573, ACH-000699, ACH-001391	8	LIX1L	0	0	5
ACH-000721, ACH-000148, ACH-001389, ACH-000621, ACH-000288, ACH-000573, ACH-000699, ACH-001391	7	FHL1	0	8	90	FHL1 overexpression inhibited the viability, colony number, migration, and invasion of BC cells and the expression of VEGF, N-cadherin, and vimentin, and increased the expression of FHL1, p53, and E-cadherin in BT549 cells.	1. Li Y, Zeng Q, Qiu J, et al. MiR-183-5p Promotes Proliferation, Metastasis and Angiogenesis in Breast Cancer Cells through Negatively Regulating Four and a Half LIM Protein 1 [published correction appears in J Breast Cancer. 2020 Sep 28;23(5):576]. J Breast Cancer. 2020;23(4):355-372. Published 2020 Aug 25. doi:10.4048/jbc.2020.23.e47
ACH-000721, ACH-000148, ACH-001389, ACH-000621, ACH-000288, ACH-000573, ACH-000699, ACH-001391	7	KCNG1	0	0	2
ACH-000721, ACH-000148, ACH-001389, ACH-000621, ACH-000288, ACH-000573, ACH-000699, ACH-001391	7	TNC	5	194	1340	mesenchymal marker
ACH-000721, ACH-000148, ACH-001389, ACH-000621, ACH-000288, ACH-000573, ACH-000699, ACH-001391	7	PROCR	10	29	119	protein C receptor (Procr), a novel Wnt target in the mammary gland, marks a unique population of multipotent mouse MaSCs. Procr-positive cells localize to the basal layer, exhibit epithelial-to-mesenchymal transition characteristics, and express low levels of basal keratins. Procr-expressing cells have a high regenerative capacity in transplantation assays and differentiate into all lineages of …	1. Wang D, Cai C, Dong X, et al. Identification of multipotent mammary stem cells by protein C receptor expression. Nature. 2015;517(7532):81-84. doi:10.1038/nature13851
ACH-000721, ACH-000148, ACH-001389, ACH-000621, ACH-000288, ACH-000573, ACH-000699, ACH-001391	7	SMARCA1	0	1	42
ACH-000721, ACH-000148, ACH-001389, ACH-000621, ACH-000288, ACH-000573, ACH-000699, ACH-001391	7	GSDME	5	42	189	promotes pyroptosis in TNBC
ACH-000721, ACH-000148, ACH-001389, ACH-000621, ACH-000288, ACH-000573, ACH-000699, ACH-001391	7	CAV2	2	19	158	---
ACH-000721, ACH-000148, ACH-001389, ACH-000621, ACH-000288, ACH-000573, ACH-000699, ACH-001391	7	C3orf14	0	0	4
ACH-000721, ACH-000148, ACH-001389, ACH-000621, ACH-000288, ACH-000573, ACH-000699, ACH-001391	7	DUSP1	7	65	415	promote breast cancer survival and chemoresistance	1. Liu R, Yang G, Bao M, et al. STAMBPL1 promotes breast cancer cell resistance to cisplatin partially by stabilizing MKP-1 expression. Oncogene. 2022;41(16):2265-2274. doi:10.1038/s41388-022-02252-7
ACH-000721, ACH-000148, ACH-001389, ACH-000621, ACH-000288, ACH-000573, ACH-000699, ACH-001391	7	TGFBI	3	18	210	upregulated in response to TGFβ1 activation	1. Vishnubalaji, R., Alajez, N.M. Epigenetic regulation of triple negative breast cancer (TNBC) by TGF-β signaling. Sci Rep 11, 15410 (2021). https://doi.org/10.1038/s41598-021-94514-9
ACH-000721, ACH-000148, ACH-001389, ACH-000621, ACH-000288, ACH-000573, ACH-000699, ACH-001391	7	COL5A1	1	15	112
ACH-000721, ACH-000148, ACH-001389, ACH-000621, ACH-000288, ACH-000573, ACH-000699, ACH-001391	7	LOXL2	2	54	278	LOXL2 oxidizes H3 at lysine 4 and reduces chromatin decompaction, resulting inhibition of DNA damage response and decreased susceptibility to anticancer agents	1. Cebrià-Costa JP, Pascual-Reguant L, Gonzalez-Perez A, et al. LOXL2-mediated H3K4 oxidation reduces chromatin accessibility in triple-negative breast cancer cells. Oncogene. 2020;39(1):79-121. doi:10.1038/s41388-019-0969-1
ACH-000721, ACH-000148, ACH-001389, ACH-000621, ACH-000288, ACH-000573, ACH-000699, ACH-001391	7	DZIP1	0	1	15
ACH-000721, ACH-000148, ACH-001389, ACH-000621, ACH-000288, ACH-000573, ACH-000699, ACH-001391	7	B4GALNT1	0	3	23
ACH-000721, ACH-000148, ACH-001389, ACH-000621, ACH-000288, ACH-000573, ACH-000699, ACH-001391	7	TGFB1I1	0	7	91	Hic-5 expressed by cancer-associated fibroblasts (CAFs) remodeling of the stromal matrix promotes breast tumor progression	1. Goreczny GJ, Ouderkirk-Pecone JL, Olson EC, Krendel M, Turner CE. Hic-5 remodeling of the stromal matrix promotes breast tumor progression. Oncogene. 2017;36(19):2693-2703. doi:10.1038/onc.2016.422
ACH-000721, ACH-000148, ACH-001389, ACH-000621, ACH-000288, ACH-000573, ACH-000699, ACH-001391	7	SLC16A3	17	90	439	MCT4 (SLC16A3) expression is a functional marker of hypoxia, oxidative stress, aerobic glycolysis, and L-lactate efflux.	1. Doyen J, Trastour C, Ettore F, et al. Expression of the hypoxia-inducible monocarboxylate transporter MCT4 is increased in triple negative breast cancer and correlates independently with clinical outcome. Biochem Biophys Res Commun. 2014;451(1):54-61. doi:10.1016/j.bbrc.2014.07.050 2. Witkiewicz AK, Whitaker-Menezes D, Dasgupta A, et al. Using the "reverse Warburg effect" to identify high-risk…
ACH-000721, ACH-000148, ACH-001389, ACH-000621, ACH-000288, ACH-000573, ACH-000699, ACH-001391	7	FKBP10	0	1	32
ACH-000721, ACH-000148, ACH-001389, ACH-000621, ACH-000288, ACH-000573, ACH-000699, ACH-001391	7	EMP3	2	12	64	EMP3 negatively modulates breast cancer cell DNA replication, DNA damage repair, and stem-like properties
ACH-000721, ACH-000148, ACH-001389, ACH-000621, ACH-000288, ACH-000573, ACH-000699, ACH-001391	7	FUOM	0	0	0
ACH-000721, ACH-000148, ACH-001389, ACH-000621, ACH-000288, ACH-000573, ACH-000699, ACH-001391	7	PRSS23	0	5	16
ACH-000721, ACH-000148, ACH-001389, ACH-000621, ACH-000288, ACH-000573, ACH-000699, ACH-001391	7	IFI16	2	18	157	IFI16 inhibits DNA repair that potentiates type-I interferon-induced antitumor effects in TNBC;	1. Ka NL, Lim GY, Hwang S, Kim SS, Lee MO. IFI16 inhibits DNA repair that potentiates type-I interferon-induced antitumor effects in triple negative breast cancer. Cell Rep. 2021;37(12):110138. doi:10.1016/j.celrep.2021.110138
ACH-000721, ACH-000148, ACH-001389, ACH-000621, ACH-000288, ACH-000573, ACH-000699, ACH-001391	7	AXL	53	183	1360	Small-molecule inhibitors blocking AXL sensitized cells to JQ1; AXL Controls Directed Migration of Mesenchymal Triple-Negative Breast Cancer Cells; induces TNBC stemness via AXL-KLF5 axis; a target for TNBC	1. Shu S, Wu HJ, Ge JY, et al. Synthetic Lethal and Resistance Interactions with BET Bromodomain Inhibitors in Triple-Negative Breast Cancer. Mol Cell. 2020;78(6):1096-1113.e8. doi:10.1016/j.molcel.2020.04.027 2. Zajac O, Leclere R, Nicolas A, et al. AXL Controls Directed Migration of Mesenchymal Triple-Negative Breast Cancer Cells. Cells. 2020;9(1):247. Published 2020 Jan 19. doi:10.3390/cells90…
ACH-000721, ACH-000148, ACH-001389, ACH-000621, ACH-000288, ACH-000573, ACH-000699, ACH-001391	7	SDC2	2	8	156	---
ACH-000721, ACH-000148, ACH-001389, ACH-000621, ACH-000288, ACH-000573, ACH-000699, ACH-001391	7	CDH2	20	110	663	mesenchymal marker
ACH-000721, ACH-000148, ACH-001389, ACH-000621, ACH-000288, ACH-000573, ACH-000699, ACH-001391	7	MSRB3	1	4	24	makes mammary stem cells resistant to DNA damage	1. Morel AP, Ginestier C, Pommier RM, et al. A stemness-related ZEB1-MSRB3 axis governs cellular pliancy and breast cancer genome stability. Nat Med. 2017;23(5):568-578. doi:10.1038/nm.4323
ACH-000721, ACH-000148, ACH-001389, ACH-000621, ACH-000288, ACH-000573, ACH-000699, ACH-001391	7	BASP1	1	2	49	---
ACH-000721, ACH-000148, ACH-001389, ACH-000621, ACH-000288, ACH-000573, ACH-000699, ACH-001391	7	CAVIN1	0	6	71
ACH-000721, ACH-000148, ACH-001389, ACH-000621, ACH-000288, ACH-000573, ACH-000699, ACH-001391	7	NECTIN3	0	2	25
ACH-000721, ACH-000148, ACH-001389, ACH-000621, ACH-000288, ACH-000573, ACH-000699, ACH-001391	7	GJC1	0	2	13
ACH-000721, ACH-000148, ACH-001389, ACH-000621, ACH-000288, ACH-000573, ACH-000699, ACH-001391	7	RFLNB	0	0	2
ACH-000721, ACH-000148, ACH-001389, ACH-000621, ACH-000288, ACH-000573, ACH-000699, ACH-001391	7	LHFPL6	0	0	4
ACH-000721, ACH-000148, ACH-001389, ACH-000621, ACH-000288, ACH-000573, ACH-000699, ACH-001391	7	KIRREL1	0	1	8
ACH-000721, ACH-000148, ACH-001389, ACH-000621, ACH-000288, ACH-000573, ACH-000699, ACH-001391	7	C2orf74	1	1	3	---
ACH-000721, ACH-000148, ACH-001389, ACH-000621, ACH-000288, ACH-000573, ACH-000699, ACH-001391	6	TFPI	3	27	131	TFPI inhibits breast cancer progression by suppressing ERK/p38 MAPK signaling pathway	1. Xing M, Yang Y, Huang J, et al. TFPI inhibits breast cancer progression by suppressing ERK/p38 MAPK signaling pathway. Genes Genomics. 2022;44(7):801-812. doi:10.1007/s13258-022-01258-5
ACH-000721, ACH-000148, ACH-001389, ACH-000621, ACH-000288, ACH-000573, ACH-000699, ACH-001391	6	MGST1
ACH-000721, ACH-000148, ACH-001389, ACH-000621, ACH-000288, ACH-000573, ACH-000699, ACH-001391	6	IL32	5	18	177	Cancer-associated fibroblast (CAF)-derived IL32 promotes breast cancer cell invasion and metastasis via integrin β3-p38 MAPK signalling	1. Wen S, Hou Y, Fu L, et al. Cancer-associated fibroblast (CAF)-derived IL32 promotes breast cancer cell invasion and metastasis via integrin β3-p38 MAPK signalling. Cancer Lett. 2019;442:320-332. doi:10.1016/j.canlet.2018.10.015
ACH-000721, ACH-000148, ACH-001389, ACH-000621, ACH-000288, ACH-000573, ACH-000699, ACH-001391	6	EHD2	1	6	46	TNBC low EHD2 expressers were found to benefit the most from chemotherapy when compared to all subtypes of breast cancers.	1. Shen WW, Bièche I, Fuhrmann L, et al. EHD2 is a Predictive Biomarker of Chemotherapy Efficacy in Triple Negative Breast Carcinoma. Sci Rep. 2020;10(1):7998. Published 2020 May 14. doi:10.1038/s41598-020-65054-5
ACH-000721, ACH-000148, ACH-001389, ACH-000621, ACH-000288, ACH-000573, ACH-000699, ACH-001391	6	EML1	0	0	20
ACH-000721, ACH-000148, ACH-001389, ACH-000621, ACH-000288, ACH-000573, ACH-000699, ACH-001391	6	CYBRD1	0	2	19
ACH-000721, ACH-000148, ACH-001389, ACH-000621, ACH-000288, ACH-000573, ACH-000699, ACH-001391	6	TGFB2	7	47	286	(TGFβ) signaling	1. Zhou C, Wang D, Li J, et al. TGFB2-AS1 inhibits triple-negative breast cancer progression via interaction with SMARCA4 and regulating its targets TGFB2 and SOX2. Proc Natl Acad Sci U S A. 2022;119(39):e2117988119. doi:10.1073/pnas.2117988119
ACH-000721, ACH-000148, ACH-001389, ACH-000621, ACH-000288, ACH-000573, ACH-000699, ACH-001391	6	EEF1A2	3	25	124	EEF1A2 triggers stronger ERK mediated metastatic program in ER negative breast cancer cells than in ER positive cells	1. Hassan MK, Kumar D, Patel SA, Dixit M. EEF1A2 triggers stronger ERK mediated metastatic program in ER negative breast cancer cells than in ER positive cells. Life Sci. 2020;262:118553. doi:10.1016/j.lfs.2020.118553
ACH-000721, ACH-000148, ACH-001389, ACH-000621, ACH-000288, ACH-000573, ACH-000699, ACH-001391	6	MAP1LC3A	12	106	887
ACH-000721, ACH-000148, ACH-001389, ACH-000621, ACH-000288, ACH-000573, ACH-000699, ACH-001391	6	FSD1	1	2	12
ACH-000721, ACH-000148, ACH-001389, ACH-000621, ACH-000288, ACH-000573, ACH-000699, ACH-001391	6	TFPI2	1	16	243
ACH-000721, ACH-000148, ACH-001389, ACH-000621, ACH-000288, ACH-000573, ACH-000699, ACH-001391	6	GRB10	1	22	118	---
ACH-000721, ACH-000148, ACH-001389, ACH-000621, ACH-000288, ACH-000573, ACH-000699, ACH-001391	6	P3H3	0	2	3
ACH-000721, ACH-000148, ACH-001389, ACH-000621, ACH-000288, ACH-000573, ACH-000699, ACH-001391	6	SPARC	18	167	1228	SPARC serves an important role in breast cancer bone metastasis and may be a promising therapeutic target for the treatment of breast cancer bone metastasis.	1. Ma J, Gao S, Xie X, et al. SPARC inhibits breast cancer bone metastasis and may be a clinical therapeutic target. Oncol Lett. 2017;14(5):5876-5882. doi:10.3892/ol.2017.6925
ACH-000721, ACH-000148, ACH-001389, ACH-000621, ACH-000288, ACH-000573, ACH-000699, ACH-001391	6	GNB4	0	2	19
ACH-000721, ACH-000148, ACH-001389, ACH-000621, ACH-000288, ACH-000573, ACH-000699, ACH-001391	6	EVA1A	3	3	23	involved in autophagy and apoptosis-inducing cell death; it triggers cell death and exhibits bothe autophagic and apoptotic characteristics	1. Zhen Y, Zhao R, Wang M, et al. Flubendazole elicits anti-cancer effects via targeting EVA1A-modulated autophagy and apoptosis in Triple-negative Breast Cancer. Theranostics. 2020;10(18):8080-8097. Published 2020 Jul 2. doi:10.7150/thno.43473 2. Hu, J., Li, G., Qu, L. et al. TMEM166/EVA1A interacts with ATG16L1 and induces autophagosome formation and cell death. Cell Death Dis 7, e2323 (2016). …
ACH-000721, ACH-000148, ACH-001389, ACH-000621, ACH-000288, ACH-000573, ACH-000699, ACH-001391	6	CHST10	0	0	10
ACH-000721, ACH-000148, ACH-001389, ACH-000621, ACH-000288, ACH-000573, ACH-000699, ACH-001391	6	AKT3	21	116	562	Akt3 signaling	1. Chin YR, Yoshida T, Marusyk A, Beck AH, Polyak K, Toker A. Targeting Akt3 signaling in triple-negative breast cancer. Cancer Res. 2014;74(3):964-973. doi:10.1158/0008-5472.CAN-13-2175
ACH-000721, ACH-000148, ACH-001389, ACH-000621, ACH-000288, ACH-000573, ACH-000699, ACH-001391	6	GBP1	8	14	105	GBP1 is a new potential druggable therapeutic target for treating TNBC with enhanced EGFR expression	1. Quintero M, Adamoski D, Reis LMD, et al. Guanylate-binding protein-1 is a potential new therapeutic target for triple-negative breast cancer. BMC Cancer. 2017;17(1):727. Published 2017 Nov 7. doi:10.1186/s12885-017-3726-2
ACH-000721, ACH-000148, ACH-001389, ACH-000621, ACH-000288, ACH-000573, ACH-000699, ACH-001391	6	DNAJC15	0	5	14	has proapoptotic function; DNAJC15 plays an intriguing role among the tumor suppressor genes whose repression is associated with tumor aggressiveness and chemoresistance. Its down-regulation associates with increased drug resistance in breast cancer;	1. Alessandrini F, Pezzè L, Menendez D, Resnick MA, Ciribilli Y. ETV7-Mediated DNAJC15 Repression Leads to Doxorubicin Resistance in Breast Cancer Cells. Neoplasia. 2018;20(8):857-870. doi:10.1016/j.neo.2018.06.008 2. Sinha D, D'Silva P. Chaperoning mitochondrial permeability transition: regulation of transition pore complex by a J-protein, DnaJC15. Cell Death Dis. 2014;5(3):e1101. Published 2014…
ACH-000721, ACH-000148, ACH-001389, ACH-000621, ACH-000288, ACH-000573, ACH-000699, ACH-001391	6	A1BG	0	5	30
ACH-000721, ACH-000148, ACH-001389, ACH-000621, ACH-000288, ACH-000573, ACH-000699, ACH-001391	6	GNG11	1	5	29	---
ACH-000721, ACH-000148, ACH-001389, ACH-000621, ACH-000288, ACH-000573, ACH-000699, ACH-001391	6	SMO	15	103	1568	SMO-GLI1/tGLI1 pathways promote breast cancer stem cells	1. Doheny D, Sirkisoon S, Carpenter RL, et al. Combined inhibition of JAK2-STAT3 and SMO-GLI1/tGLI1 pathways suppresses breast cancer stem cells, tumor growth, and metastasis. Oncogene. 2020;39(42):6589-6605. doi:10.1038/s41388-020-01454-1
ACH-000721, ACH-000148, ACH-001389, ACH-000621, ACH-000288, ACH-000573, ACH-000699, ACH-001391	6	PXDN	0	1	42
ACH-000721, ACH-000148, ACH-001389, ACH-000621, ACH-000288, ACH-000573, ACH-000699, ACH-001391	6	LGALS3	11	217	1953	Circulating galectin-3 promotes tumor-endothelium-adhesion by upregulating ICAM-1 in endothelium-derived extracellular vesicles by upregulating glycolysis	1. Rust S, Guillard S, Sachsenmeier K, et al. Combining phenotypic and proteomic approaches to identify membrane targets in a 'triple negative' breast cancer cell type. Mol Cancer. 2013;12:11. Published 2013 Feb 13. doi:10.1186/1476-4598-12-11 2. Wang L, Du DD, Zheng ZX, et al. Circulating galectin-3 promotes tumor-endothelium-adhesion by upregulating ICAM-1 in endothelium-derived extracellular v…
ACH-000721, ACH-000148, ACH-001389, ACH-000621, ACH-000288, ACH-000573, ACH-000699, ACH-001391	6	POPDC3	0	1	11
ACH-000721, ACH-000148, ACH-001389, ACH-000621, ACH-000288, ACH-000573, ACH-000699, ACH-001391	6	NGF	6	201	2094	NGF-mediated upregulation of p75(NTR) can contribute to the chemo-resistance of TNBC cells.	1. Chakravarthy R, Mnich K, Gorman AM. Nerve growth factor (NGF)-mediated regulation of p75(NTR) expression contributes to chemotherapeutic resistance in triple negative breast cancer cells. Biochem Biophys Res Commun. 2016;478(4):1541-1547. doi:10.1016/j.bbrc.2016.08.149
ACH-000721, ACH-000148, ACH-001389, ACH-000621, ACH-000288, ACH-000573, ACH-000699, ACH-001391	6	COL4A2	2	14	121	involved in cancer pathogenesis and progression	1. JingSong H, Hong G, Yang J, et al. siRNA-mediated suppression of collagen type iv alpha 2 (COL4A2) mRNA inhibits triple-negative breast cancer cell proliferation and migration. Oncotarget. 2017;8(2):2585-2593. doi:10.18632/oncotarget.13716
ACH-000721, ACH-000148, ACH-001389, ACH-000621, ACH-000288, ACH-000573, ACH-000699, ACH-001391	6	TES	1	8	44
ACH-000721, ACH-000148, ACH-001389, ACH-000621, ACH-000288, ACH-000573, ACH-000699, ACH-001391	6	NT5E	22	114	951	hypoxia-inducible factors (HIFs) induces CD73 (NT5E) CD47 and PDL1expression on TNBCs upon chemotherapy treatment; CD73 may promote early steps of tumor progression, possibly through facilitating epithelial-mesenchymal transition; CD73 promotes anthracycline resistance and poor prognosis in triple negative breast cancer	1. Samanta D, Park Y, Ni X, et al. Chemotherapy induces enrichment of CD47+/CD73+/PDL1+ immune evasive triple-negative breast cancer cells. Proc Natl Acad Sci U S A. 2018;115(6):E1239-E1248. doi:10.1073/pnas.1718197115 2. Petruk N, Tuominen S, Åkerfelt M, et al. CD73 facilitates EMT progression and promotes lung metastases in triple-negative breast cancer. Sci Rep. 2021;11(1):6035. Published 2021…
ACH-000721, ACH-000148, ACH-001389, ACH-000621, ACH-000288, ACH-000573, ACH-000699, ACH-001391	6	IGF2BP3	13	32	476	IGF2BPs promote the stability and storage of their target mRNAs (for example, MYC); promote PD-L1 expression in breast cancer; IMP3 (IGF2BP3) promotes stem-like properties in TNBC by regulating SLUG (SNAI2); negative prognostic factor for triple negative breast carcinomas; higher levels of IMP3 associated with chemoresistance; IMP3 is an effector of EGFR-mediated migration and invasion	1. Huang, H., Weng, H., Sun, W. et al. Recognition of RNA N6-methyladenosine by IGF2BP proteins, including IGF2BP1/2/3, enhances mRNA stability and translation. Nat Cell Biol 20, 285–295 (2018). https://doi.org/10.1038/s41556-018-0045-z 2. Wan W, Ao X, Chen Q, et al. METTL3/IGF2BP3 axis inhibits tumor immune surveillance by upregulating N6-methyladenosine modification of PD-L1 mRNA in breast canc…
ACH-000721, ACH-000148, ACH-001389, ACH-000621, ACH-000288, ACH-000573, ACH-000699, ACH-001391	6	HMGA2	20	123	1320	HMGA2 promotes breast cancer metastasis by modulating Hippo-YAP signaling pathway	1. Xu J, Fang X, Long L, Wang S, Qian S, Lyu J. HMGA2 promotes breast cancer metastasis by modulating Hippo-YAP signaling pathway. Cancer Biol Ther. 2021;22(1):5-11. doi:10.1080/15384047.2020.1832429
ACH-000721, ACH-000148, ACH-001389, ACH-000621, ACH-000288, ACH-000573, ACH-000699, ACH-001391	6	KCNMA1	1	11	79	KCNMA1 (encoding for a voltage- and calcium-dependent large-conductance potassium channel, called BK channel), overexpressed in triple-negative breast cancer patients. Although overexpressed, 99% of channels are closed in TNBC cells. Opening BK channels hyperpolarized membrane potential, which induced cell cycle arrest in G2 phase and apoptosis via caspase-3 activation. In a TNBC cell induced xen…	1. Sizemore G, McLaughlin S, Newman M, et al. Opening large-conductance potassium channels selectively induced cell death of triple-negative breast cancer. BMC Cancer. 2020;20(1):595. Published 2020 Jun 26. doi:10.1186/s12885-020-07071-1
ACH-000721, ACH-000148, ACH-001389, ACH-000621, ACH-000288, ACH-000573, ACH-000699, ACH-001391	6	LY6K	1	9	38	---
ACH-000721, ACH-000148, ACH-001389, ACH-000621, ACH-000288, ACH-000573, ACH-000699, ACH-001391	6	DDR2	4	43	193	DDR2 upregulation confers ferroptosis susceptibility of recurrent breast tumors through the Hippo pathway	1. Lin CC, Yang WH, Lin YT, et al. DDR2 upregulation confers ferroptosis susceptibility of recurrent breast tumors through the Hippo pathway. Oncogene. 2021;40(11):2018-2034. doi:10.1038/s41388-021-01676-x
ACH-000721, ACH-000148, ACH-001389, ACH-000621, ACH-000288, ACH-000573, ACH-000699, ACH-001391	6	CMBL
ACH-000721, ACH-000148, ACH-001389, ACH-000621, ACH-000288, ACH-000573, ACH-000699, ACH-001391	6	GPR176	1	2	7
ACH-000721, ACH-000148, ACH-001389, ACH-000621, ACH-000288, ACH-000573, ACH-000699, ACH-001391	6	ANPEP	0	2	46
ACH-000721, ACH-000148, ACH-001389, ACH-000621, ACH-000288, ACH-000573, ACH-000699, ACH-001391	6	MT1E	0	15	68	associated with doxorubicin resistant breast cancer cells	1. Wang X, Yan J, Shen B, Wei G. Integrated Chromatin Accessibility and Transcriptome Landscapes of Doxorubicin-Resistant Breast Cancer Cells. Front Cell Dev Biol. 2021;9:708066. Published 2021 Jul 30. doi:10.3389/fcell.2021.708066
ACH-000721, ACH-000148, ACH-001389, ACH-000621, ACH-000288, ACH-000573, ACH-000699, ACH-001391	6	EMB
ACH-000721, ACH-000148, ACH-001389, ACH-000621, ACH-000288, ACH-000573, ACH-000699, ACH-001391	6	CAVIN3	1	8	30	---
ACH-000721, ACH-000148, ACH-001389, ACH-000621, ACH-000288, ACH-000573, ACH-000699, ACH-001391	6	LDOC1	0	1	37
ACH-000721, ACH-000148, ACH-001389, ACH-000621, ACH-000288, ACH-000573, ACH-000699, ACH-001391	6	SEPTIN5	0	0	14
ACH-000721, ACH-000148, ACH-001389, ACH-000621, ACH-000288, ACH-000573, ACH-000699, ACH-001391	6	COL4A1	3	15	153	involved in TGFβ-induced EMT
ACH-000721, ACH-000148, ACH-001389, ACH-000621, ACH-000288, ACH-000573, ACH-000699, ACH-001391	6	PARVB	0	10	30	ParvB inhibits integrin-linked kinase (ILK) signaling downstream of receptor tyrosine kinases.	1. Mongroo PS, Johnstone CN, Naruszewicz I, et al. Beta-parvin inhibits integrin-linked kinase signaling and is downregulated in breast cancer. Oncogene. 2004;23(55):8959-8970. doi:10.1038/sj.onc.1208112
ACH-000721, ACH-000148, ACH-001389, ACH-000621, ACH-000288, ACH-000573, ACH-000699, ACH-001391	6	SIRPA	1	24	216	---
ACH-000721, ACH-000148, ACH-001389, ACH-000621, ACH-000288, ACH-000573, ACH-000699, ACH-001391	6	TGM2	1	3	193	promote resistance of breast cancer to chemotherapy	1. He W, Sun Z, Liu Z. Silencing of TGM2 reverses epithelial to mesenchymal transition and modulates the chemosensitivity of breast cancer to docetaxel. Exp Ther Med. 2015;10(4):1413-1418. doi:10.3892/etm.2015.2679 2. Ai L, Kim WJ, Demircan B, et al. The transglutaminase 2 gene (TGM2), a potential molecular marker for chemotherapeutic drug sensitivity, is epigenetically silenced in breast cancer.…
ACH-000721, ACH-000148, ACH-001389, ACH-000621, ACH-000288, ACH-000573, ACH-000699, ACH-001391	5	SNAI2	12	142	636	TGFβ
ACH-000721, ACH-000148, ACH-001389, ACH-000621, ACH-000288, ACH-000573, ACH-000699, ACH-001391	5	VCAN	2	29	308	upregulated by SNAI1 to promote EMT; TGFβ-induced EMT	1. Singh D, Deshmukh RK, Das A. SNAI1-mediated transcriptional regulation of epithelial-to-mesenchymal transition genes in breast cancer stem cells. Cell Signal. 2021;87:110151. doi:10.1016/j.cellsig.2021.110151
ACH-000721, ACH-000148, ACH-001389, ACH-000621, ACH-000288, ACH-000573, ACH-000699, ACH-001391	5	PTPRH
ACH-000721, ACH-000148, ACH-001389, ACH-000621, ACH-000288, ACH-000573, ACH-000699, ACH-001391	5	ICAM1
ACH-000721, ACH-000148, ACH-001389, ACH-000621, ACH-000288, ACH-000573, ACH-000699, ACH-001391	5	PLTP
ACH-000721, ACH-000148, ACH-001389, ACH-000621, ACH-000288, ACH-000573, ACH-000699, ACH-001391	5	EFEMP1	1	12	135	HIF2α/EFEMP1 cascade mediates hypoxic effects on breast cancer stem cell hierarchy	1. Kwak JH, Lee NH, Lee HY, Hong IS, Nam JS. HIF2α/EFEMP1 cascade mediates hypoxic effects on breast cancer stem cell hierarchy. Oncotarget. 2016;7(28):43518-43533. doi:10.18632/oncotarget.9846
ACH-000721, ACH-000148, ACH-001389, ACH-000621, ACH-000288, ACH-000573, ACH-000699, ACH-001391	5	WIPF1
ACH-000721, ACH-000148, ACH-001389, ACH-000621, ACH-000288, ACH-000573, ACH-000699, ACH-001391	5	MFAP2
ACH-000721, ACH-000148, ACH-001389, ACH-000621, ACH-000288, ACH-000573, ACH-000699, ACH-001391	5	A4GALT
ACH-000721, ACH-000148, ACH-001389, ACH-000621, ACH-000288, ACH-000573, ACH-000699, ACH-001391	5	LIF
ACH-000721, ACH-000148, ACH-001389, ACH-000621, ACH-000288, ACH-000573, ACH-000699, ACH-001391	5	SNRPN
ACH-000721, ACH-000148, ACH-001389, ACH-000621, ACH-000288, ACH-000573, ACH-000699, ACH-001391	5	GYPC
ACH-000721, ACH-000148, ACH-001389, ACH-000621, ACH-000288, ACH-000573, ACH-000699, ACH-001391	5	GLIPR1
ACH-000721, ACH-000148, ACH-001389, ACH-000621, ACH-000288, ACH-000573, ACH-000699, ACH-001391	5	PARP8
ACH-000721, ACH-000148, ACH-001389, ACH-000621, ACH-000288, ACH-000573, ACH-000699, ACH-001391	5	ZIC1
ACH-000721, ACH-000148, ACH-001389, ACH-000621, ACH-000288, ACH-000573, ACH-000699, ACH-001391	5	MMP14	17	203	1058	upregulated by SNAI1 to promote EMT; TGFβ-induced EMT	1. Singh D, Deshmukh RK, Das A. SNAI1-mediated transcriptional regulation of epithelial-to-mesenchymal transition genes in breast cancer stem cells. Cell Signal. 2021;87:110151. doi:10.1016/j.cellsig.2021.110151
ACH-000721, ACH-000148, ACH-001389, ACH-000621, ACH-000288, ACH-000573, ACH-000699, ACH-001391	5	AFAP1L1
ACH-000721, ACH-000148, ACH-001389, ACH-000621, ACH-000288, ACH-000573, ACH-000699, ACH-001391	5	CDCP1	10	34	169	CDCP1 dysregulates lipid metabolism in TNBC by inactivating ACSLs, reducing LD abundance, and stimulating FAO, which increases oxidative phosphorylation, which contribute to TNBC migration and metastasis. This process results in a “low-lipid” phenotype, a high migratory ability in vitro, and metastasis in vivo. These findings provide insight into CDCP1 as a regulator of LD abundance and FAO. Beca…	1. Wright HJ, Hou J, Xu B, et al. CDCP1 drives triple-negative breast cancer metastasis through reduction of lipid-droplet abundance and stimulation of fatty acid oxidation. Proc Natl Acad Sci U S A. 2017;114(32):E6556-E6565. doi:10.1073/pnas.1703791114
ACH-000721, ACH-000148, ACH-001389, ACH-000621, ACH-000288, ACH-000573, ACH-000699, ACH-001391	5	STEAP1
ACH-000721, ACH-000148, ACH-001389, ACH-000621, ACH-000288, ACH-000573, ACH-000699, ACH-001391	5	SCARA3
ACH-000721, ACH-000148, ACH-001389, ACH-000621, ACH-000288, ACH-000573, ACH-000699, ACH-001391	5	ZEB2	25	169	950	EMT regulators; ZEB2 represses transcription of CDH1, CLDN4, CCND1, TERT, SFRP1, ALPL and miR-200b-200a-429 primary miRNA, and upregulates transcription of mesenchymal markers.
ACH-000721, ACH-000148, ACH-001389, ACH-000621, ACH-000288, ACH-000573, ACH-000699, ACH-001391	5	MSC
ACH-000721, ACH-000148, ACH-001389, ACH-000621, ACH-000288, ACH-000573, ACH-000699, ACH-001391	5	PRAME	3	18	437	promotes EMT	1. Al-Khadairi G, Naik A, Thomas R, Al-Sulaiti B, Rizly S, Decock J. PRAME promotes epithelial-to-mesenchymal transition in triple negative breast cancer. J Transl Med. 2019;17(1):9. Published 2019 Jan 3. doi:10.1186/s12967-018-1757-3
ACH-000721, ACH-000148, ACH-001389, ACH-000621, ACH-000288, ACH-000573, ACH-000699, ACH-001391	5	MAGED4B
ACH-000721, ACH-000148, ACH-001389, ACH-000621, ACH-000288, ACH-000573, ACH-000699, ACH-001391	5	ALPK2
ACH-000721, ACH-000148, ACH-001389, ACH-000621, ACH-000288, ACH-000573, ACH-000699, ACH-001391	5	COL5A2
ACH-000721, ACH-000148, ACH-001389, ACH-000621, ACH-000288, ACH-000573, ACH-000699, ACH-001391	5	C8orf88
ACH-000721, ACH-000148, ACH-001389, ACH-000621, ACH-000288, ACH-000573, ACH-000699, ACH-001391	5	F8A3
ACH-000721, ACH-000148, ACH-001389, ACH-000621, ACH-000288, ACH-000573, ACH-000699, ACH-001391	4	COPZ2
ACH-000721, ACH-000148, ACH-001389, ACH-000621, ACH-000288, ACH-000573, ACH-000699, ACH-001391	4	SLC2A3
ACH-000721, ACH-000148, ACH-001389, ACH-000621, ACH-000288, ACH-000573, ACH-000699, ACH-001391	4	BCAT1
ACH-000721, ACH-000148, ACH-001389, ACH-000621, ACH-000288, ACH-000573, ACH-000699, ACH-001391	4	TRO
ACH-000721, ACH-000148, ACH-001389, ACH-000621, ACH-000288, ACH-000573, ACH-000699, ACH-001391	4	EPDR1
ACH-000721, ACH-000148, ACH-001389, ACH-000621, ACH-000288, ACH-000573, ACH-000699, ACH-001391	4	GABRE
ACH-000721, ACH-000148, ACH-001389, ACH-000621, ACH-000288, ACH-000573, ACH-000699, ACH-001391	4	ALDOC	1	4	33	ALDOC is a key enzyme in the fourth step of glycolysis, as well as in the reverse pathway gluconeogenesis.	1. Reinsborough CW, Ipas H, Abell NS, et al. BCDIN3D RNA methyltransferase stimulates Aldolase C expression and glycolysis through let-7 microRNA in breast cancer cells. Oncogene. 2021;40(13):2395-2406. doi:10.1038/s41388-021-01702-y
ACH-000721, ACH-000148, ACH-001389, ACH-000621, ACH-000288, ACH-000573, ACH-000699, ACH-001391	4	GALNT18
ACH-000721, ACH-000148, ACH-001389, ACH-000621, ACH-000288, ACH-000573, ACH-000699, ACH-001391	4	TBX18
ACH-000721, ACH-000148, ACH-001389, ACH-000621, ACH-000288, ACH-000573, ACH-000699, ACH-001391	4	ITGA4
ACH-000721, ACH-000148, ACH-001389, ACH-000621, ACH-000288, ACH-000573, ACH-000699, ACH-001391	4	NID1
ACH-000721, ACH-000148, ACH-001389, ACH-000621, ACH-000288, ACH-000573, ACH-000699, ACH-001391	4	NRP2
ACH-000721, ACH-000148, ACH-001389, ACH-000621, ACH-000288, ACH-000573, ACH-000699, ACH-001391	4	CNRIP1
ACH-000721, ACH-000148, ACH-001389, ACH-000621, ACH-000288, ACH-000573, ACH-000699, ACH-001391	4	PLAU
ACH-000721, ACH-000148, ACH-001389, ACH-000621, ACH-000288, ACH-000573, ACH-000699, ACH-001391	4	EREG
ACH-000721, ACH-000148, ACH-001389, ACH-000621, ACH-000288, ACH-000573, ACH-000699, ACH-001391	4	WTIP
ACH-000721, ACH-000148, ACH-001389, ACH-000621, ACH-000288, ACH-000573, ACH-000699, ACH-001391	4	RGS20
ACH-000721, ACH-000148, ACH-001389, ACH-000621, ACH-000288, ACH-000573, ACH-000699, ACH-001391	4	COL1A2
ACH-000721, ACH-000148, ACH-001389, ACH-000621, ACH-000288, ACH-000573, ACH-000699, ACH-001391	4	SYNPO
ACH-000721, ACH-000148, ACH-001389, ACH-000621, ACH-000288, ACH-000573, ACH-000699, ACH-001391	4	SLFN11
ACH-000721, ACH-000148, ACH-001389, ACH-000621, ACH-000288, ACH-000573, ACH-000699, ACH-001391	4	PTPRM
ACH-000721, ACH-000148, ACH-001389, ACH-000621, ACH-000288, ACH-000573, ACH-000699, ACH-001391	4	TNFRSF10D
ACH-000721, ACH-000148, ACH-001389, ACH-000621, ACH-000288, ACH-000573, ACH-000699, ACH-001391	4	CHST15
ACH-000721, ACH-000148, ACH-001389, ACH-000621, ACH-000288, ACH-000573, ACH-000699, ACH-001391	4	LPAR1
ACH-000721, ACH-000148, ACH-001389, ACH-000621, ACH-000288, ACH-000573, ACH-000699, ACH-001391	3	ADAM23
ACH-000721, ACH-000148, ACH-001389, ACH-000621, ACH-000288, ACH-000573, ACH-000699, ACH-001391	3	KYNU
ACH-000721, ACH-000148, ACH-001389, ACH-000621, ACH-000288, ACH-000573, ACH-000699, ACH-001391	3	CTAG2
ACH-000721, ACH-000148, ACH-001389, ACH-000621, ACH-000288, ACH-000573, ACH-000699, ACH-001391	3	ZC4H2
ACH-000721, ACH-000148, ACH-001389, ACH-000621, ACH-000288, ACH-000573, ACH-000699, ACH-001391	3	FHOD3
ACH-000721, ACH-000148, ACH-001389, ACH-000621, ACH-000288, ACH-000573, ACH-000699, ACH-001391	3	CPNE8
ACH-000721, ACH-000148, ACH-001389, ACH-000621, ACH-000288, ACH-000573, ACH-000699, ACH-001391	3	THNSL2
ACH-000721, ACH-000148, ACH-001389, ACH-000621, ACH-000288, ACH-000573, ACH-000699, ACH-001391	3	HSPB8
ACH-000721, ACH-000148, ACH-001389, ACH-000621, ACH-000288, ACH-000573, ACH-000699, ACH-001391	3	ERAP2
ACH-000721, ACH-000148, ACH-001389, ACH-000621, ACH-000288, ACH-000573, ACH-000699, ACH-001391	3	JAM3
ACH-000721, ACH-000148, ACH-001389, ACH-000621, ACH-000288, ACH-000573, ACH-000699, ACH-001391	3	SLFN12
ACH-000721, ACH-000148, ACH-001389, ACH-000621, ACH-000288, ACH-000573, ACH-000699, ACH-001391	3	ABLIM3
ACH-000721, ACH-000148, ACH-001389, ACH-000621, ACH-000288, ACH-000573, ACH-000699, ACH-001391	3	SMIM10
ACH-000721, ACH-000148, ACH-001389, ACH-000621, ACH-000288, ACH-000573, ACH-000699, ACH-001391	3	THSD4
ACH-000721, ACH-000148, ACH-001389, ACH-000621, ACH-000288, ACH-000573, ACH-000699, ACH-001391	3	TMEM200B
ACH-000721, ACH-000148, ACH-001389, ACH-000621, ACH-000288, ACH-000573, ACH-000699, ACH-001391	2	TMEM156
ACH-000721, ACH-000148, ACH-001389, ACH-000621, ACH-000288, ACH-000573, ACH-000699, ACH-001391	2	SLC35G2
ACH-000721, ACH-000148, ACH-001389, ACH-000621, ACH-000288, ACH-000573, ACH-000699, ACH-001391	2	PCDH7
ACH-000721, ACH-000148, ACH-001389, ACH-000621, ACH-000288, ACH-000573, ACH-000699, ACH-001391	2	NDN
ACH-000721, ACH-000148, ACH-001389, ACH-000621, ACH-000288, ACH-000573, ACH-000699, ACH-001391	1	SYNE1
ACH-000721, ACH-000148, ACH-001389, ACH-000621, ACH-000288, ACH-000573, ACH-000699, ACH-001391	1	MAGEA4
	HALLMARK_HYPOXIA (200 genes)	genes that are significantly different between F1 and non-F1 cells	F1 cells are higher/lower than non-F1 cells			key words	literatures
		ACKR3	higher			ACKR3/CXCR7 is induced by hypoxia	1. Esencay M, Sarfraz Y, Zagzag D. CXCR7 is induced by hypoxia and mediates glioma cell migration towards SDF-1α. BMC Cancer. 2013;13:347. Published 2013 Jul 17. doi:10.1186/1471-2407-13-347
		ANGPTL4	higher			ANGPTL4 is induced by hypoxia	1. Hata S, Nomura T, Iwasaki K, et al. Hypoxia-induced angiopoietin-like protein 4 as a clinical biomarker and treatment target for human prostate cancer. Oncol Rep. 2017;38(1):120-128. doi:10.3892/or.2017.5669
		BNIP3L	higher
		CA12	higher			CA12 expression sharply increased by ~30-fold in response to hypoxia	1. Chen S, Fang XQ, Wang Q, et al. PHD/HIF-1 upregulates CA12 to protect against degenerative disc disease: a human sample, in vitro and ex vivo study. Lab Invest. 2016;96(5):561-569. doi:10.1038/labinvest.2016.32
		CAV1	higher
		CHST2	higher
		CHST3	higher
		COL5A1	higher			Collagen type V alpha 1 chain (COL5A1) is a hypoxia-related gene (a collagen family protein)	1. Zhu H, Hu X, Feng S, et al. The Hypoxia-Related Gene COL5A1 Is a Prognostic and Immunological Biomarker for Multiple Human Tumors. Oxid Med Cell Longev. 2022;2022:6419695. Published 2022 Jan 17. doi:10.1155/2022/6419695 2. Gilkes DM, Semenza GL, Wirtz D. Hypoxia and the extracellular matrix: drivers of tumour metastasis. Nat Rev Cancer. 2014;14(6):430-439. doi:10.1038/nrc3726
		CSRP2	higher
		DCN	higher			hypoxia-related gene	1. Hu L, Wu X, Chen D, et al. The hypoxia-related signature predicts prognosis, pyroptosis and drug sensitivity of osteosarcoma. Front Cell Dev Biol. 2022;10:814722. Published 2022 Sep 20. doi:10.3389/fcell.2022.814722
		DDIT3	higher
		DPYSL4	higher
		EFNA1	lower
		ENO1	higher
		ETS1	higher			ETS1 is involved in regulating hypoxia-inducible genes along with HIF-1	1. Salnikow K, Aprelikova O, Ivanov S, et al. Regulation of hypoxia-inducible genes by ETS1 transcription factor. Carcinogenesis. 2008;29(8):1493-1499. doi:10.1093/carcin/bgn088
		F3	lower
		FAM162	higher			May be involved in hypoxia-induced cell death of neuronal cells	Genecards
		FBP1	lower
		FOSL2	higher
		GBE1	higher			Hypoxia-induced GBE1 expression promotes tumor progression through metabolic reprogramming in lung adenocarcinoma	1. Li L, Yang L, Fan Z, et al. Hypoxia-induced GBE1 expression promotes tumor progression through metabolic reprogramming in lung adenocarcinoma. Signal Transduct Target Ther. 2020;5(1):54. Published 2020 May 22. doi:10.1038/s41392-020-0152-8
		GPC1	higher
		HK1	higher
		HMOX1	higher			hypoxia-related gene	1. Hu L, Wu X, Chen D, et al. The hypoxia-related signature predicts prognosis, pyroptosis and drug sensitivity of osteosarcoma. Front Cell Dev Biol. 2022;10:814722. Published 2022 Sep 20. doi:10.3389/fcell.2022.814722
		HS3ST1	lower
		IL6	higher
		INHA	lower
		JMJD6	higher
		KDELR3	higher
		KDM3A	higher
		KIF5A	higher
		KLF7	higher
		LDHA	higher
		LOX	higher			hypoxia-induced ECM re-modeler, lysyl oxidase (LOX) as a key inducer of chemoresistance by developing chemoresistant TNBC tumors in vivo; Responsible for the post-translational oxidative deamination of peptidyl lysine residues in precursors to fibrous collagen and elastin	1. Saatci O, Kaymak A, Raza U, et al. Targeting lysyl oxidase (LOX) overcomes chemotherapy resistance in triple negative breast cancer. Nat Commun. 2020;11(1):2416. Published 2020 May 15. doi:10.1038/s41467-020-16199-4
		LXN	lower
		MAP3K1	higher
		MXI1	higher
		NFIL3	higher
		NOCT	higher
		NR3C1	higher
		P4HA1	higher			HIF1 regulates the expression of intracellular collagen-modifying enzymes; A high P4HA1 mRNA level, as a single-gene surrogate of hypoxia in OSCC patients	1. Kappler M, Kotrba J, Kaune T, et al. P4HA1: A single-gene surrogate of hypoxia signatures in oral squamous cell carcinoma patients. Clin Transl Radiat Oncol. 2017;5:6-11. Published 2017 Jun 27. doi:10.1016/j.ctro.2017.05.002
		P4HA2	higher			HIF1 regulates the expression of intracellular collagen-modifying enzymes; Hypoxia-inducible factor 1 (HIF-1) promotes extracellular matrix remodeling under hypoxic conditions by inducing P4HA1, P4HA2	1. Gilkes DM, Bajpai S, Chaturvedi P, Wirtz D, Semenza GL. Hypoxia-inducible factor 1 (HIF-1) promotes extracellular matrix remodeling under hypoxic conditions by inducing P4HA1, P4HA2, and PLOD2 expression in fibroblasts. J Biol Chem. 2013;288(15):10819-10829. doi:10.1074/jbc.M112.442939
		PDGFB	lower			Kyi P, Hendee K, Hunyenyiwa T, Matus K, Mammoto T, Mammoto A. Endothelial senescence mediates hypoxia-induced vascular remodeling by modulating PDGFB expression. Front Med (Lausanne). 2022;9:908639. Published 2022 Sep 20. doi:10.3389/fmed.2022.908639	1. Kyi P, Hendee K, Hunyenyiwa T, Matus K, Mammoto T, Mammoto A. Endothelial senescence mediates hypoxia-induced vascular remodeling by modulating PDGFB expression. Front Med (Lausanne). 2022;9:908639. Published 2022 Sep 20. doi:10.3389/fmed.2022.908639
		PDK1	higher			Plays an important role in cellular responses to hypoxia	Genecards
		PGF	higher
		PKP1	lower
		PNRC1	higher
		PPPF1A4	higher
		PRDX5	higher
		PRKCA	higher
		SDC2	higher
		SDC3	higher			Hypoxia Promotes Syndecan-3 Expression in the Tumor Microenvironment	1. Prieto-Fernández E, Egia-Mendikute L, Bosch A, et al. Hypoxia Promotes Syndecan-3 Expression in the Tumor Microenvironment. Front Immunol. 2020;11:586977. Published 2020 Sep 30. doi:10.3389/fimmu.2020.586977
		SELENBP1	higher			classical HIF1 target	1. Weir L, Robertson D, Leigh IM, Vass JK, Panteleyev AA. Hypoxia-mediated control of HIF/ARNT machinery in epidermal keratinocytes. Biochim Biophys Acta. 2011;1813(1):60-72. doi:10.1016/j.bbamcr.2010.11.014
		SERPINE1	higher			hypoxia promotes the expression of SERPINE1	1. Azimi I, Petersen RM, Thompson EW, Roberts-Thomson SJ, Monteith GR. Hypoxia-induced reactive oxygen species mediate N-cadherin and SERPINE1 expression, EGFR signalling and motility in MDA-MB-468 breast cancer cells. Sci Rep. 2017;7(1):15140. Published 2017 Nov 9. doi:10.1038/s41598-017-15474-7
		SLC2A3	higher			marker of hypoxia; hypoxia promotes the expression of SLC2A3	1. Ryniawec JM, Coope MR, Loertscher E, et al. GLUT3/SLC2A3 Is an Endogenous Marker of Hypoxia in Prostate Cancer Cell Lines and Patient-Derived Xenograft Tumors. Diagnostics (Basel). 2022;12(3):676. Published 2022 Mar 10. doi:10.3390/diagnostics12030676 2. Mimura I, Nangaku M, Kanki Y, et al. Dynamic change of chromatin conformation in response to hypoxia enhances the expression of GLUT3 (SLC2A3…
		SLC6A6	higher
		SRPX	higher
		STC1	higher
		SULT2B1	lower
		TGFBI	higher
		TKTL1	higher
		TPD52	lower
		ZFP36	lower
	HALLMARK_FATTY_ACID_METABOLISM (158 genes)	genes that are significantly different between F1 and non-F1 cells
		ACSL4	higher			Catalyzes the conversion of long-chain fatty acids to their active form acyl-CoA for both synthesis of cellular lipids, and degradation via beta-oxidation	1. Chen J, Ding C, Chen Y, et al. ACSL4 reprograms fatty acid metabolism in hepatocellular carcinoma via c-Myc/SREBP1 pathway. Cancer Lett. 2021;502:154-165. doi:10.1016/j.canlet.2020.12.019
		BLVRA	higher
		CA2	lower
		CD1D	higher
		CEL	lower
		CYP1A1	lower
		ELOVL5	higher
		GLUL	lower
		HCCS	higher
		LGALS1	higher
		LDHA	higher
		LTC4S	lower
		ODC1	higher
		OSTC	higher
		PTPRG	higher
		SERINC1	higher
		SLC22A5	lower
		TDO2	higher
		UGDH	higher
		UROD	higher
	HALLMARK_HEDGEHOG
		SMO	higher
		ACHE	higher
		ADGRG1	higher
		DPYSL2	higher
		GLI1	higher
		NKX6-1	higher
		RTN1	higher
		SCG2	higher
		THY1	higher
		MMP2	higher

## Sheet: ST1C
TNBC samples (3 samples in this state)	# of cell lines that satisfied the criteria for the gene	gene	#TNBC paper	# BC paper (including TNBC paper)	# cancer paper (including BC and TNBC paper)	relevant pathway/key words	representative publications	gene annotation
ACH-001392, ACH-001819, ACH-000910	3	CD24	229	1301	2733	epithelial marker
ACH-001392, ACH-001819, ACH-000910	3	EPCAM	95	1052	5451	associated with cancer stem cell phenotype; promote the proliferation, migration and invasion of breast cancer cells; tumor-associated antigen for TNBC	1. Amoury M, Kolberg K, Pham AT, et al. Granzyme B-based cytolytic fusion protein targeting EpCAM specifically kills triple negative breast cancer cells in vitro and inhibits tumor growth in a subcutaneous mouse tumor model. Cancer Lett. 2016;372(2):201-209. doi:10.1016/j.canlet.2016.01.027 2. Kubo M, Umebayashi M, Kurata K, et al. Catumaxomab with Activated T-cells Efficiently Lyses Chemoresista…	May act as a physical homophilic interaction molecule between intestinal epithelial cells (IECs) and intraepithelial lymphocytes (IELs) at the mucosal epithelium for providing immunological barrier as a first line of defense against mucosal infection. Plays a role in embryonic stem cells proliferation and differentiation. Up-regulates the expression of FABP5, MYC and cyclins A and E.
ACH-001392, ACH-001819, ACH-000910	3	ERBB3	31	710	1927	Antagonism of EGFR and HER3 enhances the response to inhibitors of the PI3K-Akt pathway in triple-negative breast cancer; NRG1/ERBB3/ERBB2 Axis Triggers Anchorage-Independent Growth of Basal-like/Triple-Negative Breast Cancer Cells; BRCA1-IRIS overexpression drives their intrinsic and acquired paclitaxel resistance, partly by activating autocrine signaling loops EGF/EGFR-ErbB2 and NRG1/ErbB2-ErbB…	1. Tao JJ, Castel P, Radosevic-Robin N, et al. Antagonism of EGFR and HER3 enhances the response to inhibitors of the PI3K-Akt pathway in triple-negative breast cancer. Sci Signal. 2014;7(318):ra29. Published 2014 Mar 25. doi:10.1126/scisignal.2005125 2. Miano C, Morselli A, Pontis F, et al. NRG1/ERBB3/ERBB2 Axis Triggers Anchorage-Independent Growth of Basal-like/Triple-Negative Breast Cancer Ce…
ACH-001392, ACH-001819, ACH-000910	3	DUSP4	6	28	161	Enforced expression of DUSP4 drove conversion of metastatic cells to nonmetastatic cells. Mechanistically, RNAi-mediated attenuation of DUSP4 activated the ERK and p38 MAPK pathways, increased stem-like properties, and spawned metastatic capacity.	1. Gaggianesi M, Turdo A, Chinnici A, et al. IL4 Primes the Dynamics of Breast Cancer Progression via DUSP4 Inhibition. Cancer Res. 2017;77(12):3268-3279. doi:10.1158/0008-5472.CAN-16-3126
ACH-001392, ACH-001819, ACH-000910	3	MST1R	5	17	87	Ron (macrophage stimulating 1 receptor, MST1R) activates serine/threonine kinase 1 (AKT) and extracellular regulated MAPK (ERK1/2) ; signals via PI3K/Akt/ mTORC1 pathway	1. Millar R, Kilbey A, Remak SJ, et al. The MSP-RON axis stimulates cancer cell growth in models of triple negative breast cancer. Mol Oncol. 2020;14(8):1868-1880. doi:10.1002/1878-0261.12734 2. Weng TH, Yao MY, Xu XM, et al. RON and MET Co-overexpression Are Significant Pathological Characteristics of Poor Survival and Therapeutic Targets of Tyrosine Kinase Inhibitors in Triple-Negative Breast C…
ACH-001392, ACH-001819, ACH-000910	3	KRT19	3	73	271	attenuates stem-cell-like phenotypes to less aggresive and more drug-sensitive cells in breast cancers;might be positively associated with lymph node metastasis in breast cancer; luminal biomarker	1. Saha SK, Kim K, Yang GM, Choi HY, Cho SG. Cytokeratin 19 (KRT19) has a Role in the Reprogramming of Cancer Stem Cell-Like Cells to Less Aggressive and More Drug-Sensitive Cells. Int J Mol Sci. 2018;19(5):1423. Published 2018 May 9. doi:10.3390/ijms19051423 2. Wang XM, Zhang Z, Pan LH, Cao XC, Xiao C. KRT19 and CEACAM5 mRNA-marked circulated tumor cells indicate unfavorable prognosis of breast …
ACH-001392, ACH-001819, ACH-000910	3	EEF1A2	3	25	124	---
ACH-001392, ACH-001819, ACH-000910	3	S100A14	3	22	80	S100A14 promotes breast cancer metastasis by upregulating the expression and secretion of CCL2 and CXCL5 via NF-κB mediated transcription; a prognostic impact of S100A14 on disease-free survival and overall survival, showing that tumors with high S100A14; Co-expression of S100A14 and S100A16 correlates with a poor prognosis in human breast cancer and promotes cancer cell invasion; markers of brea…	1. Li X, Wang M, Gong T, et al. A S100A14-CCL2/CXCL5 signaling axis drives breast cancer metastasis. Theranostics. 2020;10(13):5687-5703. Published 2020 Apr 27. doi:10.7150/thno.42087 2. Ehmsen S, Hansen LT, Bak M, Brasch-Andersen C, Ditzel HJ, Leth-Larsen R. S100A14 is a novel independent prognostic biomarker in the triple-negative breast cancer subtype. Int J Cancer. 2015;137(9):2093-2103. doi:…
ACH-001392, ACH-001819, ACH-000910	3	AGR2	2	85	309	adriamycin resistance; a key role in insulin-like growth factor-1 (IGF-1)-induced breast cancer cell proliferation and migration	1. Chen Y, Lin Y, Cui Z. Identification of adriamycin resistance genes in breast cancer based on microarray data analysis. Transl Cancer Res. 2020;9(12):7486-7494. doi:10.21037/tcr-19-2145 2. Li Z, Wu Z, Chen H, et al. Induction of anterior gradient 2 (AGR2) plays a key role in insulin-like growth factor-1 (IGF-1)-induced breast cancer cell proliferation and migration. Med Oncol. 2015;32(6):577. …
ACH-001392, ACH-001819, ACH-000910	3	MAL2	2	17	58	MAL2 drives immune evasion in breast cancer by suppressing tumor antigen presentation	1. Fang Y, Wang L, Wan C, et al. MAL2 drives immune evasion in breast cancer by suppressing tumor antigen presentation. J Clin Invest. 2021;131(1):e140837. doi:10.1172/JCI140837
ACH-001392, ACH-001819, ACH-000910	3	LAD1	2	4	37	LAD1 mediates the proliferation and migration of mammary cells; a filamin-binding regulator of actin dynamics in response to EGF and a marker of aggressive breast tumors; a phosphorylation-regulated mediator of the EGF-to-ERK pathway. Further experiments revealed that LAD1 mediated the proliferation and migration of mammary cells; LAD1 played a role in actin dynamics, probably in collaboration wi…	1. Roth L, Srivastava S, Lindzen M, et al. SILAC identifies LAD1 as a filamin-binding regulator of actin dynamics in response to EGF and a marker of aggressive breast tumors. Sci Signal. 2018;11(515):eaan0949. Published 2018 Jan 30. doi:10.1126/scisignal.aan0949 2. Alexe G, Dalgin GS, Ramaswamy R, Delisi C, Bhanot G. Data perturbation independent diagnosis and validation of breast cancer subtypes…
ACH-001392, ACH-001819, ACH-000910	3	SFN	1	16	110	14-3-3σ (stratifin, SFN) stabilizes a complex of soluble actin and intermediate filament to enable breast tumor invasion; LAD1 played a role in actin dynamics, probably in collaboration with the scaffold protein 14-3-3σ (also called SFN)	1. Boudreau A, Tanner K, Wang D, Geyer FC, Reis-Filho JS, Bissell MJ. 14-3-3σ stabilizes a complex of soluble actin and intermediate filament to enable breast tumor invasion. Proc Natl Acad Sci U S A. 2013;110(41):E3937-E3944. doi:10.1073/pnas.1315022110
ACH-001392, ACH-001819, ACH-000910	3	ESRP2	1	10	51	epithelial characteristics
ACH-001392, ACH-001819, ACH-000910	3	S100A16	1	9	55	promotes epithelial-mesenchymal transition via Notch1 pathway in breast cancer; Co-expression of S100A14 and S100A16 correlates with a poor prognosis in human breast cancer and promotes cancer cell invasion	1. Zhou W, Pan H, Xia T, et al. Up-regulation of S100A16 expression promotes epithelial-mesenchymal transition via Notch1 pathway in breast cancer. J Biomed Sci. 2014;21(1):97. Published 2014 Oct 7. doi:10.1186/s12929-014-0097-8 2. Tanaka M, Ichikawa-Tomikawa N, Shishito N, et al. Co-expression of S100A14 and S100A16 correlates with a poor prognosis in human breast cancer and promotes cancer cell…
ACH-001392, ACH-001819, ACH-000910	3	MARVELD2	1	3	18	---
ACH-001392, ACH-001819, ACH-000910	3	GPRC5C	1	3	9	---
ACH-001392, ACH-001819, ACH-000910	3	FXYD3	0	12	51	promote cancer stem cells in ER positive cancer cells; promote breast cancer proliferation	1. Xue Y, Lai L, Lian W, et al. SOX9/FXYD3/Src Axis Is Critical for ER+ Breast Cancer Stem Cell Function. Mol Cancer Res. 2019;17(1):238-249. doi:10.1158/1541-7786.MCR-18-0610 2. Yamamoto H, Okumura K, Toshima S, et al. FXYD3 protein involved in tumor cell proliferation is overproduced in human breast cancer tissues. Biol Pharm Bull. 2009;32(7):1148-1154. doi:10.1248/bpb.32.1148	This gene belongs to a small family of FXYD-domain containing regulators of Na+/K+ ATPases which share a 35-amino acid signature sequence domain, beginning with the sequence PFXYD, and containing 7 invariant and 6 highly conserved amino acids. This gene encodes a cell membrane protein that may regulate the function of ion-pumps and ion-channels. This gene may also play a role in tumor progression.
ACH-001392, ACH-001819, ACH-000910	3	HOXC10	0	10	64	HOXC10 Expression Supports the Development of Chemotherapy Resistance by Fine Tuning DNA Repair in Breast Cancer Cells	1. Sadik H, Korangath P, Nguyen NK, et al. HOXC10 Expression Supports the Development of Chemotherapy Resistance by Fine Tuning DNA Repair in Breast Cancer Cells. Cancer Res. 2016;76(15):4443-4456. doi:10.1158/0008-5472.CAN-16-0774
ACH-001392, ACH-001819, ACH-000910	3	GSTO2	0	10	48	---
ACH-001392, ACH-001819, ACH-000910	3	MLPH	0	8	37	---
ACH-001392, ACH-001819, ACH-000910	3	VAMP8	0	7	45	BC patients with high VAMP8 expression had significantly lower cumulative recurrence-free survival and overall survival	1. Yuan M, Liao J, Luo J, Cui M, Jin F. Significance of Vesicle-Associated Membrane Protein 8 Expression in Predicting Survival in Breast Cancer. J Breast Cancer. 2018;21(4):399-405. doi:10.4048/jbc.2018.21.e57
ACH-001392, ACH-001819, ACH-000910	3	EPN3	0	6	11	promote partial EMT; promote BC metastasis; a biomarker for anti-TGFbeta targeted therapy	1. Schiano Lomoriello I, Giangreco G, Iavarone C, et al. A self-sustaining endocytic-based loop promotes breast cancer plasticity leading to aggressiveness and pro-metastatic behavior. Nat Commun. 2020;11(1):3020. Published 2020 Jun 15. doi:10.1038/s41467-020-16836-y 2. Wu Q, Li Q, Zhu W, Zhang X, Li H. Epsin 3 potentiates the NF‑κB signaling pathway to regulate apoptosis in breast cancer. Mol Me…	Predicted to enable clathrin binding activity and phospholipid binding activity. Predicted to be involved in endocytosis. Located in clathrin-coated vesicle; nucleoplasm; and perinuclear region of cytoplasm.
ACH-001392, ACH-001819, ACH-000910	3	CDS1	0	3	71	---
ACH-001392, ACH-001819, ACH-000910	3	TSPAN1	0	3	68	promote EMT in breast cancer via PI3K/Akt pathway	1. Wu Y, Chen W, Gong Y, Liu H, Zhang B. Tetraspanin 1 (TSPAN1) promotes growth and transferation of breast cancer cells via mediating PI3K/Akt pathway. Bioengineered. 2021;12(2):10761-10770. doi:10.1080/21655979.2021.2003130
ACH-001392, ACH-001819, ACH-000910	3	PRSS8	0	3	39	epithelial marker
ACH-001392, ACH-001819, ACH-000910	3	CNKSR1	0	3	16	promote cell proliferation via PI3K/Akt-FoxO signaling axis; promotes invasion of breast cancer cells through NF-kappaB-dependent signaling	1. Fritz, R., Varga, Z. & Radziwill, G. CNK1 is a novel Akt interaction partner that promotes cell proliferation through the Akt-FoxO signalling axis. Oncogene 29, 3575–3582 (2010). https://doi.org/10.1038/onc.2010.104 2. Fritz RD, Radziwill G. CNK1 promotes invasion of cancer cells through NF-kappaB-dependent signaling. Mol Cancer Res. 2010;8(3):395-406. doi:10.1158/1541-7786.MCR-09-0296
ACH-001392, ACH-001819, ACH-000910	3	AP1M2	0	3	10
ACH-001392, ACH-001819, ACH-000910	3	KCTD15	0	2	17
ACH-001392, ACH-001819, ACH-000910	3	RAB17	0	2	16	associated with epithelial polarity; is specifically suppressed by ERK2 signaling to promote an invasive phenotype
ACH-001392, ACH-001819, ACH-000910	3	SLC2A10	0	2	10
ACH-001392, ACH-001819, ACH-000910	3	TMC4	0	2	8
ACH-001392, ACH-001819, ACH-000910	3	TSTD1	0	2	6
ACH-001392, ACH-001819, ACH-000910	3	LDOC1	0	1	37
ACH-001392, ACH-001819, ACH-000910	3	PTPRU	0	1	23
ACH-001392, ACH-001819, ACH-000910	3	CKMT1B	0	1	4
ACH-001392, ACH-001819, ACH-000910	3	C5orf38	0	1	3
ACH-001392, ACH-001819, ACH-000910	3	SMIM22	0	1	2
ACH-001392, ACH-001819, ACH-000910	3	CHMP4C	0	0	38
ACH-001392, ACH-001819, ACH-000910	3	MYO5B	0	0	24
ACH-001392, ACH-001819, ACH-000910	3	ICA1	0	0	12
ACH-001392, ACH-001819, ACH-000910	3	SYTL1	0	0	9
ACH-001392, ACH-001819, ACH-000910	3	C3orf14	0	0	4
ACH-001392, ACH-001819, ACH-000910	3	PRXL2A	0	0	3
ACH-001392, ACH-001819, ACH-000910	3	SYNE4	0	0	2
ACH-001392, ACH-001819, ACH-000910	3	TMEM184A	0	0	1	Helicobacter pylori-associated gastric cancer	1. Wang H, Li NS, He C, et al. Discovery and Validation of Novel Methylation Markers in Helicobacter pylori-Associated Gastric Cancer. Dis Markers. 2021;2021:4391133. Published 2021 Dec 8. doi:10.1155/2021/4391133
ACH-001392, ACH-001819, ACH-000910	3	RTL8B	0	0	0
ACH-001392, ACH-001819, ACH-000910	3	CMBL
ACH-001392, ACH-001819, ACH-000910	2	EHF	0	15	117
ACH-001392, ACH-001819, ACH-000910	2	GALNT14	0	9	43
ACH-001392, ACH-001819, ACH-000910	2	HOXB2	0	2	62
ACH-001392, ACH-001819, ACH-000910	2	HS6ST2	0	2	20
ACH-001392, ACH-001819, ACH-000910	2	ELMO3	0	0	13
ACH-001392, ACH-001819, ACH-000910	2	DTNA	0	0	11
ACH-001392, ACH-001819, ACH-000910	2	EFS	0	0	6
ACH-001392, ACH-001819, ACH-000910	2	MTARC2	0	0	4
ACH-001392, ACH-001819, ACH-000910	2	ATF7IP2	0	0	2
ACH-001392, ACH-001819, ACH-000910	2	MTARC1	0	0	2
ACH-001392, ACH-001819, ACH-000910	2	GCHFR	0	0	1
ACH-001392, ACH-001819, ACH-000910	1	RNF128	0	0	27

## Sheet: ST1D
TNBC samples (9 samples in this state)	# of cell lines that satisfied the criteria for the gene	gene	#TNBC paper	# BC paper (including TNBC paper)	# cancer paper (including BC and TNBC paper)	relevant pathway/key words	representative publications	gene annotation
ACH-000374, ACH-001388, ACH-001390, ACH-001394, ACH-000643, ACH-000624, ACH-000857, ACH-000223, ACH-000668	9	IL18	18	156	2173	Tumor-derived IL-18 increased the immunosuppressive CD56dimCD16dim/- NK cell fraction and induced PD-1 expression on these NK cells in TNBC; activate NF-κB signaling	1. Park IH, Yang HN, Lee KJ, et al. Tumor-derived IL-18 induces PD-1 expression on immunosuppressive NK cells in triple-negative breast cancer. Oncotarget. 2017;8(20):32722-32730. doi:10.18632/oncotarget.16281 2. Tsutsumi, N., Kimura, T., Arita, K. et al. The structural basis for receptor recognition of human interleukin-18. Nat Commun 5, 5340 (2014).
	9	S100P	3	61	424	involved in the trans-endothelial migration of TNBC cells; high expression level of S100P has association with more recurrence events, and higher occurrence of metastasis; S100P identified as poor prognostic gene; promote chemotherapy resistance by upregulating NF-κB, CCND1 and Vimentin, but downregulating E-cadherin	1. Kikuchi K, McNamara KM, Miki Y, et al. S100P and Ezrin promote trans-endothelial migration of triple negative breast cancer cells. Cell Oncol (Dordr). 2019;42(1):67-80. doi:10.1007/s13402-018-0408-2 2. Maierthaler M, Kriegsmann M, Peng C, et al. S100P and HYAL2 as prognostic markers for patients with triple-negative breast cancer. Exp Mol Pathol. 2015;99(1):180-187. doi:10.1016/j.yexmp.2015.06…
	9	SERPINB5	2	25	105	SERPINB5 can be used in gene therapy against breast tumor growth and metastasis	1. Shi HY, Liang R, Templeton NS, Zhang M. Inhibition of breast tumor progression by systemic delivery of the maspin gene in a syngeneic tumor model. Mol Ther. 2002;5(6):755-761. doi:10.1006/mthe.2002.0602
	9	LAMB3	2	14	92	TGFβ and EGF signaling orchestrates the AP-1- and p63 transcriptional regulation of breast cancer invasiveness----EGFR and ΔNp63 enabled and/or potentiated the activation of a subset of TGFβ-inducible invasion/migration-associated genes, e.g., ITGA2, LAMB3	1. Sundqvist A, Vasilaki E, Voytyuk O, et al. TGFβ and EGF signaling orchestrates the AP-1- and p63 transcriptional regulation of breast cancer invasiveness. Oncogene. 2020;39(22):4436-4449. doi:10.1038/s41388-020-1299-z
	9	EFEMP1	1	12	135	Binds EGFR, the EGF receptor, inducing EGFR autophosphorylation and the activation of downstream signaling pathways; Fibulin-3 is a novel TGF-β pathway inhibitor in the breast cancer microenvironment; HIF2α/EFEMP1 cascade mediates hypoxic effects on breast cancer stem cell hierarchy	1. Kwak JH, Lee NH, Lee HY, Hong IS, Nam JS. HIF2α/EFEMP1 cascade mediates hypoxic effects on breast cancer stem cell hierarchy. Oncotarget. 2016;7(28):43518-43533. doi:10.18632/oncotarget.9846 2. Tian H, Liu J, Chen J, Gatza ML, Blobe GC. Fibulin-3 is a novel TGF-β pathway inhibitor in the breast cancer microenvironment. Oncogene. 2015;34(45):5635-5647. doi:10.1038/onc.2015.13 3. Camaj P, Seelig…
	9	LAMA3	1	3	63
	9	C19orf33	0	2	6	---
	9	TMEM265	0	0	1	---
	8	C3	3	114	1948	CAS (cellular apoptosis susceptibility protein) participates in the development of TNBC through C3-mediated immune cell suppression and might constitute a potential therapeutic target for TNBC; Lung mesenchymal stromal cells influenced by Th2 cytokines mobilize neutrophils and facilitate metastasis by producing complement C3; C3a-C3aR signaling promotes breast cancer lung metastasis via modulatin…	1. Ye M, Chen Y, Liu J, et al. Interfering with CSE1L/CAS inhibits tumour growth via C3 in triple-negative breast cancer. Cell Prolif. 2022;55(5):e13226. doi:10.1111/cpr.13226 2. Zheng Z, Li YN, Jia S, et al. Lung mesenchymal stromal cells influenced by Th2 cytokines mobilize neutrophils and facilitate metastasis by producing complement C3. Nat Commun. 2021;12(1):6202. Published 2021 Oct 27. doi:…
	8	IFI27	1	12	82
	8	GPR87	0	2	34	GPR87 enhanced pancreatic cancer aggressiveness by activating NF-κB signaling pathway; correlates with poorer tumor differentiation and higher tumor proliferation in non-small-cell lung cancer	1. Wang L, Zhou W, Zhong Y, et al. Overexpression of G protein-coupled receptor GPR87 promotes pancreatic cancer aggressiveness and activates NF-κB signaling pathway. Mol Cancer. 2017;16(1):61. Published 2017 Mar 14. doi:10.1186/s12943-017-0627-6 2. Nii K, Tokunaga Y, Liu D, et al. Overexpression of G protein-coupled receptor 87 correlates with poorer tumor differentiation and higher tumor prolif…
	7	ITGA2	2	20	164	TGFβ and EGF signaling orchestrates the AP-1- and p63 transcriptional regulation of breast cancer invasiveness------ITGA2 promotes expression of ACLY and CCND1 in enhancing breast cancer stemness and metastasis; EGFR and ΔNp63 enabled and/or potentiated the activation of a subset of TGFβ-inducible invasion/migration-associated genes, e.g., ITGA2	1. Adorno-Cruz V, Hoffmann AD, Liu X, et al. ITGA2 promotes expression of ACLY and CCND1 in enhancing breast cancer stemness and metastasis. Genes Dis. 2020;8(4):493-508. Published 2020 Feb 1. doi:10.1016/j.gendis.2020.01.015 2. Sundqvist A, Vasilaki E, Voytyuk O, et al. TGFβ and EGF signaling orchestrates the AP-1- and p63 transcriptional regulation of breast cancer invasiveness. Oncogene. 2020;…
	7	TNS4	1	9	58	C-terminal tensin-like (CTEN; TNS4) is a focal adhesion molecule that is a member of the tensin family. Its expression is upregulated by EGF and elevated CTEN mediates EGF-induced cell migration. CTEN reduced ligand-induced EGFR degradation by binding to the E3 ubiquitin ligase c-Cbl and decreasing the ubiquitination of EGFR. CTEN (TNS4) Inhibits Tumor Angiogenesis and Growth by Targeting VEGFA T…	1. Hong SY, Shih YP, Li T, Carraway KL 3rd, Lo SH. CTEN prolongs signaling by EGFR through reducing its ligand-induced degradation. Cancer Res. 2013;73(16):5266-5276. doi:10.1158/0008-5472.CAN-12-4441 2. Lu X, Zhou B, Cao M, Shao Q, Pan Y, Zhao T. CTEN Inhibits Tumor Angiogenesis and Growth by Targeting VEGFA Through Down-Regulation of β-Catenin in Breast Cancer. Technol Cancer Res Treat. 2021;20…
	7	GJB5	0	0	9
	6	CSTA	0	1	100	Myoepithelial cell-specific expression of stefin A as a suppressor of early breast cancer invasion	1. Duivenvoorden HM, Rautela J, Edgington-Mitchell LE, et al. Myoepithelial cell-specific expression of stefin A as a suppressor of early breast cancer invasion. J Pathol. 2017;243(4):496-509. doi:10.1002/path.4990
	6	ABLIM3	0	1	4
	4	GDA	0	39	516	glycodelin A is known to contribute to a more differentiated cell morphology and is a biomarker for a favourable prognosis, but also plays a role in angiogenesis	1. Kölbl AC, Jeschke U, Dian D, Friese K, Andergassen U. Glycodelin A - a famous lipocalin and its role in breast cancer. Anticancer Res. 2014;34(3):1079-1085.
	3	TMEM156	0	2	4	---
	3	PRSS21	0	1	23	---
	3	GNA15	0	0	13	---
HALLMARK_TNFA_SIGNALING_VIA_NFKB (200 genes)		genes that are significantly different between F3 and non-F3 cells	F3 cells are higher/lower than non-F3 cells	key words	literatures
		AREG	higher
		BIRC3	higher	acts as a positive regulator of the canonical NF-kappaB pathway; inhibits apoptosis by binding to tumor necrosis factor receptor-associated factors TRAF1 and TRAF2,	Genecards
		CCL5	higher
		CSF2	higher
		CXCL10	higher	Specifically, IL-1α and IL-1β secreted by breast cancer cells induce CXCL9 and CXCL10 production in lung fibroblasts via NF-κB signaling, fueling the growth of lung metastases.	1. Pein M, Insua-Rodríguez J, Hongu T, et al. Metastasis-initiating cells induce and exploit a fibroblast niche to fuel malignant colonization of the lungs. Nat Commun. 2020;11(1):1494. Published 2020 Mar 20. doi:10.1038/s41467-020-15188-x
		CXCL11	higher
		DENND5A	lower	---
		F3	higher	---
		IFIH1	higher
		IFIT2	higher
		IL18	higher	in the original gene set with 523 genes after genome-wide searching
		IL1A	higher	IL-1alpha can induce activation of transcription factors nuclear factor (NF) kappaB	1. Wolf JS, Chen Z, Dong G, et al. IL (interleukin)-1alpha promotes nuclear factor-kappaB and AP-1-induced IL-8 expression, cell survival, and proliferation in head and neck squamous cell carcinomas. Clin Cancer Res. 2001;7(6):1812-1820.
		KDM6B	lower	---
		KLF2	lower	In presence TNF-α stimulation, NF-κB inhibits the expression of KLF2	1. Jha P, Das H. KLF2 in Regulation of NF-κB-Mediated Immune Cell Function and Inflammation. Int J Mol Sci. 2017;18(11):2383. Published 2017 Nov 10. doi:10.3390/ijms18112383
		LAMB3	higher
		MCL1	lower	---
		PTGS2	higher	NF-kB is required for Ptgs2 expression.	1. Park CJ, Lin PC, Zhou S, et al. Progesterone Receptor Serves the Ovary as a Trigger of Ovulation and a Terminator of Inflammation. Cell Rep. 2020;31(2):107496. doi:10.1016/j.celrep.2020.03.060
		RELA	lower	p65
		RHOB	lower	Overexpression of RhoB blocked NFκB activation	1. Tong L, Tergaonkar V. Rho protein GTPases and their interactions with NFκB: crossroads of inflammation and matrix biology. Biosci Rep. 2014;34(3):e00115. Published 2014 Jun 25. doi:10.1042/BSR20140021
		SERPINB2	higher	Macrophage expression of serpinB2 is upregulated by LPS through a mechanism involving NFκB	1. Shea-Donohue T, Zhao A, Antalis TM. SerpinB2 mediated regulation of macrophage function during enteric infection. Gut Microbes. 2014;5(2):254-258. doi:10.4161/gmic.28093
		SNN	lower	---
		TNF	higher	TNF-Alpha
		TNFAIP2	higher	This gene was identified as a gene whose expression can be induced by the tumor necrosis factor alpha (TNF)	Genecards
		TNIP2	lower	This gene encodes a protein which acts as an inhibitor of NFkappaB activation.	Genecards
		YRDC	lower	---

## Sheet: ST1E
TNBC samples (3 samples in this state)	# of cell lines that satisfied the criteria for the gene	gene	#TNBC paper	# BC paper (including TNBC paper)	# cancer paper (including BC and TNBC paper)	relevant pathway/key words	representative publications	gene annotation
ACH-000856, ACH-000212, ACH-000768	3	FOS	35	626	5266	promotes eribulin resistance in triple negative breast cancer cell lines (HCC70 and MDA-MB231)	1.Tanaka S, Ishii T, Sato F, Toi M, Itou J. Eribulin mesylate-induced c-Fos upregulation enhances cell survival in breast cancer cell lines. Biochem Biophys Res Commun. 2020;526(1):154-157. doi:10.1016/j.bbrc.2020.03.042 2. Lu C, Shen Q, DuPré E, Kim H, Hilsenbeck S, Brown PH. cFos is critical for MCF-7 breast cancer cell growth. Oncogene. 2005;24(43):6516-6524. doi:10.1038/sj.onc.1208905
ACH-000856, ACH-000212, ACH-000768	3	NT5E	22	114	951	hypoxia-inducible factors (HIFs) induces CD73 (NT5E) CD47 and PDL1expression on TNBCs upon chemotherapy treatment; CD73 may promote early steps of tumor progression, possibly through facilitating epithelial-mesenchymal transition; CD73 promotes anthracycline resistance and poor prognosis in triple negative breast cancer	1. Samanta D, Park Y, Ni X, et al. Chemotherapy induces enrichment of CD47+/CD73+/PDL1+ immune evasive triple-negative breast cancer cells. Proc Natl Acad Sci U S A. 2018;115(6):E1239-E1248. doi:10.1073/pnas.1718197115 2. Petruk N, Tuominen S, Åkerfelt M, et al. CD73 facilitates EMT progression and promotes lung metastases in triple-negative breast cancer. Sci Rep. 2021;11(1):6035. Published 2021…
ACH-000856, ACH-000212, ACH-000768	3	MMP14	17	203	1058	upregulated by SNAI1 to promote EMT; TGFβ-induced EMT	1. Singh D, Deshmukh RK, Das A. SNAI1-mediated transcriptional regulation of epithelial-to-mesenchymal transition genes in breast cancer stem cells. Cell Signal. 2021;87:110151. doi:10.1016/j.cellsig.2021.110151
ACH-000856, ACH-000212, ACH-000768	3	IGF2BP3	13	32	476	IMP3 (IGF2BP3) promotes stem-like properties in TNBC by regulating SLUG (SNAI2); negative prognostic factor for triple negative breast carcinomas; higher levels of IMP3 associated with chemoresistance; IMP3 is an effector of EGFR-mediated migration and invasion
ACH-000856, ACH-000212, ACH-000768	3	PLAU	6	46	263	might promote metastasis	1. Resmini G, Rizzo S, Franchin C, et al. HMGA1 regulates the Plasminogen activation system in the secretome of breast cancer cells. Sci Rep. 2017;7(1):11768. Published 2017 Sep 18. doi:10.1038/s41598-017-11409-4
ACH-000856, ACH-000212, ACH-000768	3	F3	5	211	2550	promotes cancer stemness and metastatic dissemination in breast cancer	1. Ünlü B, Kocatürk B, Rondon AMR, et al. Integrin regulation by tissue factor promotes cancer stemness and metastatic dissemination in breast cancer. Oncogene. 2022;41(48):5176-5185. doi:10.1038/s41388-022-02511-7
ACH-000856, ACH-000212, ACH-000768	3	IGFBP7	3	47	253	IGFBP7 reduces TNBC growth by induction of senescence and apoptosis pathways	1. Benatar T, Yang W, Amemiya Y, et al. IGFBP7 reduces breast tumor growth by induction of senescence and apoptosis pathways. Breast Cancer Res Treat. 2012;133(2):563-573. doi:10.1007/s10549-011-1816-4
ACH-000856, ACH-000212, ACH-000768	3	TFPI	3	27	131	an anti-metastatic effect	1. Stavik B, Skretting G, Aasheim HC, et al. Downregulation of TFPI in breast cancer cells induces tyrosine phosphorylation signaling and increases metastatic growth by stimulating cell motility. BMC Cancer. 2011;11:357. Published 2011 Aug 17. doi:10.1186/1471-2407-11-357
ACH-000856, ACH-000212, ACH-000768	3	FSTL1	3	10	93	FSTL1 enhances chemoresistance and maintains stemness in breast cancer cells via integrin β3/Wnt signaling	1. Cheng S, Huang Y, Lou C, He Y, Zhang Y, Zhang Q. FSTL1 enhances chemoresistance and maintains stemness in breast cancer cells via integrin β3/Wnt signaling under miR-137 regulation. Cancer Biol Ther. 2019;20(3):328-337. doi:10.1080/15384047.2018.1529101
ACH-000856, ACH-000212, ACH-000768	3	GSDME	2	24	189	tumor suppressor; mediates pyroptosis in TNBC; associated with stem cell-like and metastasis signatures in breast cancer	1. An H, Heo JS, Kim P, et al. Tetraarsenic hexoxide enhances generation of mitochondrial ROS to promote pyroptosis by inducing the activation of caspase-3/GSDME in triple-negative breast cancer cells. Cell Death Dis. 2021;12(2):159. Published 2021 Feb 8. doi:10.1038/s41419-021-03454-9 2. Tang J, Bei M, Zhu J, et al. Acute cadmium exposure induces GSDME-mediated pyroptosis in triple-negative brea…
ACH-000856, ACH-000212, ACH-000768	3	MECOM	2	12	457	promote EMT in breast cancer	1. Wu L, Wang T, He D, Li X, Jiang Y. EVI‑1 acts as an oncogene and positively regulates calreticulin in breast cancer. Mol Med Rep. 2019;19(3):1645-1653. doi:10.3892/mmr.2018.9796; 2. Mateo F, Arenas EJ, Aguilar H, et al. Stem cell-like transcriptional reprogramming mediates metastatic resistance to mTOR inhibition. Oncogene. 2017;36(19):2737-2749. doi:10.1038/onc.2016.427
ACH-000856, ACH-000212, ACH-000768	3	BCAT1	2	12	148	promotes the growth of breast cancer cells through improving mTOR-mediated mitochondrial biogenesis and function	1. Zhang L, Han J. Branched-chain amino acid transaminase 1 (BCAT1) promotes the growth of breast cancer cells through improving mTOR-mediated mitochondrial biogenesis and function. Biochem Biophys Res Commun. 2017;486(2):224-231. doi:10.1016/j.bbrc.2017.02.101
ACH-000856, ACH-000212, ACH-000768	3	COL4A5	2	4	79	promotes breast cancer progression through c-Myc-driven glycolysis	1. Wu Y, Liu X, Zhu Y, et al. Type IV collagen α5 chain promotes luminal breast cancer progression through c-Myc-driven glycolysis [published online ahead of print, 2022 Dec 9]. J Mol Cell Biol. 2022;mjac068. doi:10.1093/jmcb/mjac068
ACH-000856, ACH-000212, ACH-000768	3	SLFN12	2	4	22	SLFN12 increases TNBC sensitivity to DNA-damaging agents at least in part by reducing CHK1/2 phosphorylation; Schlafen12 Reduces the Aggressiveness of Triple Negative Breast Cancer through Post-Transcriptional Regulation of ZEB1 That Drives Stem Cell Differentiation	1. Raafat Elsayed AA, Al-Marsoummi S, Vomhof-Dekrey EE, Basson MD. SLFN12 Over-expression Sensitizes Triple Negative Breast Cancer Cells to Chemotherapy Drugs and Radiotherapy. Cancer Genomics Proteomics. 2022;19(3):328-338. doi:10.21873/cgp.20323
ACH-000856, ACH-000212, ACH-000768	3	FAM171A1	2	3	7	---
ACH-000856, ACH-000212, ACH-000768	3	TFPI2	1	16	243	suppresses breast cancer progression through inhibiting TWIST-integrin α5 pathway; suppresses breast cancer cell proliferation and invasion through regulation of ERK signaling and interaction with actinin-4 and myosin-9	1. Zhao D, Qiao J, He H, Song J, Zhao S, Yu J. TFPI2 suppresses breast cancer progression through inhibiting TWIST-integrin α5 pathway. Mol Med. 2020;26(1):27. Published 2020 Apr 5. doi:10.1186/s10020-020-00158-2 2. Wang G, Huang W, Li W, et al. TFPI-2 suppresses breast cancer cell proliferation and invasion through regulation of ERK signaling and interaction with actinin-4 and myosin-9. Sci Rep.…
ACH-000856, ACH-000212, ACH-000768	3	PKP2	1	5	53	used to predict lymph node metastasis in TNBC; required for EGFR-mediated NF-kappaB activation	1. Wang L, Hu X, Wang P, Shao ZM. Integrative 3' Untranslated Region-Based Model to Identify Patients with Low Risk of Axillary Lymph Node Metastasis in Operable Triple-Negative Breast Cancer. Oncologist. 2019;24(1):22-30. doi:10.1634/theoncologist.2017-0609 2. Hua F, Hao W, Wang L, Li S. Linear Ubiquitination Mediates EGFR-Induced NF-κB Pathway and Tumor Development. Int J Mol Sci. 2021;22(21):1…
ACH-000856, ACH-000212, ACH-000768	3	RGS20	1	2	13	may promote metastasis of tumor cells	1. Yang L, Lee MM, Leung MM, Wong YH. Regulator of G protein signaling 20 enhances cancer cell aggregation, migration, invasion and adhesion. Cell Signal. 2016;28(11):1663-1672. doi:10.1016/j.cellsig.2016.07.017
ACH-000856, ACH-000212, ACH-000768	3	CYBA	0	25	123	oxidative stress related gene	1. Seibold P, Hein R, Schmezer P, et al. Polymorphisms in oxidative stress-related genes and postmenopausal breast cancer risk. Int J Cancer. 2011;129(6):1467-1476. doi:10.1002/ijc.25761
ACH-000856, ACH-000212, ACH-000768	3	GSTM3	0	16	186	GSTM3 may play an important role in preventing breast cancer treatment-induced cellular cytotoxicity	1. Lin JH, Tu SH, Chen LC, et al. Oestrogen receptor-regulated glutathione S-transferase mu 3 expression attenuates hydrogen peroxide-induced cytotoxicity, which confers tamoxifen resistance on breast cancer cells. Breast Cancer Res Treat. 2018;172(1):45-59. doi:10.1007/s10549-018-4897-5
ACH-000856, ACH-000212, ACH-000768	3	MT1E	0	15	68	associated with doxorubicin resistant breast cancer cells	1. Wang X, Yan J, Shen B, Wei G. Integrated Chromatin Accessibility and Transcriptome Landscapes of Doxorubicin-Resistant Breast Cancer Cells. Front Cell Dev Biol. 2021;9:708066. Published 2021 Jul 30. doi:10.3389/fcell.2021.708066
ACH-000856, ACH-000212, ACH-000768	3	DNAJC15	0	5	14	has proapoptotic function; DNAJC15 plays an intriguing role among the tumor suppressor genes whose repression is associated with tumor aggressiveness and chemoresistance. Its down-regulation associates with increased drug resistance in breast cancer;	1. Alessandrini F, Pezzè L, Menendez D, Resnick MA, Ciribilli Y. ETV7-Mediated DNAJC15 Repression Leads to Doxorubicin Resistance in Breast Cancer Cells. Neoplasia. 2018;20(8):857-870. doi:10.1016/j.neo.2018.06.008 2. Sinha D, D'Silva P. Chaperoning mitochondrial permeability transition: regulation of transition pore complex by a J-protein, DnaJC15. Cell Death Dis. 2014;5(3):e1101. Published 2014…
ACH-000856, ACH-000212, ACH-000768	3	MYEOV	0	4	41	---
ACH-000856, ACH-000212, ACH-000768	3	PTPRM	0	4	33	a negative regulator of proliferation and invasion of breast cancer cells	1. Sun PH, Ye L, Mason MD, Jiang WG. Protein tyrosine phosphatase µ (PTP µ or PTPRM), a negative regulator of proliferation and invasion of breast cancer cells, is associated with disease prognosis. PLoS One. 2012;7(11):e50183. doi:10.1371/journal.pone.0050183
ACH-000856, ACH-000212, ACH-000768	3	ZNF185	0	3	20	a p53 target gene, induced by DNA damage; a tumour-suppressor role of ZNF185; depletion of ZNF185 in cancer cells facilitate cancer cell migration and spreading	1. Smirnov A, Cappello A, Lena AM, et al. ZNF185 is a p53 target gene following DNA damage. Aging (Albany NY). 2018;10(11):3308-3326. doi:10.18632/aging.101639
ACH-000856, ACH-000212, ACH-000768	3	WTIP	0	3	17	WTIP interacts with BRCA2 and might be responsible for BRCA2 centrosome localization in cervical cancer cell.	1. Zhang J, Xu J, Wang G, Sun P, Yan T, Zhao X. WTIP interacts with BRCA2 and is essential for BRCA2 centrosome localization in cervical cancer cell. Arch Gynecol Obstet. 2016;294(6):1311-1316. doi:10.1007/s00404-016-4176-9
ACH-000856, ACH-000212, ACH-000768	3	NECTIN3	0	2	25	---
ACH-000856, ACH-000212, ACH-000768	3	RHOF	0	2	12	---
ACH-000856, ACH-000212, ACH-000768	3	C19orf33	0	2	6	---
ACH-000856, ACH-000212, ACH-000768	3	SMARCA1	0	1	42	---
ACH-000856, ACH-000212, ACH-000768	3	FCGRT	0	1	15
ACH-000856, ACH-000212, ACH-000768	3	SLC16A5	0	1	9
ACH-000856, ACH-000212, ACH-000768	3	ZSCAN18	0	1	8
ACH-000856, ACH-000212, ACH-000768	3	PRTFDC1	0	1	5
ACH-000856, ACH-000212, ACH-000768	3	ARHGAP23	0	1	4
ACH-000856, ACH-000212, ACH-000768	3	TMSB15B	0	1	2
ACH-000856, ACH-000212, ACH-000768	3	PLAAT3	0	0	23
ACH-000856, ACH-000212, ACH-000768	3	MATN2	0	0	12
ACH-000856, ACH-000212, ACH-000768	3	TCEAL9	0	0	6
ACH-000856, ACH-000212, ACH-000768	3	ARMCX2	0	0	4
ACH-000856, ACH-000212, ACH-000768	3	C9orf64	0	0	4
ACH-000856, ACH-000212, ACH-000768	3	GALM	0	0	4
ACH-000856, ACH-000212, ACH-000768	3	SLC35G2	0	0	2
ACH-000856, ACH-000212, ACH-000768	3	FBXO27	0	0	1
ACH-000856, ACH-000212, ACH-000768	3	ZNF528	0	0	1
ACH-000856, ACH-000212, ACH-000768	3	ZBED6CL	0	0	0
ACH-000856, ACH-000212, ACH-000768	2	AXL	53	183	1360	Small-molecule inhibitors blocking AXL sensitized cells to JQ1; AXL Controls Directed Migration of Mesenchymal Triple-Negative Breast Cancer Cells; induces TNBC stemness via AXL-KLF5 axis; a target for TNBC	1. Shu S, Wu HJ, Ge JY, et al. Synthetic Lethal and Resistance Interactions with BET Bromodomain Inhibitors in Triple-Negative Breast Cancer. Mol Cell. 2020;78(6):1096-1113.e8. doi:10.1016/j.molcel.2020.04.027 2. Zajac O, Leclere R, Nicolas A, et al. AXL Controls Directed Migration of Mesenchymal Triple-Negative Breast Cancer Cells. Cells. 2020;9(1):247. Published 2020 Jan 19. doi:10.3390/cells90…
ACH-000856, ACH-000212, ACH-000768	2	HMGA2	20	123	1320
ACH-000856, ACH-000212, ACH-000768	2	INPP4B	20	58	137	The INPP4B Tumor Suppressor Modulates EGFR Trafficking	1. Liu H, Paddock MN, Wang H, et al. The INPP4B Tumor Suppressor Modulates EGFR Trafficking and Promotes Triple-Negative Breast Cancer. Cancer Discov. 2020;10(8):1226-1239. doi:10.1158/2159-8290.CD-19-1262
ACH-000856, ACH-000212, ACH-000768	2	DKK1	9	119	1030
ACH-000856, ACH-000212, ACH-000768	2	TIMP3	7	119	900	inhibitors of the matrix metalloproteinases; TIMP3 is an endogenous inhibitor of Mmp9	1. Bi X, Lou P, Song Y, et al. Msi1 promotes breast cancer metastasis by regulating invadopodia-mediated extracellular matrix degradation via the Timp3-Mmp9 pathway. Oncogene. 2021;40(29):4832-4845. doi:10.1038/s41388-021-01873-8
ACH-000856, ACH-000212, ACH-000768	2	LPAR1	6	11	125
ACH-000856, ACH-000212, ACH-000768	2	COL4A1	3	15	153	involved in TGFβ-induced EMT
ACH-000856, ACH-000212, ACH-000768	2	ARSD	2	3	13
ACH-000856, ACH-000212, ACH-000768	2	IGFBP6	1	34	201	A principal role for IGFBP-6 is inhibition of IGF-II actions
ACH-000856, ACH-000212, ACH-000768	2	SYNE1	1	10	94
ACH-000856, ACH-000212, ACH-000768	2	GNG11	1	5	29
ACH-000856, ACH-000212, ACH-000768	2	TGM2	1	3	193
ACH-000856, ACH-000212, ACH-000768	2	ALDH2	0	32	651
ACH-000856, ACH-000212, ACH-000768	2	AKAP12	0	11	159
ACH-000856, ACH-000212, ACH-000768	2	BEX2	0	9	31
ACH-000856, ACH-000212, ACH-000768	2	NMU	0	4	48	expands the cancer stem cell phenotype in HER2-positive breast cancer	1. Martinez VG, Crown J, Porter RK, O'Driscoll L. Neuromedin U alters bioenergetics and expands the cancer stem cell phenotype in HER2-positive breast cancer. Int J Cancer. 2017;140(12):2771-2784. doi:10.1002/ijc.30705
ACH-000856, ACH-000212, ACH-000768	2	PLTP	0	4	30
ACH-000856, ACH-000212, ACH-000768	2	MFAP2	0	3	26
ACH-000856, ACH-000212, ACH-000768	2	ARMCX1	0	2	15
ACH-000856, ACH-000212, ACH-000768	2	LAYN	0	2	15
ACH-000856, ACH-000212, ACH-000768	2	RNF128	0	0	27
ACH-000856, ACH-000212, ACH-000768	2	CPVL	0	0	8
ACH-000856, ACH-000212, ACH-000768	2	PLBD1	0	0	6
ACH-000856, ACH-000212, ACH-000768	2	COPZ2	0	0	3
ACH-000856, ACH-000212, ACH-000768	2	GLB1L2	0	0	2
ACH-000856, ACH-000212, ACH-000768	2	LRRC61	0	0	2
ACH-000856, ACH-000212, ACH-000768	2	KCTD14	0	0	1
ACH-000856, ACH-000212, ACH-000768	2	TOR4A	0	0	1
ACH-000856, ACH-000212, ACH-000768	2	BEND7	0	0	0
ACH-000856, ACH-000212, ACH-000768	2	PNMA8A	0	0	0
ACH-000856, ACH-000212, ACH-000768	2	TMEM200B	0	0	0
ACH-000856, ACH-000212, ACH-000768	2	HOXA10
ACH-000856, ACH-000212, ACH-000768	1	CD40	17	153	3950
ACH-000856, ACH-000212, ACH-000768	1	ME3	1	6	84
ACH-000856, ACH-000212, ACH-000768	1	PDLIM4	1	6	42
ACH-000856, ACH-000212, ACH-000768	1	PCSK9	0	14	247
ACH-000856, ACH-000212, ACH-000768	1	GPX7	0	3	35
ACH-000856, ACH-000212, ACH-000768	1	XAGE1A	0	2	47
ACH-000856, ACH-000212, ACH-000768	1	SMIM10	0	0	1
ACH-000856, ACH-000212, ACH-000768	1	H4C12	0	0	0
HALLMARK_APOPTOSIS (161 genes)		genes that are significantly different between F1 and non-F1 cells	F1 cells are higher/lower than non-F1 cells			key words	literatures
		ADD1	higher			unfolded protein response
		AVPR1A	higher
		BCL2L1	higher
		CTH	higher
		DPYD	higher
		F2	higher
		F2R	higher
		PLAT	higher
		TGFBR3	higher

## Sheet: ST1F
TNBC samples (2 samples in this state)	# of cell lines that satisfied the criteria for the gene	gene	#TNBC paper	# BC paper (including TNBC paper)	# cancer paper (including BC and TNBC paper)	relevant pathway/key words	representative publications	gene annotation
ACH-000849, ACH-000536	2	MALL	?	?	?
ACH-000849, ACH-000536	2	CDH1	447	4028	22858	epithelial	1. Padmanaban, V., Krol, I., Suhail, Y. et al. E-cadherin is required for metastasis in multiple models of breast cancer. Nature 573, 439–444 (2019). https://doi.org/10.1038/s41586-019-1526-3	This gene encodes a classical cadherin of the cadherin superfamily. Alternative splicing results in multiple transcript variants, at least one of which encodes a preproprotein that is proteolytically processed to generate the mature glycoprotein. This calcium-dependent cell-cell adhesion protein is comprised of five extracellular cadherin repeats, a transmembrane region and a highly conserved cyt…
ACH-000849, ACH-000536	2	CD24	229	1301	2733	coincide with an epithelial character	1. Mooney SM, Talebian V, Jolly MK, et al. The GRHL2/ZEB Feedback Loop-A Key Axis in the Regulation of EMT in Breast Cancer. J Cell Biochem. 2017;118(9):2559-2570. doi:10.1002/jcb.25974
ACH-000849, ACH-000536	2	CDH3	202	2328	13529	epithelial		This gene encodes a classical cadherin of the cadherin superfamily. Alternative splicing results in multiple transcript variants, at least one of which encodes a preproprotein that is proteolytically processed to generate the mature glycoprotein. This calcium-dependent cell-cell adhesion protein is comprised of five extracellular cadherin repeats, a transmembrane region and a highly conserved cyt…
ACH-000849, ACH-000536	2	EPCAM	95	1052	5451	associated with cancer stem cell phenotype; promote the proliferation, migration and invasion of breast cancer cells; tumor-associated antigen for TNBC	1. Amoury M, Kolberg K, Pham AT, et al. Granzyme B-based cytolytic fusion protein targeting EpCAM specifically kills triple negative breast cancer cells in vitro and inhibits tumor growth in a subcutaneous mouse tumor model. Cancer Lett. 2016;372(2):201-209. doi:10.1016/j.canlet.2016.01.027 2. Kubo M, Umebayashi M, Kurata K, et al. Catumaxomab with Activated T-cells Efficiently Lyses Chemoresista…	May act as a physical homophilic interaction molecule between intestinal epithelial cells (IECs) and intraepithelial lymphocytes (IELs) at the mucosal epithelium for providing immunological barrier as a first line of defense against mucosal infection. Plays a role in embryonic stem cells proliferation and differentiation. Up-regulates the expression of FABP5, MYC and cyclins A and E.
ACH-000849, ACH-000536	2	FOS	35	626	5266	promotes eribulin resistance in triple negative breast cancer cell lines (HCC70 and MDA-MB231)	1.Tanaka S, Ishii T, Sato F, Toi M, Itou J. Eribulin mesylate-induced c-Fos upregulation enhances cell survival in breast cancer cell lines. Biochem Biophys Res Commun. 2020;526(1):154-157. doi:10.1016/j.bbrc.2020.03.042 2. Lu C, Shen Q, DuPré E, Kim H, Hilsenbeck S, Brown PH. cFos is critical for MCF-7 breast cancer cell growth. Oncogene. 2005;24(43):6516-6524. doi:10.1038/sj.onc.1208905
ACH-000849, ACH-000536	2	ICAM1	32	356	4466
ACH-000849, ACH-000536	2	TACSTD2	29	54	216	potentially eligible for Sacituzumab govitecan, an antibody–drug conjugate composed of an antibody targeting the human trophoblast cell-surface antigen 2 (Trop-2, TACSTD2),	1. Bardia A, Hurvitz SA, Tolaney SM, et al. Sacituzumab Govitecan in Metastatic Triple-Negative Breast Cancer. N Engl J Med. 2021;384(16):1529-1541. doi:10.1056/NEJMoa2028485 2. Bardia A, Mayer IA, Vahdat LT, et al. Sacituzumab Govitecan-hziy in Refractory Metastatic Triple-Negative Breast Cancer. N Engl J Med. 2019;380(8):741-751. doi:10.1056/NEJMoa1814213 3. Weiss J, Glode A, Messersmith WA, Di…
ACH-000849, ACH-000536	2	NOTCH3	25	118	702	NOTCH3 inactivation increases triple negative breast cancer sensitivity to gefitinib by promoting EGFR tyrosine dephosphorylation and its intracellular arrest; Notch receptors are associated with the regulation of tumor-initiating cells (TICs) behavior, as well as with the aetiology of TNBCs; In the adult, Notch3, in collaboration with other Notch proteins, is involved in stem cell regulation in …	1. Diluvio G, Del Gaudio F, Giuli MV, et al. NOTCH3 inactivation increases triple negative breast cancer sensitivity to gefitinib by promoting EGFR tyrosine dephosphorylation and its intracellular arrest. Oncogenesis. 2018;7(5):42. Published 2018 May 25. 2. Giuli MV, Giuliani E, Screpanti I, Bellavia D, Checquolo S. Notch Signaling Activation as a Hallmark for Triple-Negative Breast Cancer Subtyp…
ACH-000849, ACH-000536	2	ALDH1A3	19	59	220	breast cancer stem cell marker; ALDH1A3-regulated long non-coding RNA NRAD1 is a potential novel target for triple-negative breast tumors and cancer stem cells; NRAD1 regulates expression of genes involved in differentiation and catabolic processes; promote breast cancer stem cell population; promote retinoic acid synthesis; ALDH1A3 was determined to play a role in breast cancer brain metastasis …	1. Thomas ML, de Antueno R, Coyle KM, et al. Citral reduces breast tumor growth by inhibiting the cancer stem cell marker ALDH1A3. Mol Oncol. 2016;10(9):1485-1496. doi:10.1016/j.molonc.2016.08.004 2. Vidovic D, Huynh TT, Konda P, et al. ALDH1A3-regulated long non-coding RNA NRAD1 is a potential novel target for triple-negative breast tumors and cancer stem cells. Cell Death Differ. 2020;27(1):363…
ACH-000849, ACH-000536	2	KRT5	17	65	237	basal biomarker
ACH-000849, ACH-000536	2	CLDN1	15	67	442	a major tight junction component; Sensitizes Triple-Negative Breast Cancer Cells to Chemotherapy; The absence of CLDN1 expression is strongly suggested to be an independent adverse prognostic factor in this heterogeneous subtype of breast cancer.	1. Lemesle M, Geoffroy M, Alpy F, Tomasetto CL, Kuntz S, Grillier-Vuissoz I. CLDN1 Sensitizes Triple-Negative Breast Cancer Cells to Chemotherapy. Cancers (Basel). 2022;14(20):5026. Published 2022 Oct 14. doi:10.3390/cancers14205026 2. Ma F, Ding X, Fan Y, et al. A CLDN1-negative phenotype predicts poor prognosis in triple-negative breast cancer. PLoS One. 2014;9(11):e112765. Published 2014 Nov 1…
ACH-000849, ACH-000536	2	IL18	13	149	2110	TNBC-derived IL-18 increased the immunosuppressive CD56dimCD16dim/- NK cell fraction and induced PD-1 expression on these NK cells	1. Park IH, Yang HN, Lee KJ, et al. Tumor-derived IL-18 induces PD-1 expression on immunosuppressive NK cells in triple-negative breast cancer. Oncotarget. 2017;8(20):32722-32730. doi:10.18632/oncotarget.16281
ACH-000849, ACH-000536	2	VSIR	13	140	1139	VISTA Expression on Immune Cells Correlates With Favorable Prognosis in Patients With Triple-Negative Breast Cancer	1. Cao X, Ren X, Zhou Y, et al. VISTA Expression on Immune Cells Correlates With Favorable Prognosis in Patients With Triple-Negative Breast Cancer. Front Oncol. 2021;10:583966. Published 2021 Jan 11. doi:10.3389/fonc.2020.583966
ACH-000849, ACH-000536	2	IGF2BP3	13	32	476	IMP3 (IGF2BP3) promotes stem-like properties in TNBC by regulating SLUG (SNAI2); negative prognostic factor for triple negative breast carcinomas; higher levels of IMP3 associated with chemoresistance; IMP3 is an effector of EGFR-mediated migration and invasion
ACH-000849, ACH-000536	2	CLDN4	12	62	295	epithelial marker
ACH-000849, ACH-000536	2	LIF	11	135	2494
ACH-000849, ACH-000536	2	CDCP1	10	34	169	CDCP1 dysregulates lipid metabolism in TNBC by inactivating ACSLs, reducing LD abundance, and stimulating FAO, which increases oxidative phosphorylation, which contribute to TNBC migration and metastasis. This process results in a “low-lipid” phenotype, a high migratory ability in vitro, and metastasis in vivo. These findings provide insight into CDCP1 as a regulator of LD abundance and FAO. Beca…	1. Wright HJ, Hou J, Xu B, et al. CDCP1 drives triple-negative breast cancer metastasis through reduction of lipid-droplet abundance and stimulation of fatty acid oxidation. Proc Natl Acad Sci U S A. 2017;114(32):E6556-E6565. doi:10.1073/pnas.1703791114
ACH-000849, ACH-000536	2	MLKL	10	29	441
ACH-000849, ACH-000536	2	CLDN7	9	33	186	epithelial
ACH-000849, ACH-000536	2	S100A8	8	92	602
ACH-000849, ACH-000536	2	GBP1	8	14	105	GBP1 is a new potential druggable therapeutic target for treating TNBC with enhanced EGFR expression	1. Quintero M, Adamoski D, Reis LMD, et al. Guanylate-binding protein-1 is a potential new therapeutic target for triple-negative breast cancer. BMC Cancer. 2017;17(1):727. Published 2017 Nov 7. doi:10.1186/s12885-017-3726-2
ACH-000849, ACH-000536	2	NECTIN4	6	46	174	Nectin-4 serves as a potential prognostic marker in TNBC and is associated with a significantly better overall survival; an potential target for antibody drug conjugate (ADC) in TNBC
ACH-000849, ACH-000536	2	CST6	6	37	68
ACH-000849, ACH-000536	2	ITGB4	6	26	180	ITGB4 is a mechanistically driven prognostic biomarker that can be used to identify the more aggressive subtypes of mesenchymal carcinoma cells in TNBC; induces tumor invasiveness through Src/EGFR-dependent ITGB4/FAK signaling and subsequent Akt and p38MAPK signaling pathways; ITGB4+ cancer stem cell (CSC)-enriched mesenchymal cells reside in an intermediate epithelial/mesenchymal phenotypic stat…	1. Bierie B, Pierce SE, Kroeger C, et al. Integrin-β4 identifies cancer stem cell-enriched populations of partially mesenchymal carcinoma cells. Proc Natl Acad Sci U S A. 2017;114(12):E2337-E2346. doi:10.1073/pnas.1618298114 2. Wang K, Zou P, Zhu X, Zhang T. Ziyuglycoside II suppresses the aggressive phenotype of triple negative breast cancer cells through regulating Src/EGFR-dependent ITGB4/FAK …	Integrins are heterodimers comprised of alpha and beta subunits, that are noncovalently associated transmembrane glycoprotein receptors. Different combinations of alpha and beta polypeptides form complexes that vary in their ligand-binding specificities. Integrins mediate cell-matrix or cell-cell adhesion, and transduced signals that regulate gene expression and cell growth. This gene encodes the…
ACH-000849, ACH-000536	2	F3	5	211	2550
ACH-000849, ACH-000536	2	ESRP1	5	43	144	epithelial characteristics	1. Mooney SM, Talebian V, Jolly MK, et al. The GRHL2/ZEB Feedback Loop-A Key Axis in the Regulation of EMT in Breast Cancer. J Cell Biochem. 2017;118(9):2559-2570. doi:10.1002/jcb.25974
ACH-000849, ACH-000536	2	PTPN6	5	39	519	high PTPN6 (SHP-1) suppresses STAT3; SHP-1 agonist combination with docetaxel might be a potential target for TNBC	1. Liu CY, Chen KF, Chao TI, et al. Sequential combination of docetaxel with a SHP-1 agonist enhanced suppression of p-STAT3 signaling and apoptosis in triple negative breast cancer cells. J Mol Med (Berl). 2017;95(9):965-975. doi:10.1007/s00109-017-1549-x 2. Liu CY, Huang TT, Chu PY, et al. The tyrosine kinase inhibitor nintedanib activates SHP-1 and induces apoptosis in triple-negative breast c…	The protein encoded by this gene is a member of the protein tyrosine phosphatase (PTP) family. PTPs are known to be signaling molecules that regulate a variety of cellular processes including cell growth, differentiation, mitotic cycle, and oncogenic transformation. N-terminal part of this PTP contains two tandem Src homolog (SH2) domains, which act as protein phospho-tyrosine binding domains, an…
ACH-000849, ACH-000536	2	TGFA	5	27	180	oncogene; promote tumorigenesis in TNBC; activate EGFR	1. Kawazu M, Kojima S, Ueno T, et al. Integrative analysis of genomic alterations in triple-negative breast cancer in association with homologous recombination deficiency. PLoS Genet. 2017;13(6):e1006853. Published 2017 Jun 21. doi:10.1371/journal.pgen.1006853 2. Liu Y, Zhang A, Bao PP, et al. MicroRNA-374b inhibits breast cancer progression through regulating CCND1 and TGFA genes. Carcinogenesis…
ACH-000849, ACH-000536	2	MST1R	5	17	87	Ron (macrophage stimulating 1 receptor, MST1R) activates serine/threonine kinase 1 (AKT) and extracellular regulated MAPK (ERK1/2) ; signals via PI3K/Akt/ mTORC1 pathway	1. Millar R, Kilbey A, Remak SJ, et al. The MSP-RON axis stimulates cancer cell growth in models of triple negative breast cancer. Mol Oncol. 2020;14(8):1868-1880. doi:10.1002/1878-0261.12734 2. Weng TH, Yao MY, Xu XM, et al. RON and MET Co-overexpression Are Significant Pathological Characteristics of Poor Survival and Therapeutic Targets of Tyrosine Kinase Inhibitors in Triple-Negative Breast C…
ACH-000849, ACH-000536	2	MAPK13	5	17	78	P38 delta MAPK promotes breast cancer progression and lung metastasis by enhancing cell proliferation and cell detachment	1. Wada M, Canals D, Adada M, et al. P38 delta MAPK promotes breast cancer progression and lung metastasis by enhancing cell proliferation and cell detachment. Oncogene. 2017;36(47):6649-6657. doi:10.1038/onc.2017.274
ACH-000849, ACH-000536	2	GRHL2	4	27	123	coincide with an epithelial character	1. Mooney SM, Talebian V, Jolly MK, et al. The GRHL2/ZEB Feedback Loop-A Key Axis in the Regulation of EMT in Breast Cancer. J Cell Biochem. 2017;118(9):2559-2570. doi:10.1002/jcb.25974 2. Xiang X, Deng Z, Zhuang X, et al. Grhl2 determines the epithelial phenotype of breast cancers and promotes tumor progression [published correction appears in PLoS One. 2013;8(4). doi: 10.1371/annotation/aa63360…	Binds directly to the consensus DNA sequence 5'-AACCGGTT-3' acting as an activator and repressor on distinct target genes (By similarity). During embryogenesis, plays unique and cooperative roles with GRHL3 in establishing distinct zones of primary neurulation. Essential for closure 3 (rostral end of the forebrain), functions cooperatively with GRHL3 in closure 2 (forebrain/midbrain boundary) and…
ACH-000849, ACH-000536	2	MTAP	4	20	375	tumor suppressor in a luminal A breast cancer cell line (MCF-7)	1. de Oliveira SF, Ganzinelli M, Chilà R, et al. Characterization of MTAP Gene Expression in Breast Cancer Patients and Cell Lines. PLoS One. 2016;11(1):e0145647. Published 2016 Jan 11. doi:10.1371/journal.pone.0145647 2. Zhang Y, Zhang TT, Gao L, et al. Downregulation of MTAP promotes Tumor Growth and Metastasis by regulating ODC Activity in Breast Cancer. Int J Biol Sci. 2022;18(7):3034-3047. P…	This gene encodes an enzyme that plays a major role in polyamine metabolism and is important for the salvage pathway of both adenine and methionine. The encoded enzyme is deficient in many cancers. Multiple alternatively spliced transcript variants have been described for this gene.
ACH-000849, ACH-000536	2	C3	3	114	1948
ACH-000849, ACH-000536	2	KRT19	3	73	271	attenuates stem-cell-like phenotypes to less aggresive and more drug-sensitive cells in breast cancers;might be positively associated with lymph node metastasis in breast cancer; luminal biomarker	1. Saha SK, Kim K, Yang GM, Choi HY, Cho SG. Cytokeratin 19 (KRT19) has a Role in the Reprogramming of Cancer Stem Cell-Like Cells to Less Aggressive and More Drug-Sensitive Cells. Int J Mol Sci. 2018;19(5):1423. Published 2018 May 9. doi:10.3390/ijms19051423 2. Wang XM, Zhang Z, Pan LH, Cao XC, Xiao C. KRT19 and CEACAM5 mRNA-marked circulated tumor cells indicate unfavorable prognosis of breast …
ACH-000849, ACH-000536	2	KRT7	3	63	513	luminal marker	1. Chen F, Chen Z, Guan T, et al. N6 -Methyladenosine Regulates mRNA Stability and Translation Efficiency of KRT7 to Promote Breast Cancer Lung Metastasis. Cancer Res. 2021;81(11):2847-2860. doi:10.1158/0008-5472.CAN-20-3779 2. An Q, Liu T, Wang MY, et al. KRT7 promotes epithelial‑mesenchymal transition in ovarian cancer via the TGF‑β/Smad2/3 signaling pathway. Oncol Rep. 2021;45(2):481-492. doi:…
ACH-000849, ACH-000536	2	S100P	3	61	422	prognostic marker for TNBC	1. Maierthaler M, Kriegsmann M, Peng C, et al. S100P and HYAL2 as prognostic markers for patients with triple-negative breast cancer. Exp Mol Pathol. 2015;99(1):180-187. doi:10.1016/j.yexmp.2015.06.010
ACH-000849, ACH-000536	2	MAGEA3	3	41	725
ACH-000849, ACH-000536	2	ELF3	3	39	188	induces endogenous TGF-beta type II receptor expression and restores the TGF-beta signaling pathway in Hs578t (TNBC) human breast cancer cells; might promote tumorigenesis via PI3K/Akt pathway in breast cancer	1. Gajulapalli VN, Samanthapudi VS, Pulaganti M, et al. A transcriptional repressive role for epithelial-specific ETS factor ELF3 on oestrogen receptor alpha in breast cancer cells. Biochem J. 2016;473(8):1047-1061. doi:10.1042/BCJ20160019 2. Chang J, Lee C, Hahm KB, Yi Y, Choi SG, Kim SJ. Over-expression of ERT(ESX/ESE-1/ELF3), an ets-related transcription factor, induces endogenous TGF-beta typ…
ACH-000849, ACH-000536	2	RAB25	3	32	120	tumor supressor in TNBC but promote EMT and metastasis in hormone BC; induce cancer invasiveness in ovarian cancer via β1 integrin/EGFR/VEGF-A/Snail signaling	1. Cheng JM, Volk L, Janaki DK, Vyakaranam S, Ran S, Rao KA. Tumor suppressor function of Rab25 in triple-negative breast cancer. Int J Cancer. 2010;126(12):2799-2812. doi:10.1002/ijc.24900 2. Shahabi A, Naghili B, Ansarin K, Montazeri M, Dadashpour M, Zarghami N. Let-7d and miR-185 Impede Epithelial-Mesenchymal Transition by Downregulating Rab25 in Breast Cancer. Asian Pac J Cancer Prev. 2021;22…
ACH-000849, ACH-000536	2	HOXB7	3	31	164
ACH-000849, ACH-000536	2	KRT8	3	29	167	biomarker for luminal breast cancer subtype; promote tumor metastasis in other types of cancer	1. Dai X, Cheng H, Bai Z, Li J. Breast Cancer Cell Line Classification and Its Relevance with Breast Tumor Subtyping. J Cancer. 2017 Sep 12;8(16):3131-3141. doi: 10.7150/jca.18457. PMID: 29158785; PMCID: PMC5665029.
ACH-000849, ACH-000536	2	S100A14	3	22	80	S100A14 promotes breast cancer metastasis by upregulating the expression and secretion of CCL2 and CXCL5 via NF-κB mediated transcription; a prognostic impact of S100A14 on disease-free survival and overall survival, showing that tumors with high S100A14; Co-expression of S100A14 and S100A16 correlates with a poor prognosis in human breast cancer and promotes cancer cell invasion; markers of brea…	1. Li X, Wang M, Gong T, et al. A S100A14-CCL2/CXCL5 signaling axis drives breast cancer metastasis. Theranostics. 2020;10(13):5687-5703. Published 2020 Apr 27. doi:10.7150/thno.42087 2. Ehmsen S, Hansen LT, Bak M, Brasch-Andersen C, Ditzel HJ, Leth-Larsen R. S100A14 is a novel independent prognostic biomarker in the triple-negative breast cancer subtype. Int J Cancer. 2015;137(9):2093-2103. doi:…
ACH-000849, ACH-000536	2	ANXA3	3	16	97	prognostic marker for TNBC
ACH-000849, ACH-000536	2	SLPI	3	15	181	a potential target for inhibiting metastasis of TNBC;SLPI physically interacts with the retinoblastoma tumor suppressor protein (Rb) and releases FoxM1 from the Rb-FoxM1 complex, which may activate FoxM1 target genes involved in breast cancer metastasis	1. Zhou T, Li Y, Yang L, Tang T, Zhang L, Shi J. Annexin A3 as a Prognostic Biomarker for Breast Cancer: A Retrospective Study. Biomed Res Int. 2017;2017:2603685. doi:10.1155/2017/2603685
ACH-000849, ACH-000536	2	TINAGL1	3	8	14	Tinagl1 suppresses TNBC progression and metastasis through direct binding to integrin α5β1, αvβ1, and epidermal growth factor receptor (EGFR), and subsequent simultaneous inhibition of focal adhesion kinase (FAK) and EGFR signaling pathways
ACH-000849, ACH-000536	2	SCNN1A	3	7	34	epigenetic biomarker; reduced or lack of expression of this gene indicate aberrant DNA methylation in TNBC; PRSS8/SCNN1A axis involved in cell proliferation, migration and EMT in overian cancer; SREBF2 activates the PRSS8/SCNN1A axis to accelerate cell proliferation, migration and EMT of ovarian cancer	1. Roll JD, Rivenbark AG, Sandhu R, et al. Dysregulation of the epigenome in triple-negative breast cancers: basal-like and claudin-low breast cancers express aberrant DNA hypermethylation. Exp Mol Pathol. 2013;95(3):276-287. doi:10.1016/j.yexmp.2013.09.001 2. Cai C, Zhang Y, Peng X. Knocking down Sterol regulatory element binding protein 2 (SREBF2) inhibits the Serine Protease 8 (PRSS8) /sodium …
ACH-000849, ACH-000536	2	WNT7B	2	27	126
ACH-000849, ACH-000536	2	RAC2	2	23	196	---
ACH-000849, ACH-000536	2	IFITM1	2	17	133
ACH-000849, ACH-000536	2	MAL2	2	17	58	MAL2 drives immune evasion in breast cancer by suppressing tumor antigen presentation	1. Fang Y, Wang L, Wan C, et al. MAL2 drives immune evasion in breast cancer by suppressing tumor antigen presentation. J Clin Invest. 2021;131(1):e140837. doi:10.1172/JCI140837
ACH-000849, ACH-000536	2	PTGES	2	15	208
ACH-000849, ACH-000536	2	LAMC2	2	14	285	mRNA marker for basal A subtype of TNBC; associated with COX-2 inhibitor resistance in TNBC and the regulation of tumor lung colonization in TNBC; might be induced upon FAK activation and subsequent NF-kappaB activation, and involved in breast cancer brain colonization; a typical cancer invasion marker; stimulates the migration of metastatic breast cancer cells by interacting with CD44, and TGF-b…	1. Tian J, Wang V, Wang N, et al. Identification of MFGE8 and KLK5/7 as mediators of breast tumorigenesis and resistance to COX-2 inhibition. Breast Cancer Res. 2021;23(1):23. Published 2021 Feb 15. doi:10.1186/s13058-021-01401-2 2. Bauer D, Mazzio E, Soliman KFA. Whole Transcriptomic Analysis of Apigenin on TNFα Immuno-activated MDA-MB-231 Breast Cancer Cells. Cancer Genomics Proteomics. 2019;16…
ACH-000849, ACH-000536	2	LAMB3	2	14	92
ACH-000849, ACH-000536	2	CRB3	2	13	125	activate Hippo pathway in breast cancer; regulates the tight junction to help maintain epithelial polarity.	1. Mao, X., Li, P., Wang, Y. et al. CRB3 regulates contact inhibition by activating the Hippo pathway in mammary epithelial cells. Cell Death Dis 8, e2546 (2018). https://doi.org/10.1038/cddis.2016.478 2. Alam M, Bouillez A, Tagde A, et al. MUC1-C Represses the Crumbs Complex Polarity Factor CRB3 and Downregulates the Hippo Pathway. Mol Cancer Res. 2016;14(12):1266-1276. doi:10.1158/1541-7786.MCR…	This gene encodes a member of the Crumbs family of proteins. This gene is widely expressed in epithelial tissues where the encoded protein isoforms play various roles such as the control of cytokinesis and ciliogenesis or the formation of tight junctions. Alternative splicing results in multiple transcript variants encoding different isoforms.
ACH-000849, ACH-000536	2	TRIM29	2	13	123
ACH-000849, ACH-000536	2	EPHA1	2	11	117	promote EMT via EPHA1/NF-kappaB pathway	1. Zhang Y, Lai X, Yue Q, et al. Bone marrow mesenchymal stem cells-derived exosomal microRNA-16-5p restrains epithelial-mesenchymal transition in breast cancer cells via EPHA1/NF-κB signaling axis [published online ahead of print, 2022 Mar 11]. Genomics. 2022;114(3):110341. doi:10.1016/j.ygeno.2022.110341
ACH-000849, ACH-000536	2	CCL28	2	10	77
ACH-000849, ACH-000536	2	TMPRSS4	2	8	104
ACH-000849, ACH-000536	2	RBM47	2	7	24
ACH-000849, ACH-000536	2	KCNN4	2	5	34	SK4 channels are expressed in TNBC and are involved in the proliferation, apoptosis, migration and EMT processes of TNBC cells	1. Zhang P, Yang X, Yin Q, et al. Inhibition of SK4 Potassium Channels Suppresses Cell Proliferation, Migration and the Epithelial-Mesenchymal Transition in Triple-Negative Breast Cancer Cells. PLoS One. 2016;11(4):e0154471. Published 2016 Apr 28. doi:10.1371/journal.pone.0154471
ACH-000849, ACH-000536	2	COL4A5	2	4	79	---
ACH-000849, ACH-000536	2	LAD1	2	4	37	LAD1 mediates the proliferation and migration of mammary cells; a filamin-binding regulator of actin dynamics in response to EGF and a marker of aggressive breast tumors; a phosphorylation-regulated mediator of the EGF-to-ERK pathway. Further experiments revealed that LAD1 mediated the proliferation and migration of mammary cells; LAD1 played a role in actin dynamics, probably in collaboration wi…	1. Roth L, Srivastava S, Lindzen M, et al. SILAC identifies LAD1 as a filamin-binding regulator of actin dynamics in response to EGF and a marker of aggressive breast tumors. Sci Signal. 2018;11(515):eaan0949. Published 2018 Jan 30. doi:10.1126/scisignal.aan0949 2. Alexe G, Dalgin GS, Ramaswamy R, Delisi C, Bhanot G. Data perturbation independent diagnosis and validation of breast cancer subtypes…
ACH-000849, ACH-000536	2	LSR	2	4	37	promote breast cancer aggresiveness; poor prognosis	1. Reaves DK, Fagan-Solis KD, Dunphy K, Oliver SD, Scott DW, Fleming JM. The role of lipolysis stimulated lipoprotein receptor in breast cancer and directing breast cancer cell behavior. PLoS One. 2014;9(3):e91747. Published 2014 Mar 17. doi:10.1371/journal.pone.0091747 2. Reaves DK, Hoadley KA, Fagan-Solis KD, et al. Nuclear Localized LSR: A Novel Regulator of Breast Cancer Behavior and Tumorige…	Predicted to be involved in several processes, including establishment of skin barrier; protein localization to tricellular tight junction; and tricellular tight junction assembly. Located in extracellular exosome
ACH-000849, ACH-000536	2	ARSD	2	3	13
ACH-000849, ACH-000536	2	PCDH1	2	3	10
ACH-000849, ACH-000536	2	JUP	1	31	242
ACH-000849, ACH-000536	2	AKR1B1	1	21	115	aldose reductase (AKR1B1) inhibitor epalrestat (EPA) in combination with cytotoxic chemotherapy and targeted therapeutics has a major anticancer effect in TNBC	1. Bailly C. Moving toward a new horizon for the aldose reductase inhibitor epalrestat to treat drug-resistant cancer. Eur J Pharmacol. 2022;931:175191. doi:10.1016/j.ejphar.2022.175191
ACH-000849, ACH-000536	2	SFN	1	16	110	14-3-3σ (stratifin, SFN) stabilizes a complex of soluble actin and intermediate filament to enable breast tumor invasion; LAD1 played a role in actin dynamics, probably in collaboration with the scaffold protein 14-3-3σ (also called SFN)	1. Boudreau A, Tanner K, Wang D, Geyer FC, Reis-Filho JS, Bissell MJ. 14-3-3σ stabilizes a complex of soluble actin and intermediate filament to enable breast tumor invasion. Proc Natl Acad Sci U S A. 2013;110(41):E3937-E3944. doi:10.1073/pnas.1315022110	This gene encodes a cell cycle checkpoint protein. The encoded protein binds to translation and initiation factors and functions as a regulator of mitotic translation. In response to DNA damage this protein plays a role in preventing DNA errors during mitosis.
ACH-000849, ACH-000536	2	SULF2	1	15	119
ACH-000849, ACH-000536	2	GPRC5A	1	15	104	tumor-suppresive effects; GPRC5A as a protective factor against the progression of human triple-negative breast cancer by increasing cell apoptosis via the regulation of the PI3K/Akt signaling pathway.	1. Yang L, Zhao S, Zhu T, Zhang J. GPRC5A Is a Negative Regulator of the Pro-Survival PI3K/Akt Signaling Pathway in Triple-Negative Breast Cancer. Front Oncol. 2021;10:624493. Published 2021 Feb 16. doi:10.3389/fonc.2020.624493 2. Yang L, Ma T, Zhang J. GPRC5A exerts its tumor-suppressive effects in breast cancer cells by inhibiting EGFR and its downstream pathway. Oncol Rep. 2016;36(5):2983-2990…
ACH-000849, ACH-000536	2	MTUS1	1	15	65
ACH-000849, ACH-000536	2	EPHB2	1	14	32	induces autophagy; promotes tumor invasiveness via regulation MMP2 and MMP9 in BC; a TGF-beta target gene; associated with worse survival	1. Chukkapalli S, Amessou M, Dilly AK, et al. Role of the EphB2 receptor in autophagy, apoptosis and invasion in human breast cancer cells. Exp Cell Res. 2014;320(2):233-246. doi:10.1016/j.yexcr.2013.10.022 2. Lam S, Wiercinska E, Teunisse AF, Lodder K, ten Dijke P, Jochemsen AG. Wild-type p53 inhibits pro-invasive properties of TGF-β3 in breast cancer, in part through regulation of EPHB2, a new …
ACH-000849, ACH-000536	2	SLFN11	1	11	126
ACH-000849, ACH-000536	2	PDZK1IP1	1	11	40
ACH-000849, ACH-000536	2	KLK8	1	10	64
ACH-000849, ACH-000536	2	ESRP2	1	10	51	epithelial characteristics	1. Ishii H, Saitoh M, Sakamoto K, et al. Epithelial splicing regulatory proteins 1 (ESRP1) and 2 (ESRP2) suppress cancer cell motility via different mechanisms. J Biol Chem. 2014;289(40):27386-27399. doi:10.1074/jbc.M114.589432	mRNA splicing factor that regulates the formation of epithelial cell-specific isoforms. Specifically regulates the expression of FGFR2-IIIb, an epithelial cell-specific isoform of FGFR2. Also regulates the splicing of CD44, CTNND1, ENAH, 3 transcripts that undergo changes in splicing during the epithelial-to-mesenchymal transition (EMT). Acts by directly binding specific sequences in mRNAs. Binds…
ACH-000849, ACH-000536	2	S100A16	1	9	55	promotes epithelial-mesenchymal transition via Notch1 pathway in breast cancer; Co-expression of S100A14 and S100A16 correlates with a poor prognosis in human breast cancer and promotes cancer cell invasion	1. Zhou W, Pan H, Xia T, et al. Up-regulation of S100A16 expression promotes epithelial-mesenchymal transition via Notch1 pathway in breast cancer. J Biomed Sci. 2014;21(1):97. Published 2014 Oct 7. doi:10.1186/s12929-014-0097-8 2. Tanaka M, Ichikawa-Tomikawa N, Shishito N, et al. Co-expression of S100A14 and S100A16 correlates with a poor prognosis in human breast cancer and promotes cancer cell…
ACH-000849, ACH-000536	2	MAGEA6	1	8	90
ACH-000849, ACH-000536	2	MAGEA2	1	8	59
ACH-000849, ACH-000536	2	ACKR2	1	8	31
ACH-000849, ACH-000536	2	SERPINB1	1	6	25	serine-type endopeptidase inhibitor activity; a protein elevated in brain metastases	1. Lerman I, Ma X, Seger C, et al. Epigenetic Suppression of SERPINB1 Promotes Inflammation-Mediated Prostate Cancer Progression. Mol Cancer Res. 2019;17(4):845-859. doi:10.1158/1541-7786.MCR-18-0638 2. Cui X, Liu Y, Wan C, et al. Decreased expression of SERPINB1 correlates with tumor invasion and poor prognosis in hepatocellular carcinoma. J Mol Histol. 2014;45(1):59-68. doi:10.1007/s10735-013-9…
ACH-000849, ACH-000536	2	IL15RA	1	5	109
ACH-000849, ACH-000536	2	PKP2	1	5	53
ACH-000849, ACH-000536	2	MDFI	1	5	24
ACH-000849, ACH-000536	2	MPZL2	1	3	14	---
ACH-000849, ACH-000536	2	B3GNT3	1	2	25
ACH-000849, ACH-000536	2	ST14	0	33	133	matriptase (ST14) promote tumor progression via HGF, c-Met, Gab1, and AKT; a potential therapeutic target	1. Zoratti GL, Tanabe LM, Varela FA, et al. Targeting matriptase in breast cancer abrogates tumour progression via impairment of stromal-epithelial growth factor signalling. Nat Commun. 2015;6:6776. Published 2015 Apr 15. doi:10.1038/ncomms7776
ACH-000849, ACH-000536	2	LGALS3BP	0	22	163
ACH-000849, ACH-000536	2	SPINT1	0	22	148	HAI-1(SPINT1) inhibits HGFA and matriptase and further inhibits HGF-MET-PI3K-AKT and MSP-Ron-PI3K-AKT pathway	1. Zheng Q, Wu H, Cao J, Ye J. Hepatocyte growth factor activator inhibitor type‑1 in cancer: advances and perspectives (Review). Mol Med Rep. 2014;10(6):2779-2785. doi:10.3892/mmr.2014.2628	The protein encoded by this gene is a member of the Kunitz family of serine protease inhibitors. The protein is a potent inhibitor specific for HGF activator and is thought to be involved in the regulation of the proteolytic activation of HGF in injured tissues. Alternative splicing results in multiple variants encoding different isoforms.
ACH-000849, ACH-000536	2	BST2	0	20	144	---
ACH-000849, ACH-000536	2	EHF	0	15	117
ACH-000849, ACH-000536	2	IRF6	0	12	117	suppress cancer cell proliferation via modulating PI3K/AKT pathway via mediating PIK3R2; involved in promoting anoikis in breast epithelial cells; down regulation of IRF6 reduces cellular levels of the pro-apoptic protein BLNK; a mediator of quiescence and diferentiation in mammary epithelial cells	1. Xu HF, Huang TJ, Yang Q, et al. Candidate tumor suppressor gene IRF6 is involved in human breast cancer pathogenesis via modulating PI3K-regulatory subunit PIK3R2 expression. Cancer Manag Res. 2019;11:5557-5572. Published 2019 Jun 21. doi:10.2147/CMAR.S203060 2. Liu X, Chipurupalli S, Jiang P, et al. ErbB2/Her2-dependent downregulation of a cell death-promoting protein BLNK in breast cancer ce…	This gene encodes a member of the interferon regulatory transcription factor (IRF) family. Family members share a highly-conserved N-terminal helix-turn-helix DNA-binding domain and a less conserved C-terminal protein-binding domain. The encoded protein may be a transcriptional activator. Mutations in this gene can cause van der Woude syndrome and popliteal pterygium syndrome. Mutations in this g…
ACH-000849, ACH-000536	2	FXYD3	0	12	51	promote cancer stem cells in ER positive cancer cells; promote breast cancer proliferation	1. Xue Y, Lai L, Lian W, et al. SOX9/FXYD3/Src Axis Is Critical for ER+ Breast Cancer Stem Cell Function. Mol Cancer Res. 2019;17(1):238-249. doi:10.1158/1541-7786.MCR-18-0610 2. Yamamoto H, Okumura K, Toshima S, et al. FXYD3 protein involved in tumor cell proliferation is overproduced in human breast cancer tissues. Biol Pharm Bull. 2009;32(7):1148-1154. doi:10.1248/bpb.32.1148	This gene belongs to a small family of FXYD-domain containing regulators of Na+/K+ ATPases which share a 35-amino acid signature sequence domain, beginning with the sequence PFXYD, and containing 7 invariant and 6 highly conserved amino acids. This gene encodes a cell membrane protein that may regulate the function of ion-pumps and ion-channels. This gene may also play a role in tumor progression.
ACH-000849, ACH-000536	2	CGN	0	11	110	epithelial characteristics
ACH-000849, ACH-000536	2	HOXC10	0	10	64	HOXC10 Expression Supports the Development of Chemotherapy Resistance by Fine Tuning DNA Repair in Breast Cancer Cells	1. Sadik H, Korangath P, Nguyen NK, et al. HOXC10 Expression Supports the Development of Chemotherapy Resistance by Fine Tuning DNA Repair in Breast Cancer Cells. Cancer Res. 2016;76(15):4443-4456. doi:10.1158/0008-5472.CAN-16-0774
ACH-000849, ACH-000536	2	OVOL2	0	10	39
ACH-000849, ACH-000536	2	MAGEA12	0	7	54
ACH-000849, ACH-000536	2	GALNT3	0	7	50	GALNT3 Maintains the Epithelial State in Trophoblast Stem Cells	1. Raghu D, Mobley RJ, Shendy NAM, Perry CH, Abell AN. GALNT3 Maintains the Epithelial State in Trophoblast Stem Cells. Cell Rep. 2019;26(13):3684-3697.e7. doi:10.1016/j.celrep.2019.02.093
ACH-000849, ACH-000536	2	TNFAIP2	0	7	43	transcription upregulation of TNFAIP2 by KLF5 promotes breast cancer proliferation, migration and invasion in part	1. Jia L, Zhou Z, Liang H, et al. KLF5 promotes breast cancer proliferation, migration and invasion in part by upregulating the transcription of TNFAIP2. Oncogene. 2016;35(16):2040-2051. doi:10.1038/onc.2015.263
ACH-000849, ACH-000536	2	QPRT	0	7	25	associated with poor prognosis; activate PI3K/Akt pathway; potential therapeutic target; promote cancer invasiveness	1. Liu CL, Cheng SP, Chen MJ, et al. Quinolinate Phosphoribosyltransferase Promotes Invasiveness of Breast Cancer Through Myosin Light Chain Phosphorylation. Front Endocrinol (Lausanne). 2021;11:621944. Published 2021 Feb 4. doi:10.3389/fendo.2020.621944 2. Zhou L, Mu L, Jiang W, Yang Q. QPRT Acts as an Independent Prognostic Factor in Invasive Breast Cancer. J Oncol. 2022;2022:6548644. Published…
ACH-000849, ACH-000536	2	INHBB	0	6	65
ACH-000849, ACH-000536	2	CERS4	0	6	19
ACH-000849, ACH-000536	2	EPN3	0	6	11	promote partial EMT; promote BC metastasis; a biomarker for anti-TGFbeta targeted therapy	1. Schiano Lomoriello I, Giangreco G, Iavarone C, et al. A self-sustaining endocytic-based loop promotes breast cancer plasticity leading to aggressiveness and pro-metastatic behavior. Nat Commun. 2020;11(1):3020. Published 2020 Jun 15. doi:10.1038/s41467-020-16836-y 2. Wu Q, Li Q, Zhu W, Zhang X, Li H. Epsin 3 potentiates the NF‑κB signaling pathway to regulate apoptosis in breast cancer. Mol Me…	Predicted to enable clathrin binding activity and phospholipid binding activity. Predicted to be involved in endocytosis. Located in clathrin-coated vesicle; nucleoplasm; and perinuclear region of cytoplasm.
ACH-000849, ACH-000536	2	CBLC	0	5	49	tumor suppressor	1. Li W, Lei T, Song X, et al. CBLC inhibits the proliferation and metastasis of breast cancer cells via ubiquitination and degradation of CTTN [published online ahead of print, 2022 Aug 31]. J Recept Signal Transduct Res. 2022;1-11. doi:10.1080/10799893.2022.2116049
ACH-000849, ACH-000536	2	APOBEC3C	0	5	41
ACH-000849, ACH-000536	2	PHLDA3	0	5	34	prognostic markers in breast cancer,
ACH-000849, ACH-000536	2	MGLL	0	5	33
ACH-000849, ACH-000536	2	MYEOV	0	4	41
ACH-000849, ACH-000536	2	ANXA8	0	4	25	ANXA8 as a potential mediator of quiescence in the normal mouse mammary ductal epithelium, while its expression in basal-like breast cancers may be linked to ANXA8's association with their specific cells of origin.	1. Iglesias JM, Cairney CJ, Ferrier RK, et al. Annexin A8 identifies a subpopulation of transiently quiescent c-kit positive luminal progenitor cells of the ductal mammary epithelium. PLoS One. 2015;10(3):e0119718. Published 2015 Mar 24. doi:10.1371/journal.pone.0119718
ACH-000849, ACH-000536	2	PLEKHA7	0	4	25
ACH-000849, ACH-000536	2	GCNT2	0	4	23
ACH-000849, ACH-000536	2	CDS1	0	3	71
ACH-000849, ACH-000536	2	TSPAN1	0	3	68	promote EMT in breast cancer via PI3K/Akt pathway	1. Wu Y, Chen W, Gong Y, Liu H, Zhang B. Tetraspanin 1 (TSPAN1) promotes growth and transferation of breast cancer cells via mediating PI3K/Akt pathway. Bioengineered. 2021;12(2):10761-10770. doi:10.1080/21655979.2021.2003130
ACH-000849, ACH-000536	2	PRSS8	0	3	39	epithelial marker
ACH-000849, ACH-000536	2	MAP7	0	3	26	MAP7 Promotes Breast Cancer Cell Migration and Invasion by Regulating the NF-B Pathway; MAP7 promotes proliferation and migration of breast cancer cells and reduces the sensitivity of breast cancer cells to paclitaxel	1. Wang R, Xie S, He Y, et al. MAP7 Promotes Breast Cancer Cell Migration and Invasion by Regulating the NF-B Pathway. Ann Clin Lab Sci. 2022;52(5):721-730. 2. Wang X, Cao X, Wu Y, Chen T. MAP7 promotes proliferation and migration of breast cancer cells and reduces the sensitivity of breast cancer cells to paclitaxel [published online ahead of print, 2022 Jun 3]. J Chemother. 2022;1-9. doi:10.108…
ACH-000849, ACH-000536	2	ZNF185	0	3	20
ACH-000849, ACH-000536	2	CNKSR1	0	3	16	promote cell proliferation via PI3K/Akt-FoxO signaling axis; promotes invasion of breast cancer cells through NF-kappaB-dependent signaling	1. Fritz, R., Varga, Z. & Radziwill, G. CNK1 is a novel Akt interaction partner that promotes cell proliferation through the Akt-FoxO signalling axis. Oncogene 29, 3575–3582 (2010). https://doi.org/10.1038/onc.2010.104 2. Fritz RD, Radziwill G. CNK1 promotes invasion of cancer cells through NF-kappaB-dependent signaling. Mol Cancer Res. 2010;8(3):395-406. doi:10.1158/1541-7786.MCR-09-0296
ACH-000849, ACH-000536	2	PLEKHA6	0	3	8
ACH-000849, ACH-000536	2	USP41	0	3	5
ACH-000849, ACH-000536	2	MBP	0	2	797
ACH-000849, ACH-000536	2	SORL1	0	2	28
ACH-000849, ACH-000536	2	PROM2	0	2	26	drives ferroptosis resistance via a prominin2-MVB-exosome-ferritin pathway in breast cancer	1. Brown CW, Amante JJ, Chhoy P, et al. Prominin2 Drives Ferroptosis Resistance by Stimulating Iron Export. Dev Cell. 2019;51(5):575-586.e4. doi:10.1016/j.devcel.2019.10.007 2. Wu ZH, Tang Y, Yu H, Li HD. The role of ferroptosis in breast cancer patients: a comprehensive analysis. Cell Death Discov. 2021;7(1):93. Published 2021 May 4. doi:10.1038/s41420-021-00473-5
ACH-000849, ACH-000536	2	GJB3	0	2	20	GJB3 promotes pancreatic cancer liver metastasis	1. Huo Y, Zhou Y, Zheng J, et al. GJB3 promotes pancreatic cancer liver metastasis by enhancing the polarization and survival of neutrophil. Front Immunol. 2022;13:983116. Published 2022 Oct 19. doi:10.3389/fimmu.2022.983116
ACH-000849, ACH-000536	2	RAB17	0	2	16	associated with epithelial polarity; is specifically suppressed by ERK2 signaling to promote an invasive phenotype	1. Diaz-Vera J, Palmer S, Hernandez-Fernaud JR, et al. A proteomic approach to identify endosomal cargoes controlling cancer invasiveness. J Cell Sci. 2017;130(4):697-711. doi:10.1242/jcs.190835 2. von Thun A, Birtwistle M, Kalna G, et al. ERK2 drives tumour cell migration in three-dimensional microenvironments by suppressing expression of Rab17 and liprin-β2. J Cell Sci. 2012;125(Pt 6):1465-1477…	The small GTPases Rab are key regulators of intracellular membrane trafficking, from the formation of transport vesicles to their fusion with membranes. Rabs cycle between an inactive GDP-bound form and an active GTP-bound form that is able to recruit to membranes different set of downstream effectors directly responsible for vesicle formation, movement, tethering and fusion. That Rab is involved…
ACH-000849, ACH-000536	2	TRIM6	0	2	16
ACH-000849, ACH-000536	2	ARHGEF5	0	2	14	Rho GTPases	1. Huang, O., Wu, D., Xie, F. et al. Targeting rho guanine nucleotide exchange factor ARHGEF5/TIM with auto-inhibitory peptides in human breast cancer. Amino Acids 47, 1239–1246 (2015). https://doi.org/10.1007/s00726-015-1950-0 2. Debily MA, Camarca A, Ciullo M, et al. Expression and molecular characterization of alternative transcripts of the ARHGEF5/TIM oncogene specific for human breast cancer…
ACH-000849, ACH-000536	2	ADGRF1	0	2	13
ACH-000849, ACH-000536	2	ARHGEF16	0	2	11	Rho GTPase; suppressing anoikis via activation of RhoG, phosphatidylinositol 3-kinase (PI3K), and Akt	1. Harada K, Hiramoto-Yamaki N, Negishi M, Katoh H. Ephexin4 and EphA2 mediate resistance to anoikis through RhoG and phosphatidylinositol 3-kinase. Exp Cell Res. 2011;317(12):1701-1713. doi:10.1016/j.yexcr.2011.05.014	ARHGEF16 (Rho Guanine Nucleotide Exchange Factor 16) is a Protein Coding gene. Diseases associated with ARHGEF16 include Epilepsy, Idiopathic Generalized 2 and Frontal Sinusitis. Among its related pathways are p75 NTR receptor-mediated signalling and GPCR Pathway. Gene Ontology (GO) annotations related to this gene include PDZ domain binding and receptor tyrosine kinase binding. An important para…
ACH-000849, ACH-000536	2	DMTN	0	2	11
ACH-000849, ACH-000536	2	PRR15	0	2	8
ACH-000849, ACH-000536	2	TSTD1	0	2	6
ACH-000849, ACH-000536	2	APOL1	0	1	111
ACH-000849, ACH-000536	2	RHOD	0	1	83	Rho GTPase; involved in membrane trafficking linking to oncogenesis; causal role in breast cancer	1. Kazmi N, Robinson T, Zheng J, Kar S, Martin RM, Ridley AJ. Rho GTPase gene expression and breast cancer risk: a Mendelian randomization analysis. Sci Rep. 2022;12(1):1463. Published 2022 Jan 27. doi:10.1038/s41598-022-05549-5 2. Long M, Simpson JC. Rho GTPases operating at the Golgi complex: Implications for membrane traffic and cancer biology. Tissue Cell. 2017;49(2 Pt A):163-169. doi:10.1016…
ACH-000849, ACH-000536	2	PXDN	0	1	42
ACH-000849, ACH-000536	2	BACE2	0	1	25
ACH-000849, ACH-000536	2	PTPRU	0	1	23
ACH-000849, ACH-000536	2	EVPL	0	1	17	upregulated in breast cancer	1. Kim DH, Lee KE. Discovering Breast Cancer Biomarkers Candidates through mRNA Expression Analysis Based on The Cancer Genome Atlas Database. J Pers Med. 2022;12(10):1753. Published 2022 Oct 21. doi:10.3390/jpm12101753	This gene encodes a member of the plakin family of proteins that forms a component of desmosomes and the epidermal cornified envelope. This gene is located in the tylosis oesophageal cancer locus on chromosome 17q25, and its deletion is associated with both familial and sporadic forms of oesophageal squamous cell carcinoma. Patients suffering from the autoimmune mucocutaneous disorder, paraneopla…
ACH-000849, ACH-000536	2	KCNK1	0	1	14	---
ACH-000849, ACH-000536	2	ZNF677	0	1	13
ACH-000849, ACH-000536	2	MYO1D	0	1	12
ACH-000849, ACH-000536	2	MYH14	0	1	11
ACH-000849, ACH-000536	2	POPDC3	0	1	11
ACH-000849, ACH-000536	2	SLC16A5	0	1	9
ACH-000849, ACH-000536	2	TMEM30B	0	1	8	---
ACH-000849, ACH-000536	2	AIF1L	0	1	5
ACH-000849, ACH-000536	2	INAVA	0	1	5
ACH-000849, ACH-000536	2	ZNF880	0	1	4
ACH-000849, ACH-000536	2	C5orf38	0	1	3
ACH-000849, ACH-000536	2	PRSS22	0	1	3
ACH-000849, ACH-000536	2	SLC37A1	0	1	3
ACH-000849, ACH-000536	2	SLC52A3	0	0	33
ACH-000849, ACH-000536	2	PLAAT3	0	0	23
ACH-000849, ACH-000536	2	PTGFRN	0	0	22	promote radiation therapy resistance in glioblastoma multiforme (GBM) via PI3K/Akt pathway; promotes AKT-driven survial signaling and tumor growth in GBM.	1. Aguila B, Morris AB, Spina R, et al. The Ig superfamily protein PTGFRN coordinates survival signaling in glioblastoma multiforme. Cancer Lett. 2019;462:33-42. doi:10.1016/j.canlet.2019.07.018
ACH-000849, ACH-000536	2	ELMO3	0	0	13
ACH-000849, ACH-000536	2	MATN2	0	0	12
ACH-000849, ACH-000536	2	DMKN	0	0	11	---
ACH-000849, ACH-000536	2	MARVELD3	0	0	9	junction-associated protein; downregulated during EMT	1. Kojima T, Takasawa A, Kyuno D, et al. Downregulation of tight junction-associated MARVEL protein marvelD3 during epithelial-mesenchymal transition in human pancreatic cancer cells. Exp Cell Res. 2011;317(16):2288-2298. doi:10.1016/j.yexcr.2011.06.020
ACH-000849, ACH-000536	2	PRSS16	0	0	8
ACH-000849, ACH-000536	2	KDF1	0	0	6	KDF1 Promoted Proliferation and Metastasis of Epithelial Ovarian Cancer via Wnt/Beta-Catenin Pathway	1. Zhu C, Liu Y, Tong R, Guan J. KDF1 Promoted Proliferation and Metastasis of Epithelial Ovarian Cancer via Wnt/Beta-Catenin Pathway: TCGA-Based Data Mining and Experimental Validation. Front Genet. 2022;13:808100. Published 2022 Feb 25. doi:10.3389/fgene.2022.808100
ACH-000849, ACH-000536	2	PLBD1	0	0	6
ACH-000849, ACH-000536	2	SLFN13	0	0	6
ACH-000849, ACH-000536	2	CSAG1	0	0	5
ACH-000849, ACH-000536	2	BSPRY	0	0	4
ACH-000849, ACH-000536	2	SLC44A3	0	0	4
ACH-000849, ACH-000536	2	THNSL2	0	0	4
ACH-000849, ACH-000536	2	DENND1C	0	0	3
ACH-000849, ACH-000536	2	SH3RF2	0	0	3
ACH-000849, ACH-000536	2	TMEM125	0	0	3
ACH-000849, ACH-000536	2	TMEM139	0	0	3
ACH-000849, ACH-000536	2	ANXA8L1	0	0	2	---
ACH-000849, ACH-000536	2	MAGEA2B	0	0	2
ACH-000849, ACH-000536	2	MYO5C	0	0	2
ACH-000849, ACH-000536	2	VWA1	0	0	2
ACH-000849, ACH-000536	2	CSAG3	0	0	1
ACH-000849, ACH-000536	2	SYBU	0	0	1
ACH-000849, ACH-000536	2	TMEM184A	0	0	1
ACH-000849, ACH-000536	2	TMEM265	0	0	1	---
ACH-000849, ACH-000536	2	ZNF528	0	0	1
ACH-000849, ACH-000536	2	ARHGEF35	0	0	0
ACH-000849, ACH-000536	2	BICDL2	0	0	0
ACH-000849, ACH-000536	2	C1orf210	0	0	0
ACH-000849, ACH-000536	2	C6orf132	0	0	0
ACH-000849, ACH-000536	2	H4C12	0	0	0
ACH-000849, ACH-000536	2	IQANK1	0	0	0
ACH-000849, ACH-000536	2	ZBED6CL	0	0	0
ACH-000849, ACH-000536	2	ADGRG6
ACH-000849, ACH-000536	2	AP1M2
ACH-000849, ACH-000536	2	LYPD6B
ACH-000849, ACH-000536	2	OAS1
ACH-000849, ACH-000536	2	SH2D3A
ACH-000849, ACH-000536	2	SPINT2
ACH-000849, ACH-000536	1	ANO9	0	0	9
ACH-000849, ACH-000536	1	CARD16	0	0	7
ACH-000849, ACH-000536	1	CD109	2	10	101	The patients with high expression of CD109 protein had significantly poorer postoperative disease-specific survival than those with no or low expression of CD109 protein (P = 0.001); CD109 is highly expressed in TNBC and is a potential biomarker for the initiation, progression, and differentiation of breast cancer tumors.	1. Tao J, Li H, Li Q, Yang Y. CD109 is a potential target for triple-negative breast cancer. Tumour Biol. 2014;35(12):12083-12090. doi:10.1007/s13277-014-2509-5
ACH-000849, ACH-000536	1	CDKN2A	41	720	10954
ACH-000849, ACH-000536	1	CT83	5	8	23
ACH-000849, ACH-000536	1	CYB5R2	0	0	8
ACH-000849, ACH-000536	1	CYP2S1	0	8	33
ACH-000849, ACH-000536	1	DENND2D	0	1	16
ACH-000849, ACH-000536	1	FAM50B	0	0	8
ACH-000849, ACH-000536	1	GALM	0	0	4
ACH-000849, ACH-000536	1	GBP2	2	8	51
ACH-000849, ACH-000536	1	GJB5	0	0	9
ACH-000849, ACH-000536	1	HNMT	0	4	28
ACH-000849, ACH-000536	1	HOXA3	0	3	48
ACH-000849, ACH-000536	1	HSPB8	0	16	87
ACH-000849, ACH-000536	1	IFI27	1	12	82
ACH-000849, ACH-000536	1	INPP4B	20	58	137	The INPP4B Tumor Suppressor Modulates EGFR Trafficking	1. Liu H, Paddock MN, Wang H, et al. The INPP4B Tumor Suppressor Modulates EGFR Trafficking and Promotes Triple-Negative Breast Cancer. Cancer Discov. 2020;10(8):1226-1239. doi:10.1158/2159-8290.CD-19-1262
ACH-000849, ACH-000536	1	ITGA2	2	20	163
ACH-000849, ACH-000536	1	KITLG	1	9	124
ACH-000849, ACH-000536	1	KRT14	7	53	261
ACH-000849, ACH-000536	1	KYNU	3	5	32
ACH-000849, ACH-000536	1	LAMA4	4	9	74
ACH-000849, ACH-000536	1	LXN	0	3	28
ACH-000849, ACH-000536	1	ME3	1	6	84
ACH-000849, ACH-000536	1	MISP	0	1	45
ACH-000849, ACH-000536	1	NDRG2
ACH-000849, ACH-000536	1	NUP62CL
ACH-000849, ACH-000536	1	PCDH7
ACH-000849, ACH-000536	1	PCSK9
ACH-000849, ACH-000536	1	PPL
ACH-000849, ACH-000536	1	RHOF
ACH-000849, ACH-000536	1	SLC2A10
ACH-000849, ACH-000536	1	SRPX2
ACH-000849, ACH-000536	1	STAC
ACH-000849, ACH-000536	1	TMC4
ACH-000849, ACH-000536	1	XAF1
ACH-000849, ACH-000536	0	AC004556.3	0	0	0
ACH-000849, ACH-000536	0	C6orf141	1	1	3
ACH-000849, ACH-000536	0	CD74	11	54	513	a potential novel target for TNBC; Stat1 and CD74 overexpression is co-dependent and linked to increased invasion and lymph node metastasis in triple-negative breast cancer.	1. Tian B, Zhang Y, Li N, Liu X, Dong J. CD74: a potential novel target for triple-negative breast cancer. Tumour Biol. 2012;33(6):2273-2277. doi:10.1007/s13277-012-0489-x 3. Greenwood C, Metodieva G, Al-Janabi K, et al. Stat1 and CD74 overexpression is co-dependent and linked to increased invasion and lymph node metastasis in triple-negative breast cancer. J Proteomics. 2012;75(10):3031-3040. do…
ACH-000849, ACH-000536	0	DAPP1	0	0	13
ACH-000849, ACH-000536	0	FAM83A	1	15	99
ACH-000849, ACH-000536	0	GDA	0	0	112
ACH-000849, ACH-000536	0	GNA15	0	0	13
ACH-000849, ACH-000536	0	GPR87	0	1	33
ACH-000849, ACH-000536	0	MAGEA4	4	18	293
ACH-000849, ACH-000536	0	NCF2
ACH-000849, ACH-000536	0	PTPRH	0	2	33
