# Supplementary material for: Decoding drug-responsive cell subpopulations in triple-negative breast cancer using single-cell multiomics
Source: iScience. 2026 Mar 21;29(5):115445. doi: 10.1016/j.isci.2026.115445 (PMC13138057; doi:10.1016/j.isci.2026.115445)
Supplement: Table S2. TNBC tumor cancer cell cluster drug response analysis, related to Figure 4 — (A) Cluster drug response signatures across TNBC tumor samples. [file mmc3.xlsx]

## Sheet: ST2A
patient_ID	Drug_treatment	Drug_response_signature	Cluster_ID	Number_of_cells_in_the_cluster_Pre	Number_of_cells_in_the_cluster_Post	%F0_Pre	%F1_Pre	%F2_Pre	%F3_Pre	%F4_Pre	%F5_Pre	%F6_Pre	%all_identities	%F0_Post	%F1_Post	%F2_Post	%F3_Post	%F4_Post	%F5_Post	%F6_Post	%all_identities
BIOKEY_9	pembrolizumab	eliminated	No.0	204	22	0.0931373	0.147059	0.0784314	0.465686	0	0.151961	0.0637255	1	0.136364	0.0454545	0.0454545	0.727273	0	0	0.0454545	1
BIOKEY_9	pembrolizumab	adaptive	No.3	54	45	0.037037	0.148148	0.166667	0.296296	0	0.333333	0.0185185	1	0.0222222	0.177778	0.333333	0.444444	0	0.0222222	0	1
BIOKEY_9	pembrolizumab	selected	No.6	14	110	0	0	1	0	0	0	0	1	0	0	0.981818	0.00909091	0	0.00909091	0	1
BIOKEY_19	pembrolizumab	eliminated	No.17	60	27	0	0.133333	0.05	0.25	0	0.566667	0	1	0	0.111111	0	0.777778	0	0.111111	0	1
BIOKEY_19	pembrolizumab	selected	No.3	44	359	0	0	0.613636	0.386364	0	0	0	1	0	0.0139276	0.62117	0.328691	0	0.0222841	0.0139276	1
BIOKEY_19	pembrolizumab	eliminated	No.6	218	117	0.00917431	0	0.958716	0.00917431	0	0.0229358	0	1	0	0	0.957265	0.034188	0	0.00854701	0	1
BIOKEY_19	pembrolizumab	eliminated	No.13	141	26	0.0283688	0	0.87234	0.070922	0	0.0283688	0	1	0.153846	0	0.538462	0.307692	0	0	0	1
BIOKEY_10	pembrolizumab	adaptive	No.0	101	98	0	0	0.584158	0.346535	0	0.0594059	0.00990099	1	0	0	0.122449	0.857143	0	0.0102041	0.0102041	1
BIOKEY_10	pembrolizumab	eliminated	No.1	129	59	0	0.596899	0	0.24031	0	0.162791	0	1	0	0.20339	0.0338983	0.644068	0	0.118644	0	1
BIOKEY_10	pembrolizumab	eliminated	No.2	57	14	0	0.789474	0	0.105263	0	0.105263	0	1	0	0.142857	0	0.785714	0	0.0714286	0	1
BIOKEY_10	pembrolizumab	eliminated	No.3	63	4	0.015873	0.0793651	0.238095	0.619048	0	0.031746	0.015873	1	0	0.25	0.5	0.25	0	0	0	1
BIOKEY_1	pembrolizumab	eliminated	No.4	504	0	0.111111	0.00992063	0.0257937	0.789683	0.00198413	0.0178571	0.0436508	1	0	0	0	0	0	0	0	0
BIOKEY_1	pembrolizumab	selected	No.9	0	278	0	0	0	0	0	0	0	0	0	0	0.942446	0.028777	0	0.028777	0	1
BIOKEY_1	pembrolizumab	selected	No.13	0	170	0.0529412	0	0.835294	0.0764706	0	0.0352941	0	1	0	0	0	0	0	0	0	0
BIOKEY_1	pembrolizumab	selected	No.23	0	58	0.534483	0.0172414	0.172414	0.206897	0	0.0344828	0.0344828	1	0	0	0	0	0	0	0	0
BIOKEY_26	pembrolizumab	selected	No.0	0	897	0	0	0	0	0	0	0	0	0.0613155	0.356745	0.297659	0.273133	0.00334448	0.00780379	0	1
BIOKEY_26	pembrolizumab	selected	No.1	2	854	0	0.5	0.5	0	0	0	0	1	0.030445	0.577283	0.161593	0.211944	0.0140515	0.00468384	0	1
BIOKEY_26	pembrolizumab	selected	No.2	315	338	0	0.885714	0.0285714	0.0349206	0.0380952	0.0126984	0	1	0.00295858	0.884615	0.0414201	0.0325444	0.0325444	0.00591716	0	1
BIOKEY_26	pembrolizumab	adaptive	No.3	244	188	0	0.840164	0.0819672	0.0532787	0.0163934	0.00819672	0	1	0	0.781915	0.170213	0.0106383	0.037234	0	0	1
BIOKEY_26	pembrolizumab	selected	No.4	138	227	0	0.92029	0	0.0144928	0.057971	0.00724638	0	1	0.00440529	0.770925	0.0396476	0.092511	0.0881057	0.00440529	0	1
BIOKEY_26	pembrolizumab	selected	No.5	98	178	0	0.979592	0	0.0102041	0.0102041	0	0	1	0	0.938202	0	0.0280899	0	0.0337079	0	1
BIOKEY_26	pembrolizumab	selected	No.6	70	125	0	0.957143	0	0.0285714	0.0142857	0	0	1	0.08	0.528	0.272	0	0.096	0.008	0.016	1
BIOKEY_26	pembrolizumab	selected	No.7	11	51	0	0.818182	0	0	0.181818	0	0	1	0.0588235	0.529412	0.176471	0.156863	0.0588235	0.0196078	0	1
BIOKEY_31	pembrolizumab	eliminated	No.0	981	59	0.246687	0.0937819	0.011213	0.647299	0	0	0.00101937	1	0.152542	0.0508475	0.0169492	0.779661	0	0	0	1
BIOKEY_31	pembrolizumab	adaptive	No.3	220	119	0.190909	0.168182	0.0318182	0.6	0	0.00454545	0.00454545	1	0.12605	0.12605	0.0336134	0.705882	0	0.00840336	0	1
BIOKEY_31	pembrolizumab	eliminated	No.7	183	66	0.120219	0.103825	0.00546448	0.770492	0	0	0	1	0.0606061	0.0151515	0	0.909091	0	0	0.0151515	1
BIOKEY_31	pembrolizumab	eliminated	No.8	180	50	0.172222	0.0611111	0.05	0.716667	0	0	0	1	0.22	0.06	0	0.72	0	0	0	1
BIOKEY_31	pembrolizumab	selected	No.12	7	169	0.142857	0	0.571429	0.285714	0	0	0	1	0.0650888	0.0828402	0.118343	0.656805	0	0.0769231	0	1
BIOKEY_31	pembrolizumab	eliminated	No.15	104	14	0.0192308	0.423077	0.0576923	0.5	0	0	0	1	0.0714286	0.142857	0.0714286	0.642857	0	0.0714286	0	1
BIOKEY_31	pembrolizumab	adaptive	No.19	28	26	0.178571	0.107143	0	0.678571	0	0.0357143	0	1	0.0769231	0.0384615	0	0.884615	0	0	0	1
BIOKEY_35	pembrolizumab + prior neoadjuvant chemo	eliminated	No.1	746	257	0.0281501	0.00670241	0.423592	0.521448	0	0.0201072	0	1	0.00389105	0.0077821	0.159533	0.821012	0	0.0077821	0	1
BIOKEY_35	pembrolizumab + prior neoadjuvant chemo	eliminated	No.4	564	30	0.0177305	0	0.755319	0.22695	0	0	0	1	0	0	0.233333	0.766667	0	0	0	1
BIOKEY_35	pembrolizumab + prior neoadjuvant chemo	eliminated	No.20	57	20	0.403509	0	0.403509	0.192982	0	0	0	1	0.5	0	0.05	0.45	0	0	0	1
BIOKEY_16	pembrolizumab	selected	No.1	175	639	0.04	0	0.531429	0.388571	0.00571429	0.0342857	0	1	0.029734	0.00156495	0.266041	0.672926	0.00156495	0.028169	0	1
BIOKEY_16	pembrolizumab	selected	No.17	35	97	0.0285714	0	0.485714	0.457143	0	0	0.0285714	1	0.0412371	0	0.226804	0.701031	0	0.0309278	0	1
BIOKEY_16	pembrolizumab	eliminated	No.19	99	12	0.0606061	0	0.585859	0.343434	0	0.010101	0	1	0	0.0833333	0	0.833333	0	0.0833333	0	1
BIOKEY_41	pembrolizumab + prior neoadjuvant chemo	eliminated	No.0	556	347	0.205036	0.00179856	0.624101	0.100719	0.00359712	0.0539568	0.0107914	1	0.135447	0.0172911	0.717579	0.0864553	0	0.037464	0.00576369	1
BIOKEY_41	pembrolizumab + prior neoadjuvant chemo	eliminated	No.3	191	103	0.0837696	0	0.837696	0.0628272	0	0.0052356	0.0104712	1	0.0970874	0.00970874	0.825243	0.0485437	0	0	0.0194175	1
BIOKEY_41	pembrolizumab + prior neoadjuvant chemo	adaptive	No.8	74	70	0.351351	0	0.581081	0.0405405	0	0.027027	0	1	0.214286	0	0.7	0.0571429	0	0.0285714	0	1
BIOKEY_41	pembrolizumab + prior neoadjuvant chemo	eliminated	No.10	133	6	0.661654	0	0.233083	0.0902256	0.0075188	0.0075188	0	1	0.666667	0	0.333333	0	0	0	0	1
BIOKEY_41	pembrolizumab + prior neoadjuvant chemo	selected	No.11	18	112	0.111111	0	0.555556	0.111111	0	0.222222	0	1	0.142857	0	0.732143	0.0625	0.00892857	0.0178571	0.0357143	1
BIOKEY_41	pembrolizumab + prior neoadjuvant chemo	adaptive	No.15	9	9	0	0	0.888889	0.111111	0	0	0	1	0	0	1	0	0	0	0	1
BIOKEY_2	pembrolizumab	eliminated	No.0	205	93	0.180488	0.346341	0.297561	0.160976	0	0.0146341	0	1	0.172043	0.150538	0.473118	0.11828	0	0.0860215	0	1
BIOKEY_2	pembrolizumab	adaptive	No.1	70	72	0.2	0.257143	0.228571	0.128571	0	0.185714	0	1	0.125	0.208333	0.430556	0.0833333	0	0.152778	0	1
BIOKEY_2	pembrolizumab	eliminated	No.2	50	19	0.18	0.48	0.18	0.06	0	0.1	0	1	0.210526	0.315789	0.263158	0.0526316	0	0.157895	0	1
BIOKEY_2	pembrolizumab	selected	No.3	23	32	0.0869565	0	0.695652	0.217391	0	0	0	1	0.125	0	0.65625	0.21875	0	0	0	1
BIOKEY_2	pembrolizumab	selected	No.4	4	16	0	0	0.75	0	0	0.25	0	1	0	0	1	0	0	0	0	1
BIOKEY_2	pembrolizumab	selected	No.5	5	14	0	0	0	1	0	0	0	1	0	0.357143	0	0.642857	0	0	0	1
BIOKEY_15	pembrolizumab	eliminated	No.0	211	98	0.208531	0.0379147	0.251185	0.421801	0.00473934	0.0663507	0.00947867	1	0.102041	0.122449	0.306122	0.397959	0	0.0612245	0.0102041	1
BIOKEY_15	pembrolizumab	eliminated	No.1	211	41	0.132701	0.00947867	0.511848	0.327014	0	0.00947867	0.00947867	1	0.121951	0.0243902	0.512195	0.317073	0	0	0.0243902	1
BIOKEY_15	pembrolizumab	adaptive	No.2	97	66	0.298969	0.113402	0.123711	0.360825	0	0.103093	0	1	0.212121	0.151515	0.287879	0.272727	0	0.0757576	0	1
BIOKEY_15	pembrolizumab	adaptive	No.3	44	24	0.0227273	0.0454545	0.409091	0.431818	0	0.0909091	0	1	0.0833333	0	0.125	0.666667	0	0.125	0	1
BIOKEY_15	pembrolizumab	adaptive	No.4	39	25	0.025641	0.358974	0.0769231	0.435897	0	0.0769231	0.025641	1	0.04	0.12	0	0.64	0	0.2	0	1
BIOKEY_15	pembrolizumab	eliminated	No.5	21	0	0	0	0.142857	0.190476	0	0	0.666667	1	0	0	0	0	0	0	0	0
