# Supplementary material for: Decoding drug-responsive cell subpopulations in triple-negative breast cancer using single-cell multiomics
Source: iScience. 2026 Mar 21;29(5):115445. doi: 10.1016/j.isci.2026.115445 (PMC13138057; doi:10.1016/j.isci.2026.115445)
Supplement: Table S3. Differential peaks annotated to nearby genes after MS177 treatment in the TNBC organoid model, related to Figure 5 — (A) Differential peaks after MS177 on the bulk level. (B) Differential peaks after MS177 in the epithelial-like cluster of the organoid. (C) Differential peaks after MS177 in the stem-cell-like cluster of the organoid. [file mmc4.xlsx]

## Sheet: ST3A
	peaks	seqnames	start	end	width	strand	annotation	geneChr	geneStart	geneEnd	geneLength	geneStrand	geneId	transcriptId	distanceToTSS	ENSEMBL	SYMBOL	GENENAME	X	p_val	avg_log2FC	pct.1	pct.2	p_val_adj
1	chr1-10032219-10033857	chr1	10032219	10033857	1639	*	Promoter (<=1kb)	1	10032832	10180367	147536	1	10277	ENST00000253251.12	0	ENSG00000130939	UBE4B	ubiquitination factor E4B	chr1-10032219-10033857	6.95465e-08	0.259905	0.286	0.238	0.0152419
2	chr1-10429739-10431332	chr1	10429739	10431332	1594	*	Promoter (<=1kb)	1	10430102	10452153	22052	1	100526739	ENST00000400900.6	0	ENSG00000251503	CENPS-CORT	CENPS-CORT readthrough	chr1-10429739-10431332	9.56937e-09	0.403282	0.158	0.12	0.00209723
3	chr1-1063774-1064543	chr1	1063774	1064543	770	*	Promoter (<=1kb)	1	1064495	1066274	1780	1	100288175	ENST00000433695.1	0	ENSG00000217801	LOC100288175	uncharacterized LOC100288175	chr1-1063774-1064543	2.94066e-68	1.44925	0.163	0.061	6.44478e-63
4	chr1-1068458-1069546	chr1	1068458	1069546	1089	*	Exon (ENST00000412397.2/100288175, exon 9 of 10)	1	1064495	1066274	1780	1	100288175	ENST00000433695.1	3963	ENSG00000217801	LOC100288175	uncharacterized LOC100288175	chr1-1068458-1069546	6.23321e-09	0.393924	0.17	0.127	0.00136608
5	chr1-107139757-107142351	chr1	107139757	107142351	2595	*	Promoter (<=1kb)	1	107140007	107481849	341843	1	22854	ENST00000370073.6	0	ENSG00000162631	NTNG1	netrin G1	chr1-107139757-107142351	1.82527e-19	0.808954	0.116	0.067	4.00028e-14
6	chr1-1073453-1074806	chr1	1073453	1074806	1354	*	Promoter (<=1kb)	1	1070967	1074306	3340	2	401934	ENST00000453464.3	0	ENSG00000237330	RNF223	ring finger protein 223	chr1-1073453-1074806	6.54208e-09	0.414404	0.155	0.116	0.00143377
7	chr1-10736570-10737586	chr1	10736570	10737586	1017	*	Intron (ENST00000377022.8/54897, intron 2 of 20)	1	10704196	10705575	1380	2	54897	ENST00000472814.1	-30995	ENSG00000130940	CASZ1	castor zinc finger 1	chr1-10736570-10737586	8.18386e-16	0.584214	0.16	0.106	1.79358e-10
8	chr1-1079365-1080609	chr1	1079365	1080609	1245	*	Distal Intergenic	1	1082146	1084072	1927	2	54991	ENST00000464905.1	3463	ENSG00000131591	C1orf159	chromosome 1 open reading frame 159	chr1-1079365-1080609	3.61663e-20	0.496201	0.256	0.183	7.92624e-15
9	chr1-10835604-10836296	chr1	10835604	10836296	693	*	Distal Intergenic	1	10647213	10796650	149438	2	54897	ENST00000344008.5	-38954	ENSG00000130940	CASZ1	castor zinc finger 1	chr1-10835604-10836296	2.27907e-08	0.492653	0.108	0.077	0.00499484
10	chr1-108816112-108817410	chr1	108816112	108817410	1299	*	Promoter (<=1kb)	1	108815898	108817454	1557	2	254268	ENST00000466413.1	44	ENSG00000162641	AKNAD1	AKNA domain containing 1	chr1-108816112-108817410	1.55013e-07	0.393165	0.141	0.107	0.0339728
11	chr1-109213486-109215082	chr1	109213486	109215082	1597	*	Promoter (<=1kb)	1	109213918	109238182	24265	1	6301	ENST00000234677.7	0	ENSG00000031698	SARS1	seryl-tRNA synthetase 1	chr1-109213486-109215082	1.94435e-07	0.348583	0.169	0.134	0.0426125
12	chr1-109239385-109241097	chr1	109239385	109241097	1713	*	Distal Intergenic	1	109236231	109238169	1939	1	6301	ENST00000468588.1	3154	ENSG00000031698	SARS1	seryl-tRNA synthetase 1	chr1-109239385-109241097	9.79467e-22	0.476552	0.291	0.209	2.14661e-16
13	chr1-109397041-109398993	chr1	109397041	109398993	1953	*	Promoter (<=1kb)	1	109309575	109397918	88344	2	6272	ENST00000256637.8	0	ENSG00000134243	SORT1	sortilin 1	chr1-109397041-109398993	4.14326e-09	0.380363	0.182	0.14	0.000908042
14	chr1-109791989-109792891	chr1	109791989	109792891	903	*	Distal Intergenic	1	109750081	109764027	13947	2	79574	ENST00000369805.7	-27962	ENSG00000198758	EPS8L3	EPS8 like 3	chr1-109791989-109792891	5.46945e-10	0.579394	0.1	0.067	0.000119869
15	chr1-109910117-109911620	chr1	109910117	109911620	1504	*	Promoter (<=1kb)	1	109910242	109921880	11639	1	1435	ENST00000527192.5	0	ENSG00000184371	CSF1	colony stimulating factor 1	chr1-109910117-109911620	1.09459e-17	0.817371	0.105	0.058	2.39892e-12
16	chr1-110209834-110211671	chr1	110209834	110211671	1838	*	Promoter (<=1kb)	1	110208834	110209987	1154	2	100873974	ENST00000455967.1	0	NA	KCNC4-DT	KCNC4 divergent transcript	chr1-110209834-110211671	3.39543e-22	0.713642	0.162	0.098	7.44146e-17
17	chr1-110234885-110236127	chr1	110234885	110236127	1243	*	3' UTR	1	110223830	110229151	5322	1	3749	ENST00000636402.1	11055	ENSG00000116396	KCNC4	potassium voltage-gated channel subfamily C member 4	chr1-110234885-110236127	2.69427e-10	-0.591927	0.069	0.1	5.9048e-05
18	chr1-111139286-111140833	chr1	111139286	111140833	1548	*	Promoter (<=1kb)	1	111139479	111184816	45338	1	10390	ENST00000700750.1	0	ENSG00000134255	CEPT1	choline/ethanolamine phosphotransferase 1	chr1-111139286-111140833	8.91523e-12	0.432349	0.193	0.142	1.95387e-06
19	chr1-111345941-111347015	chr1	111345941	111347015	1075	*	Promoter (<=1kb)	1	111346600	111353013	6414	1	128344	ENST00000484512.1	0	ENSG00000173947	PIFO	primary cilia formation	chr1-111345941-111347015	4.63623e-13	0.540672	0.149	0.102	1.01608e-07
20	chr1-111592284-111593631	chr1	111592284	111593631	1348	*	Intron (ENST00000356415.5/5906, intron 1 of 7)	1	111599655	111608318	8664	2	100129269	ENST00000450155.5	14687	NA	LINC01160	long intergenic non-protein coding RNA 1160	chr1-111592284-111593631	7.36823e-09	0.506451	0.11	0.077	0.00161483
21	chr1-111738220-111740545	chr1	111738220	111740545	2326	*	Promoter (<=1kb)	1	111739579	111747798	8220	1	100506343	ENST00000658759.1	0	ENSG00000227811	INKA2-AS1	INKA2 antisense RNA 1	chr1-111738220-111740545	4.37617e-15	0.458614	0.222	0.161	9.59086e-10
22	chr1-111988970-111991733	chr1	111988970	111991733	2764	*	Promoter (<=1kb)	1	111770662	111989668	219007	2	3752	ENST00000302127.5	0	ENSG00000171385	KCND3	potassium voltage-gated channel subfamily D member 3	chr1-111988970-111991733	4.8301e-08	0.430463	0.131	0.096	0.0105857
23	chr1-112700329-112701183	chr1	112700329	112701183	855	*	Promoter (<=1kb)	1	112699687	112700725	1039	1	4343	ENST00000494319.1	642	ENSG00000155363	MOV10	Mov10 RISC complex RNA helicase	chr1-112700329-112701183	1.13957e-23	0.857913	0.129	0.07	2.49749e-18
24	chr1-112955290-112956976	chr1	112955290	112956976	1687	*	Promoter (<=1kb)	1	112956415	112964072	7658	1	100506392	ENST00000664314.1	0	ENSG00000226419	SLC16A1-AS1	SLC16A1 antisense RNA 1	chr1-112955290-112956976	1.02482e-11	0.453084	0.176	0.131	2.246e-06
25	chr1-113389446-113391985	chr1	113389446	113391985	2540	*	Promoter (<=1kb)	1	113390515	113685923	295409	1	260425	ENST00000307546.14	0	ENSG00000081026	MAGI3	membrane associated guanylate kinase, WW and PDZ domain containing 3	chr1-113389446-113391985	1.09608e-12	0.325326	0.317	0.252	2.40218e-07
26	chr1-113757806-113760346	chr1	113757806	113760346	2541	*	Promoter (<=1kb)	1	113696831	113759486	62656	2	10745	ENST00000369604.6	0	ENSG00000116793	PHTF1	putative homeodomain transcription factor 1	chr1-113757806-113760346	1.15513e-11	0.44755	0.18	0.132	2.5316e-06
27	chr1-113928742-113930866	chr1	113928742	113930866	2125	*	Promoter (<=1kb)	1	113924000	113929318	5319	2	101928846	ENST00000441071.5	0	ENSG00000235527	HIPK1-AS1	HIPK1 antisense RNA 1	chr1-113928742-113930866	1.18288e-09	0.338848	0.234	0.182	0.000259241
28	chr1-114510085-114512652	chr1	114510085	114512652	2568	*	Promoter (<=1kb)	1	114392790	114511203	118414	2	51592	ENST00000358465.7	0	ENSG00000197323	TRIM33	tripartite motif containing 33	chr1-114510085-114512652	8.96029e-09	0.322279	0.229	0.182	0.00196375
29	chr1-114669150-114670916	chr1	114669150	114670916	1767	*	Promoter (<=1kb)	1	114582848	114670111	87264	2	163259	ENST00000393276.7	0	ENSG00000175984	DENND2C	DENN domain containing 2C	chr1-114669150-114670916	1.179e-07	0.308531	0.213	0.172	0.0258391
30	chr1-11478309-11479356	chr1	11478309	11479356	1048	*	Promoter (<=1kb)	1	11479155	11537551	58397	1	57540	ENST00000294484.7	0	ENSG00000204624	DISP3	dispatched RND transporter family member 3	chr1-11478309-11479356	7.57193e-09	0.501203	0.112	0.078	0.00165947
31	chr1-115545086-115546492	chr1	115545086	115546492	1407	*	Distal Intergenic	1	115641970	115698221	56252	1	81839	ENST00000355485.7	-95478	ENSG00000173218	VANGL1	VANGL planar cell polarity protein 1	chr1-115545086-115546492	2.05216e-13	0.670543	0.107	0.068	4.49753e-08
32	chr1-115641163-115643070	chr1	115641163	115643070	1908	*	Promoter (<=1kb)	1	115641970	115698221	56252	1	81839	ENST00000355485.7	0	ENSG00000173218	VANGL1	VANGL planar cell polarity protein 1	chr1-115641163-115643070	4.58686e-09	0.438984	0.142	0.106	0.00100526
33	chr1-116333479-116334535	chr1	116333479	116334535	1057	*	Distal Intergenic	1	116289237	116297621	8385	2	105378920	ENST00000660713.1	-35858	NA	LOC105378920	uncharacterized LOC105378920	chr1-116333479-116334535	1.24399e-08	-0.499463	0.081	0.109	0.00272634
34	chr1-116693656-116695090	chr1	116693656	116695090	1435	*	Promoter (<=1kb)	1	116694112	116706603	12492	1	388667	ENST00000624685.1	0	ENSG00000203864	LINC02868	long intergenic non-protein coding RNA 2868	chr1-116693656-116695090	2.07741e-14	-0.583755	0.1	0.146	4.55287e-09
35	chr1-11680329-11681966	chr1	11680329	11681966	1638	*	Promoter (<=1kb)	1	11672523	11681141	8619	2	10459	ENST00000376664.11	0	ENSG00000116670	MAD2L2	mitotic arrest deficient 2 like 2	chr1-11680329-11681966	1.16672e-16	0.483133	0.225	0.16	2.557e-11
36	chr1-117366225-117367767	chr1	117366225	117367767	1543	*	Promoter (<=1kb)	1	117367449	117528872	161424	1	10905	ENST00000356554.7	0	ENSG00000198162	MAN1A2	mannosidase alpha class 1A member 2	chr1-117366225-117367767	1.89892e-07	0.333473	0.183	0.145	0.041617
37	chr1-117590317-117592499	chr1	117590317	117592499	2183	*	Distal Intergenic	1	117604624	117605685	1062	2	100996263	ENST00000456126.1	13186	ENSG00000236866	TENT5C-DT	TENT5C divergent transcript	chr1-117590317-117592499	9.76676e-10	-0.503646	0.09	0.122	0.000214049
38	chr1-11802714-11803834	chr1	11802714	11803834	1121	*	Promoter (<=1kb)	1	11785730	11803514	17785	2	4524	ENST00000376583.7	0	ENSG00000177000	MTHFR	methylenetetrahydrofolate reductase	chr1-11802714-11803834	1.82951e-20	0.735566	0.142	0.085	4.00957e-15
39	chr1-119646762-119648651	chr1	119646762	119648651	1890	*	Promoter (<=1kb)	1	119648411	119744190	95780	1	26227	ENST00000641597.1	0	ENSG00000092621	PHGDH	phosphoglycerate dehydrogenase	chr1-119646762-119648651	3.5099e-08	0.31554	0.222	0.175	0.00769233
40	chr1-119711626-119714312	chr1	119711626	119714312	2687	*	Promoter (<=1kb)	1	119711884	119727063	15180	1	26227	ENST00000642041.1	0	ENSG00000092621	PHGDH	phosphoglycerate dehydrogenase	chr1-119711626-119714312	1.09618e-17	0.497915	0.227	0.16	2.40239e-12
41	chr1-1237175-1238649	chr1	1237175	1238649	1475	*	Distal Intergenic	1	1242449	1243158	710	2	388581	ENST00000478606.1	4509	ENSG00000184163	C1QTNF12	C1q and TNF related 12	chr1-1237175-1238649	7.21985e-49	1.14484	0.166	0.078	1.58231e-43
42	chr1-12477899-12478966	chr1	12477899	12478966	1068	*	Promoter (<=1kb)	1	12478549	12506972	28424	1	55187	ENST00000645148.1	0	ENSG00000048707	VPS13D	vacuolar protein sorting 13 homolog D	chr1-12477899-12478966	1.53012e-11	-0.603727	0.075	0.109	3.35343e-06
43	chr1-12594882-12596653	chr1	12594882	12596653	1772	*	Promoter (<=1kb)	1	12578718	12596308	17591	2	9249	ENST00000430996.2	0	ENSG00000162496	DHRS3	dehydrogenase/reductase 3	chr1-12594882-12596653	7.39302e-14	0.424679	0.232	0.171	1.62026e-08
44	chr1-13699498-13700960	chr1	13699498	13700960	1463	*	Promoter (<=1kb)	1	13700188	13825079	124892	1	7799	ENST00000311066.10	0	ENSG00000116731	PRDM2	PR/SET domain 2	chr1-13699498-13700960	1.16865e-10	0.574403	0.109	0.073	2.56123e-05
45	chr1-1406288-1408146	chr1	1406288	1408146	1859	*	Promoter (<=1kb)	1	1401909	1407293	5385	2	55052	ENST00000344843.12	0	ENSG00000242485	MRPL20	mitochondrial ribosomal protein L20	chr1-1406288-1408146	5.06503e-09	0.482038	0.122	0.087	0.00111006
46	chr1-143660515-143662470	chr1	143660515	143662470	1956	*	Distal Intergenic	1	143699456	143699619	164	2	101954269	ENST00000384619.1	37149	ENSG00000207349	RNVU1-17	RNA, variant U1 small nuclear 17	chr1-143660515-143662470	2.86125e-12	0.624411	0.109	0.071	6.27075e-07
47	chr1-143735540-143737127	chr1	143735540	143737127	1588	*	Exon (ENST00000692327.1/ENST00000692327.1, exon 1 of 2)	1	143729407	143729570	164	2	26863	ENST00000384010.1	-5970	ENSG00000206737	RNVU1-18	RNA, variant U1 small nuclear 18	chr1-143735540-143737127	4.85665e-15	0.663375	0.123	0.078	1.06439e-09
48	chr1-145823508-145825397	chr1	145823508	145825397	1890	*	Promoter (<=1kb)	1	145824053	145844383	20331	1	10623	ENST00000698751.1	0	ENSG00000186141	POLR3C	RNA polymerase III subunit C	chr1-145823508-145825397	4.25021e-12	0.402567	0.219	0.167	9.3148e-07
49	chr1-14597710-14599709	chr1	14597710	14599709	2000	*	Promoter (<=1kb)	1	14598685	15118043	519359	1	23254	ENST00000376030.7	0	ENSG00000189337	KAZN	kazrin, periplakin interacting protein	chr1-14597710-14599709	5.1003e-13	0.586858	0.129	0.086	1.11779e-07
50	chr1-14731614-14733978	chr1	14731614	14733978	2365	*	Intron (ENST00000636203.1/23254, intron 3 of 16)	1	14598717	15065797	467081	1	23254	ENST00000503743.5	132897	ENSG00000189337	KAZN	kazrin, periplakin interacting protein	chr1-14731614-14733978	2.70605e-09	0.501983	0.118	0.083	0.00059306
51	chr1-148264649-148265297	chr1	148264649	148265297	649	*	Distal Intergenic	1	148208088	148255012	46925	2	101927468	ENST00000628063.2	-9637	ENSG00000227733	LOC101927468	uncharacterized LOC101927468	chr1-148264649-148265297	1.34763e-30	1.08036	0.116	0.055	2.95348e-25
52	chr1-148432366-148433560	chr1	148432366	148433560	1195	*	Exon (ENST00000634638.1/100132057, exon 7 of 7)	1	148415258	148428847	13590	1	100132057	ENST00000640776.1	17108	ENSG00000231551	PDE4DIPP6	PDE4DIP pseudogene 6	chr1-148432366-148433560	8.31428e-17	-0.603813	0.109	0.16	1.82217e-11
53	chr1-14910915-14911777	chr1	14910915	14911777	863	*	Intron (ENST00000636203.1/23254, intron 3 of 16)	1	14924130	15068152	144023	1	23254	ENST00000361144.9	-12353	ENSG00000189337	KAZN	kazrin, periplakin interacting protein	chr1-14910915-14911777	4.76834e-09	0.342428	0.214	0.168	0.00104503
54	chr1-149938587-149939743	chr1	149938587	149939743	1157	*	Promoter (1-2kb)	1	149928651	149936879	8229	2	10903	ENST00000439741.4	-1708	ENSG00000014914	MTMR11	myotubularin related protein 11	chr1-149938587-149939743	1.61801e-09	0.320206	0.25	0.199	0.000354606
55	chr1-150009602-150011077	chr1	150009602	150011077	1476	*	Promoter (<=1kb)	1	149937812	150010726	72915	2	56957	ENST00000581312.6	0	ENSG00000264522	OTUD7B	OTU deubiquitinase 7B	chr1-150009602-150011077	9.97768e-10	0.364728	0.208	0.161	0.000218672
56	chr1-15027344-15028872	chr1	15027344	15028872	1529	*	Intron (ENST00000636203.1/23254, intron 4 of 16)	1	14945919	15065797	119879	1	23254	ENST00000400797.3	81425	ENSG00000189337	KAZN	kazrin, periplakin interacting protein	chr1-15027344-15028872	4.0665e-10	0.483649	0.136	0.098	8.91218e-05
57	chr1-150548631-150549683	chr1	150548631	150549683	1053	*	Promoter (<=1kb)	1	150549369	150560932	11564	1	54507	ENST00000369039.9	0	ENSG00000143382	ADAMTSL4	ADAMTS like 4	chr1-150548631-150549683	5.39812e-08	0.477715	0.108	0.077	0.0118306
58	chr1-150875843-150877309	chr1	150875843	150877309	1467	*	Promoter (<=1kb)	1	150809713	150876599	66887	2	405	ENST00000358595.10	0	ENSG00000143437	ARNT	aryl hydrocarbon receptor nuclear translocator	chr1-150875843-150877309	3.0164e-09	0.259707	0.328	0.278	0.000661077
59	chr1-151047337-151048855	chr1	151047337	151048855	1519	*	Promoter (<=1kb)	1	151047751	151051420	3670	1	54964	ENST00000368926.6	0	ENSG00000143443	C1orf56	chromosome 1 open reading frame 56	chr1-151047337-151048855	4.00438e-08	0.332891	0.2	0.159	0.00877605
60	chr1-151057634-151059845	chr1	151057634	151059845	2212	*	Promoter (<=1kb)	1	151050973	151059649	8677	2	56882	ENST00000540998.5	0	ENSG00000197622	CDC42SE1	CDC42 small effector 1	chr1-151057634-151059845	1.36701e-07	0.264592	0.268	0.222	0.0299596
61	chr1-151131937-151133803	chr1	151131937	151133803	1867	*	Promoter (1-2kb)	1	151134331	151134875	545	2	10500	ENST00000489944.1	1072	ENSG00000143434	SEMA6C	semaphorin 6C	chr1-151131937-151133803	1.3187e-35	0.894154	0.178	0.097	2.89008e-30
62	chr1-151311133-151311949	chr1	151311133	151311949	817	*	Intron (ENST00000368874.8/5298, intron 2 of 10)	1	151303354	151306433	3080	2	5298	ENST00000460323.1	-4700	ENSG00000143393	PI4KB	phosphatidylinositol 4-kinase beta	chr1-151311133-151311949	1.89669e-16	0.592546	0.162	0.108	4.15681e-11
63	chr1-151494445-151495785	chr1	151494445	151495785	1341	*	Distal Intergenic	1	151510510	151519029	8520	1	57530	ENST00000505188.5	-14725	ENSG00000143375	CGN	cingulin	chr1-151494445-151495785	1.47362e-09	0.450043	0.147	0.106	0.000322959
64	chr1-151611282-151613606	chr1	151611282	151613606	2325	*	Promoter (<=1kb)	1	151612006	151693618	81613	1	81609	ENST00000642376.1	0	ENSG00000143376	SNX27	sorting nexin 27	chr1-151611282-151613606	1.25542e-19	0.489	0.255	0.184	2.7514e-14
65	chr1-151870730-151872320	chr1	151870730	151872320	1591	*	3' UTR	1	151847101	151853712	6612	2	284486	ENST00000368817.10	-17018	ENSG00000196407	THEM5	thioesterase superfamily member 5	chr1-151870730-151872320	1.9736e-21	-0.819754	0.074	0.127	4.32535e-16
66	chr1-151992354-151992828	chr1	151992354	151992828	475	*	Promoter (<=1kb)	1	151982918	151992578	9661	2	6281	ENST00000368809.1	0	ENSG00000197747	S100A10	S100 calcium binding protein A10	chr1-151992354-151992828	4.32026e-09	0.387155	0.177	0.135	0.000946833
67	chr1-151993059-151994492	chr1	151993059	151994492	1434	*	Promoter (<=1kb)	1	151982915	151993859	10945	2	6281	ENST00000368811.8	0	ENSG00000197747	S100A10	S100 calcium binding protein A10	chr1-151993059-151994492	4.02111e-14	0.423791	0.236	0.175	8.81271e-09
68	chr1-15246851-15247731	chr1	15246851	15247731	881	*	Promoter (<=1kb)	1	15247223	15398328	151106	1	114827	ENST00000688493.1	0	ENSG00000142621	FHAD1	forkhead associated phosphopeptide binding domain 1	chr1-15246851-15247731	1.4719e-09	0.490501	0.127	0.089	0.000322584
69	chr1-153356811-153357986	chr1	153356811	153357986	1176	*	Promoter (<=1kb)	1	153357854	153361023	3170	1	6280	ENST00000368738.4	0	ENSG00000163220	S100A9	S100 calcium binding protein A9	chr1-153356811-153357986	6.00777e-14	-0.560703	0.106	0.149	1.31667e-08
70	chr1-153565421-153566991	chr1	153565421	153566991	1571	*	Promoter (<=1kb)	1	153561108	153565844	4737	2	6273	ENST00000368708.9	0	ENSG00000196754	S100A2	S100 calcium binding protein A2	chr1-153565421-153566991	8.40657e-40	0.588698	0.357	0.241	1.84239e-34
71	chr1-153567649-153568994	chr1	153567649	153568994	1346	*	Promoter (<=1kb)	1	153561340	153567890	6551	2	6273	ENST00000368710.6	0	ENSG00000196754	S100A2	S100 calcium binding protein A2	chr1-153567649-153568994	8.25479e-19	0.471493	0.257	0.19	1.80913e-13
72	chr1-153607997-153609518	chr1	153607997	153609518	1522	*	Promoter (<=1kb)	1	153606886	153609337	2452	2	140576	ENST00000368704.5	0	ENSG00000188643	S100A16	S100 calcium binding protein A16	chr1-153607997-153609518	1.1236e-27	0.721173	0.196	0.12	2.4625e-22
73	chr1-153610351-153611289	chr1	153610351	153611289	939	*	Promoter (1-2kb)	1	153607362	153609344	1983	2	140576	ENST00000368705.2	-1007	ENSG00000188643	S100A16	S100 calcium binding protein A16	chr1-153610351-153611289	1.81172e-29	1.0468	0.117	0.058	3.97058e-24
74	chr1-153616108-153617902	chr1	153616108	153617902	1795	*	Promoter (<=1kb)	1	153614255	153616289	2035	2	57402	ENST00000368701.5	0	ENSG00000189334	S100A14	S100 calcium binding protein A14	chr1-153616108-153617902	9.12487e-33	0.888147	0.167	0.09	1.99981e-27
75	chr1-153626885-153628459	chr1	153626885	153628459	1575	*	Promoter (<=1kb)	1	153627926	153632034	4109	1	6271	ENST00000368698.3	0	ENSG00000160678	S100A1	S100 calcium binding protein A1	chr1-153626885-153628459	2.79968e-09	0.381608	0.185	0.142	0.00061358
76	chr1-153774896-153776483	chr1	153774896	153776483	1588	*	Promoter (<=1kb)	1	153775313	153780156	4844	1	11000	ENST00000484014.5	0	ENSG00000143554	SLC27A3	solute carrier family 27 member 3	chr1-153774896-153776483	2.42355e-09	0.334019	0.229	0.182	0.000531148
77	chr1-15409191-15410721	chr1	15409191	15410721	1531	*	Promoter (<=1kb)	1	15402979	15409433	6455	2	101927441	ENST00000427824.1	0	NA	EFHD2-AS1	EFHD2 antisense RNA 1	chr1-15409191-15410721	1.08027e-09	0.497919	0.124	0.089	0.000236753
78	chr1-154324590-154325848	chr1	154324590	154325848	1259	*	Promoter (<=1kb)	1	154325525	154351304	25780	1	57198	ENST00000368489.6	0	ENSG00000143515	ATP8B2	ATPase phospholipid transporting 8B2	chr1-154324590-154325848	2.49222e-30	0.85643	0.164	0.091	5.46197e-25
79	chr1-154328281-154328977	chr1	154328281	154328977	697	*	Promoter (<=1kb)	1	154328799	154341788	12990	1	57198	ENST00000426445.1	0	ENSG00000143515	ATP8B2	ATPase phospholipid transporting 8B2	chr1-154328281-154328977	2.7414e-12	0.545243	0.138	0.094	6.00809e-07
80	chr1-154404854-154406604	chr1	154404854	154406604	1751	*	Promoter (<=1kb)	1	154402328	154406564	4237	2	101928101	ENST00000424435.1	0	ENSG00000228013	IL6R-AS1	IL6R antisense RNA 1	chr1-154404854-154406604	1.83897e-16	0.390414	0.304	0.235	4.0303e-11
81	chr1-154418168-154418721	chr1	154418168	154418721	554	*	Intron (ENST00000622330.5/3570, intron 1 of 6)	1	154429343	154449979	20637	1	3570	ENST00000476006.5	-10622	ENSG00000160712	IL6R	interleukin 6 receptor	chr1-154418168-154418721	6.5857e-47	1.37258	0.124	0.049	1.44333e-41
82	chr1-154767001-154769225	chr1	154767001	154769225	2225	*	Intron (ENST00000271915.9/3782, intron 3 of 7)	1	154707426	154859843	152418	2	3782	ENST00000361147.8	90618	ENSG00000143603	KCNN3	potassium calcium-activated channel subfamily N member 3	chr1-154767001-154769225	2.52041e-15	0.489149	0.204	0.146	5.52376e-10
83	chr1-154866834-154867518	chr1	154866834	154867518	685	*	Promoter (<=1kb)	1	154707952	154868319	160368	2	3782	ENST00000358505.2	801	ENSG00000143603	KCNN3	potassium calcium-activated channel subfamily N member 3	chr1-154866834-154867518	1.9122e-24	1.01531	0.102	0.05	4.1908e-19
84	chr1-154961231-154962574	chr1	154961231	154962574	1344	*	Promoter (<=1kb)	1	154961825	154962623	799	1	101928120	ENST00000605085.1	0	NA	LOC101928120	uncharacterized LOC101928120	chr1-154961231-154962574	6.01675e-08	0.302544	0.228	0.184	0.0131864
85	chr1-155011453-155012384	chr1	155011453	155012384	932	*	Promoter (2-3kb)	1	155014448	155016981	2534	1	51043	ENST00000292176.2	-2064	ENSG00000160685	ZBTB7B	zinc finger and BTB domain containing 7B	chr1-155011453-155012384	9.73956e-139	2.34108	0.175	0.035	2.13453e-133
86	chr1-155017028-155017866	chr1	155017028	155017866	839	*	Promoter (2-3kb)	1	155014448	155016981	2534	1	51043	ENST00000292176.2	2580	ENSG00000160685	ZBTB7B	zinc finger and BTB domain containing 7B	chr1-155017028-155017866	2.2399e-44	0.705046	0.303	0.191	4.90898e-39
87	chr1-155166611-155168131	chr1	155166611	155168131	1521	*	Distal Intergenic	1	155169408	155172777	3370	2	200185	ENST00000463527.5	4646	ENSG00000163463	KRTCAP2	keratinocyte associated protein 2	chr1-155166611-155168131	4.26947e-18	0.573058	0.187	0.125	9.35702e-13
88	chr1-155206837-155209400	chr1	155206837	155209400	2564	*	Promoter (<=1kb)	1	155208695	155213823	5129	1	4580	ENST00000368376.8	0	ENSG00000173171	MTX1	metaxin 1	chr1-155206837-155209400	7.84443e-23	0.435357	0.342	0.256	1.71919e-17
89	chr1-155243750-155245282	chr1	155243750	155245282	1533	*	Promoter (<=1kb)	1	155234452	155244670	10219	2	2629	ENST00000327247.9	0	ENSG00000177628	GBA1	glucosylceramidase beta 1	chr1-155243750-155245282	7.69778e-14	0.344262	0.315	0.247	1.68705e-08
90	chr1-155272801-155274059	chr1	155272801	155274059	1259	*	Promoter (<=1kb)	1	155262868	155273287	10420	2	1196	ENST00000361168.9	0	ENSG00000176444	CLK2	CDC like kinase 2	chr1-155272801-155274059	2.78892e-26	0.478574	0.335	0.248	6.11223e-21
91	chr1-155561903-155563588	chr1	155561903	155563588	1686	*	Promoter (<=1kb)	1	155563235	155614651	51417	1	55154	ENST00000697770.1	0	ENSG00000125459	MSTO1	misato mitochondrial distribution and morphology regulator 1	chr1-155561903-155563588	5.54106e-12	0.293898	0.347	0.283	1.21438e-06
92	chr1-155940546-155942821	chr1	155940546	155942821	2276	*	Promoter (<=1kb)	1	155941638	155943087	1450	1	339403	ENST00000368318.5	0	ENSG00000173080	RXFP4	relaxin family peptide/INSL5 receptor 4	chr1-155940546-155942821	4.62136e-08	0.389084	0.155	0.117	0.0101282
93	chr1-155977479-155978952	chr1	155977479	155978952	1474	*	Promoter (<=1kb)	1	155978799	155982986	4188	1	107985209	ENST00000610146.1	0	ENSG00000273002	ARHGEF2-AS2	ARHGEF2 antisense RNA 2	chr1-155977479-155978952	1.00127e-25	0.690722	0.194	0.121	2.19438e-20
94	chr1-155983348-155984679	chr1	155983348	155984679	1332	*	Exon (ENST00000462460.6/9181, exon 4 of 26)	1	155968809	155979113	10305	2	9181	ENST00000465079.1	-4235	ENSG00000116584	ARHGEF2	Rho/Rac guanine nucleotide exchange factor 2	chr1-155983348-155984679	5.77069e-76	1.35392	0.199	0.078	1.26471e-70
95	chr1-156006607-156007361	chr1	156006607	156007361	755	*	5' UTR	1	155946855	156002564	55710	2	107985208	ENST00000477754.2	-4043	NA	NA	NA	chr1-156006607-156007361	6.37922e-11	-0.548222	0.085	0.121	1.39808e-05
96	chr1-156114094-156114936	chr1	156114094	156114936	843	*	Promoter (<=1kb)	1	156114251	156139293	25043	1	4000	ENST00000361308.9	0	ENSG00000160789	LMNA	lamin A/C	chr1-156114094-156114936	2.13785e-21	0.521044	0.252	0.178	4.68532e-16
97	chr1-156126138-156127311	chr1	156126138	156127311	1174	*	Promoter (<=1kb)	1	156126160	156140013	13854	1	4000	ENST00000448611.6	0	ENSG00000160789	LMNA	lamin A/C	chr1-156126138-156127311	1.00881e-54	1.03887	0.213	0.106	2.21092e-49
98	chr1-156145908-156147277	chr1	156145908	156147277	1370	*	Promoter (<=1kb)	1	156147366	156161498	14133	1	64218	ENST00000435124.5	-89	ENSG00000196189	SEMA4A	semaphorin 4A	chr1-156145908-156147277	1.52273e-07	0.355046	0.169	0.129	0.0333724
99	chr1-156301354-156302265	chr1	156301354	156302265	912	*	Promoter (2-3kb)	1	156298624	156299307	684	2	391104	ENST00000339922.5	-2047	ENSG00000189030	VHLL	VHL like	chr1-156301354-156302265	2.90369e-16	0.727744	0.115	0.069	6.36376e-11
100	chr1-156356444-156357416	chr1	156356444	156357416	973	*	Intron (ENST00000413555.5/7203, intron 1 of 7)	1	156320839	156367837	46999	2	7203	ENST00000463132.5	10421	ENSG00000163468	CCT3	chaperonin containing TCP1 subunit 3	chr1-156356444-156357416	3.81398e-10	0.491508	0.134	0.095	8.35875e-05
101	chr1-156659849-156660567	chr1	156659849	156660567	719	*	Promoter (<=1kb)	1	156646507	156661424	14918	2	105371453	ENST00000448869.1	857	NA	BCAN-AS1	BCAN antisense RNA 1	chr1-156659849-156660567	8.46634e-13	0.459283	0.19	0.137	1.85549e-07
102	chr1-156704870-156706861	chr1	156704870	156706861	1992	*	Promoter (<=1kb)	1	156699606	156705583	5978	2	1382	ENST00000368222.8	0	ENSG00000143320	CRABP2	cellular retinoic acid binding protein 2	chr1-156704870-156706861	8.32215e-12	0.333552	0.286	0.227	1.82389e-06
103	chr1-156712082-156712980	chr1	156712082	156712980	899	*	Exon (ENST00000428641.1/ENST00000428641.1, exon 1 of 2)	1	156700875	156705816	4942	2	1382	ENST00000368220.1	-6266	ENSG00000143320	CRABP2	cellular retinoic acid binding protein 2	chr1-156712082-156712980	8.73405e-27	-0.863209	0.083	0.145	1.91416e-21
104	chr1-156746598-156747494	chr1	156746598	156747494	897	*	Promoter (<=1kb)	1	156743156	156747471	4316	2	3068	ENST00000482651.5	0	ENSG00000143321	HDGF	heparin binding growth factor	chr1-156746598-156747494	2.71537e-30	0.749027	0.2	0.12	5.95103e-25
105	chr1-156750204-156750558	chr1	156750204	156750558	355	*	Promoter (<=1kb)	1	156750610	156791792	41183	1	5546	ENST00000491853.5	-52	ENSG00000143294	PRCC	proline rich mitotic checkpoint control factor	chr1-156750204-156750558	9.18416e-08	0.411328	0.135	0.101	0.0201281
106	chr1-156858493-156861133	chr1	156858493	156861133	2641	*	Promoter (<=1kb)	1	156840063	156859117	19055	2	3645	ENST00000368195.4	0	ENSG00000027644	INSRR	insulin receptor related receptor	chr1-156858493-156861133	2.3808e-08	0.421586	0.14	0.105	0.00521778
107	chr1-156920056-156920735	chr1	156920056	156920735	680	*	Promoter (<=1kb)	1	156920632	156933094	12463	1	149499	ENST00000337428.8	0	ENSG00000160838	LRRC71	leucine rich repeat containing 71	chr1-156920056-156920735	9.56499e-14	0.686549	0.105	0.066	2.09627e-08
108	chr1-157045187-157046967	chr1	157045187	157046967	1781	*	Promoter (<=1kb)	1	156934840	157045742	110903	2	9826	ENST00000368194.8	0	ENSG00000132694	ARHGEF11	Rho guanine nucleotide exchange factor 11	chr1-157045187-157046967	2.46849e-08	0.273039	0.281	0.23	0.00540996
109	chr1-157154286-157156360	chr1	157154286	157156360	2075	*	Distal Intergenic	1	157171116	157187405	16290	1	107985211	ENST00000457239.2	-14756	ENSG00000229961	LOC107985211	uncharacterized LOC107985211	chr1-157154286-157156360	1.17557e-21	0.670341	0.173	0.11	2.57638e-16
110	chr1-157197928-157199034	chr1	157197928	157199034	1107	*	Distal Intergenic	1	157182860	157187081	4222	1	107985211	ENST00000639750.2	15068	ENSG00000229961	LOC107985211	uncharacterized LOC107985211	chr1-157197928-157199034	1.84164e-20	0.885876	0.105	0.057	4.03616e-15
111	chr1-15798966-15800801	chr1	15798966	15800801	1836	*	Distal Intergenic	1	15807374	15807649	276	2	440567	ENST00000696689.1	6848	ENSG00000233954	UQCRHL	ubiquinol-cytochrome c reductase hinge protein like	chr1-15798966-15800801	1.60455e-38	0.91885	0.185	0.099	3.51654e-33
112	chr1-15948975-15951143	chr1	15948975	15951143	2169	*	Promoter (1-2kb)	1	15945721	15947292	1572	2	7709	ENST00000464719.1	-1683	ENSG00000116809	ZBTB17	zinc finger and BTB domain containing 17	chr1-15948975-15951143	3.27617e-13	0.43551	0.212	0.157	7.18008e-08
113	chr1-15974554-15976304	chr1	15974554	15976304	1751	*	Promoter (<=1kb)	1	15941869	15976101	34233	2	7709	ENST00000375743.9	0	ENSG00000116809	ZBTB17	zinc finger and BTB domain containing 17	chr1-15974554-15976304	3.09995e-13	0.464159	0.192	0.139	6.79388e-08
114	chr1-159854096-159855239	chr1	159854096	159855239	1144	*	Promoter (<=1kb)	1	159854870	159867685	12816	1	107985216	ENST00000608430.2	0	ENSG00000272668	LOC107985216	uncharacterized LOC107985216	chr1-159854096-159855239	4.1743e-09	0.452629	0.137	0.099	0.000914844
115	chr1-159915699-159916939	chr1	159915699	159916939	1241	*	Distal Intergenic	1	159918107	159923717	5611	2	8407	ENST00000368096.5	6778	ENSG00000158710	TAGLN2	transgelin 2	chr1-159915699-159916939	2.17966e-09	-0.475691	0.098	0.13	0.000477697
116	chr1-159923197-159923966	chr1	159923197	159923966	770	*	Promoter (<=1kb)	1	159918107	159923717	5611	2	8407	ENST00000368096.5	0	ENSG00000158710	TAGLN2	transgelin 2	chr1-159923197-159923966	5.59636e-08	0.331172	0.201	0.156	0.012265
117	chr1-159959067-159959886	chr1	159959067	159959886	820	*	Promoter (1-2kb)	1	159958035	159979090	21056	1	100505633	ENST00000657602.1	1032	ENSG00000224259	LINC01133	long intergenic non-protein coding RNA 1133	chr1-159959067-159959886	9.19352e-09	0.495843	0.112	0.08	0.00201486
118	chr1-160102611-160103383	chr1	160102611	160103383	773	*	Distal Intergenic	1	160093710	160098943	5234	2	93185	ENST00000448417.1	-3668	ENSG00000162729	IGSF8	immunoglobulin superfamily member 8	chr1-160102611-160103383	2.60678e-52	1.37544	0.137	0.054	5.71304e-47
119	chr1-160218635-160219868	chr1	160218635	160219868	1234	*	Promoter (<=1kb)	1	160217162	160218858	1697	2	50717	ENST00000473382.2	0	ENSG00000132716	DCAF8	DDB1 and CUL4 associated factor 8	chr1-160218635-160219868	3.89586e-18	0.64951	0.155	0.097	8.53821e-13
120	chr1-160342137-160343854	chr1	160342137	160343854	1718	*	Promoter (<=1kb)	1	160288594	160343250	54657	2	1314	ENST00000241704.8	0	ENSG00000122218	COPA	COPI coat complex subunit alpha	chr1-160342137-160343854	1.54161e-09	0.363851	0.206	0.158	0.00033786
121	chr1-160407369-160408859	chr1	160407369	160408859	1491	*	Intron (ENST00000368061.3/57216, intron 1 of 7)	1	160400564	160428670	28107	1	57216	ENST00000696602.1	6805	ENSG00000162738	VANGL2	VANGL planar cell polarity protein 2	chr1-160407369-160408859	1.6121e-38	0.659868	0.296	0.192	3.53309e-33
122	chr1-161037729-161039199	chr1	161037729	161039199	1471	*	Promoter (<=1kb)	1	161037631	161038307	677	2	100131187	ENST00000462952.1	0	ENSG00000215845	TSTD1	thiosulfate sulfurtransferase like domain containing 1	chr1-161037729-161039199	5.99086e-08	0.292595	0.242	0.194	0.0131296
123	chr1-161085233-161085544	chr1	161085233	161085544	312	*	Promoter (<=1kb)	1	161084465	161087571	3107	1	105371471	ENST00000447167.1	768	NA	NECTIN4-AS1	NECTIN4 antisense RNA 1	chr1-161085233-161085544	3.09705e-15	0.75361	0.102	0.06	6.78752e-10
124	chr1-161115108-161115673	chr1	161115108	161115673	566	*	Promoter (2-3kb)	1	161100561	161118037	17477	2	5202	ENST00000368010.4	2364	ENSG00000143256	PFDN2	prefoldin subunit 2	chr1-161115108-161115673	1.27894e-20	0.914067	0.101	0.054	2.80294e-15
125	chr1-161117444-161118424	chr1	161117444	161118424	981	*	Promoter (<=1kb)	1	161118086	161120232	2147	1	4817	ENST00000496768.5	0	ENSG00000158793	NIT1	nitrilase 1	chr1-161117444-161118424	8.20798e-09	0.33418	0.215	0.171	0.00179887
126	chr1-161118888-161120010	chr1	161118888	161120010	1123	*	Promoter (<=1kb)	1	161118908	161119943	1036	1	4817	ENST00000461376.1	0	ENSG00000158793	NIT1	nitrilase 1	chr1-161118888-161120010	3.22604e-10	0.430796	0.169	0.123	7.07023e-05
127	chr1-161176519-161177892	chr1	161176519	161177892	1374	*	Promoter (<=1kb)	1	161171310	161177507	6198	2	8703	ENST00000319769.10	0	ENSG00000158850	B4GALT3	beta-1,4-galactosyltransferase 3	chr1-161176519-161177892	1.5304e-09	0.336181	0.233	0.182	0.000335405
128	chr1-161439184-161440790	chr1	161439184	161440790	1607	*	Intron (ENST00000637155.1/ENST00000637155.1, intron 1 of 4)	1	161505430	161518558	13129	1	2212	ENST00000367972.8	-64640	ENSG00000143226	FCGR2A	Fc gamma receptor IIa	chr1-161439184-161440790	1.48486e-15	0.736032	0.107	0.065	3.25424e-10
129	chr1-16144971-16146698	chr1	16144971	16146698	1728	*	Promoter (<=1kb)	1	16134560	16146450	11891	2	1969	ENST00000480202.1	0	ENSG00000142627	EPHA2	EPH receptor A2	chr1-16144971-16146698	1.57444e-13	0.52475	0.162	0.113	3.45057e-08
130	chr1-161611840-161613325	chr1	161611840	161613325	1486	*	Intron (ENST00000699402.1/2214, intron 1 of 3)	1	161606291	161608217	1927	1	3311	ENST00000445535.1	5549	ENSG00000225217	HSPA7	heat shock protein family A (Hsp70) member 7 (pseudogene)	chr1-161611840-161613325	2.64223e-08	0.34464	0.194	0.153	0.00579073
131	chr1-161972898-161974631	chr1	161972898	161974631	1734	*	Intron (ENST00000681801.1/22926, intron 16 of 16)	1	161983553	161985232	1680	2	25903	ENST00000367938.1	10601	ENSG00000162745	OLFML2B	olfactomedin like 2B	chr1-161972898-161974631	1.13909e-07	-0.458254	0.084	0.11	0.0249644
132	chr1-164320508-164322154	chr1	164320508	164322154	1647	*	Distal Intergenic	1	164555584	164564015	8432	1	5087	ENST00000467023.5	-233430	ENSG00000185630	PBX1	PBX homeobox 1	chr1-164320508-164322154	1.52944e-07	0.453331	0.111	0.08	0.0335194
133	chr1-165161895-165163307	chr1	165161895	165163307	1413	*	Distal Intergenic	1	165210627	165213090	2464	1	105371561	ENST00000457106.1	-47320	NA	LMX1A-AS2	LMX1A antisense RNA 2	chr1-165161895-165163307	1.11448e-10	-0.475616	0.112	0.148	2.44251e-05
134	chr1-16612546-16613994	chr1	16612546	16613994	1449	*	Promoter (<=1kb)	1	16562319	16613487	51169	2	55672	ENST00000430580.6	0	ENSG00000219481	NBPF1	NBPF member 1	chr1-16612546-16613994	4.64596e-19	0.280337	0.516	0.433	1.01821e-13
135	chr1-166164934-166167799	chr1	166164934	166167799	2866	*	Promoter (<=1kb)	1	166165852	166340900	175049	1	112268276	ENST00000653824.2	0	ENSG00000229588	LOC112268276	uncharacterized LOC112268276	chr1-166164934-166167799	5.56758e-16	0.550478	0.177	0.12	1.2202e-10
136	chr1-16623409-16624517	chr1	16623409	16624517	1109	*	Promoter (1-2kb)	1	16618253	16626386	8134	2	84809	ENST00000639481.1	1869	ENSG00000215908	CROCCP2	CROCC pseudogene 2	chr1-16623409-16624517	7.76612e-20	0.45267	0.29	0.212	1.70203e-14
137	chr1-166838494-166840289	chr1	166838494	166840289	1796	*	Promoter (<=1kb)	1	166839447	166849208	9762	1	57645	ENST00000449930.5	0	ENSG00000143157	POGK	pogo transposable element derived with KRAB domain	chr1-166838494-166840289	3.6196e-09	0.2639	0.322	0.267	0.000793274
138	chr1-166974649-166976032	chr1	166974649	166976032	1384	*	Promoter (<=1kb)	1	166908187	166975540	67354	2	387597	ENST00000271417.8	0	ENSG00000143195	ILDR2	immunoglobulin like domain containing receptor 2	chr1-166974649-166976032	1.76364e-08	0.482361	0.115	0.081	0.00386521
139	chr1-167454496-167456375	chr1	167454496	167456375	1880	*	Promoter (<=1kb)	1	167455195	167458646	3452	1	101928512	ENST00000660512.1	0	NA	LOC101928512	uncharacterized LOC101928512	chr1-167454496-167456375	4.84039e-28	0.64013	0.235	0.153	1.06082e-22
140	chr1-167604756-167605851	chr1	167604756	167605851	1096	*	Distal Intergenic	1	167630093	167706248	76156	1	92241	ENST00000537350.5	-24242	ENSG00000198771	RCSD1	RCSD domain containing 1	chr1-167604756-167605851	3.92235e-22	-0.850619	0.072	0.123	8.59627e-17
141	chr1-167713316-167715683	chr1	167713316	167715683	2368	*	Distal Intergenic	1	167721950	167765896	43947	1	9019	ENST00000464954.1	-6267	ENSG00000197965	MPZL1	myelin protein zero like 1	chr1-167713316-167715683	2.94073e-10	0.295229	0.302	0.245	6.44494e-05
142	chr1-167819751-167820482	chr1	167819751	167820482	732	*	Exon (ENST00000451545.1/ENST00000451545.1, exon 1 of 2)	1	167809646	167848489	38844	2	55811	ENST00000485964.5	28007	ENSG00000143199	ADCY10	adenylate cyclase 10	chr1-167819751-167820482	5.33326e-12	0.518415	0.146	0.101	1.16884e-06
143	chr1-168097841-168099374	chr1	168097841	168099374	1534	*	Intron (ENST00000682931.1/23432, intron 2 of 5)	1	168090446	168104909	14464	2	23432	ENST00000493800.1	5535	ENSG00000143147	GPR161	G protein-coupled receptor 161	chr1-168097841-168099374	6.14033e-11	-0.560459	0.082	0.116	1.34572e-05
144	chr1-168178375-168180215	chr1	168178375	168180215	1841	*	Promoter (<=1kb)	1	168178962	168202109	23148	1	261726	ENST00000367833.7	0	ENSG00000143155	TIPRL	TOR signaling pathway regulator	chr1-168178375-168180215	4.15898e-12	0.341237	0.284	0.223	9.11486e-07
145	chr1-168202719-168203961	chr1	168202719	168203961	1243	*	Distal Intergenic	1	168225938	168236770	10833	1	375035	ENST00000471981.1	-21977	ENSG00000213064	SFT2D2	SFT2 domain containing 2	chr1-168202719-168203961	3.55844e-30	-1.13728	0.051	0.108	7.79872e-25
146	chr1-168225235-168226653	chr1	168225235	168226653	1419	*	Promoter (<=1kb)	1	168225938	168236770	10833	1	375035	ENST00000471981.1	0	ENSG00000213064	SFT2D2	SFT2 domain containing 2	chr1-168225235-168226653	1.0716e-07	0.309421	0.214	0.171	0.0234852
147	chr1-168228520-168229337	chr1	168228520	168229337	818	*	Promoter (2-3kb)	1	168226008	168243140	17133	1	375035	ENST00000630869.1	2512	ENSG00000213064	SFT2D2	SFT2 domain containing 2	chr1-168228520-168229337	1.01688e-16	-0.782032	0.064	0.105	2.22861e-11
148	chr1-169105286-169106800	chr1	169105286	169106800	1515	*	Promoter (<=1kb)	1	169105697	169132722	27026	1	481	ENST00000367816.5	0	ENSG00000143153	ATP1B1	ATPase Na+/K+ transporting subunit beta 1	chr1-169105286-169106800	3.0419e-19	0.385431	0.353	0.271	6.66667e-14
149	chr1-169780672-169782403	chr1	169780672	169782403	1732	*	Intron (ENST00000498289.5/55732, intron 3 of 28)	1	169792529	169794689	2161	2	92342	ENST00000303469.6	12286	ENSG00000171806	METTL18	methyltransferase like 18	chr1-169780672-169782403	1.24257e-18	0.547194	0.204	0.142	2.72323e-13
150	chr1-16984408-16985246	chr1	16984408	16985246	839	*	Intron (ENST00000446261.1/ENST00000446261.1, intron 1 of 1)	1	16975662	16980632	4971	2	4237	ENST00000476788.5	-3776	ENSG00000117122	MFAP2	microfibril associated protein 2	chr1-16984408-16985246	3.568e-09	0.399422	0.172	0.127	0.000781966
151	chr1-171218614-171220280	chr1	171218614	171220280	1667	*	Intron (ENST00000669750.1/105371611, intron 2 of 4)	1	171207543	171209207	1665	1	2327	ENST00000488431.1	11071	ENSG00000094963	FMO2	flavin containing dimethylaniline monoxygenase 2	chr1-171218614-171220280	8.16853e-15	-0.659112	0.08	0.124	1.79022e-09
152	chr1-171484814-171486690	chr1	171484814	171486690	1877	*	Promoter (<=1kb)	1	171485530	171593511	107982	1	23215	ENST00000647382.2	0	ENSG00000117523	PRRC2C	proline rich coiled-coil 2C	chr1-171484814-171486690	7.58153e-10	0.299245	0.283	0.233	0.000166158
153	chr1-171840723-171842652	chr1	171840723	171842652	1930	*	Promoter (<=1kb)	1	171841472	172418466	576995	1	26052	ENST00000485254.3	0	ENSG00000197959	DNM3	dynamin 3	chr1-171840723-171842652	1.50895e-16	0.480355	0.224	0.162	3.30703e-11
154	chr1-17232868-17234105	chr1	17232868	17234105	1238	*	Exon (ENST00000375471.5/29943, exon 11 of 16)	1	17239632	17245968	6337	1	29943	ENST00000648847.1	-5527	ENSG00000142623	PADI1	peptidyl arginine deiminase 1	chr1-17232868-17234105	5.69182e-08	0.391103	0.153	0.114	0.0124742
155	chr1-173669041-173669977	chr1	173669041	173669977	937	*	Promoter (<=1kb)	1	173596060	173669837	73778	2	339416	ENST00000648193.1	0	ENSG00000183831	ANKRD45	ankyrin repeat domain 45	chr1-173669041-173669977	3.22428e-14	0.672291	0.112	0.072	7.06636e-09
156	chr1-17437501-17438698	chr1	17437501	17438698	1198	*	Promoter (<=1kb)	1	17408676	17438561	29886	2	55920	ENST00000375433.3	0	ENSG00000179051	RCC2	regulator of chromosome condensation 2	chr1-17437501-17438698	8.84294e-10	0.497643	0.127	0.089	0.000193803
157	chr1-17459765-17461449	chr1	17459765	17461449	1685	*	Distal Intergenic	1	17406760	17439677	32918	2	55920	ENST00000375436.9	-20088	ENSG00000179051	RCC2	regulator of chromosome condensation 2	chr1-17459765-17461449	2.6647e-12	0.593464	0.119	0.08	5.83997e-07
158	chr1-175191544-175193841	chr1	175191544	175193841	2298	*	Promoter (<=1kb)	1	175156986	175192776	35791	2	9674	ENST00000423313.6	0	ENSG00000235750	KIAA0040	KIAA0040	chr1-175191544-175193841	6.72821e-09	0.280133	0.286	0.235	0.00147456
159	chr1-17569252-17570182	chr1	17569252	17570182	931	*	Intron (ENST00000361221.8/55160, intron 1 of 28)	1	17580553	17697649	117097	1	55160	ENST00000375415.5	-10371	ENSG00000074964	ARHGEF10L	Rho guanine nucleotide exchange factor 10 like	chr1-17569252-17570182	3.07717e-09	0.488654	0.122	0.088	0.000674396
160	chr1-177047797-177049071	chr1	177047797	177049071	1275	*	Intron (ENST00000367657.7/460, intron 2 of 22)	1	176976053	177032550	56498	2	460	ENST00000473640.1	-15247	ENSG00000152092	ASTN1	astrotactin 1	chr1-177047797-177049071	1.36172e-10	-0.497908	0.1	0.138	2.98437e-05
161	chr1-177181256-177182365	chr1	177181256	177182365	1110	*	Intron (ENST00000361539.5/57795, intron 1 of 7)	1	177170958	177282422	111465	1	57795	ENST00000361539.5	10298	ENSG00000198797	BRINP2	BMP/retinoic acid inducible neural specific 2	chr1-177181256-177182365	1.02348e-08	0.512615	0.106	0.074	0.00224307
162	chr1-177255419-177257385	chr1	177255419	177257385	1967	*	Promoter (<=1kb)	1	177256781	177257295	515	1	57795	ENST00000460161.1	0	ENSG00000198797	BRINP2	BMP/retinoic acid inducible neural specific 2	chr1-177255419-177257385	1.85674e-24	0.927257	0.118	0.062	4.06924e-19
163	chr1-178093079-178095549	chr1	178093079	178095549	2471	*	Promoter (<=1kb)	1	178090677	178093655	2979	2	100302401	ENST00000654141.1	0	ENSG00000224687	RASAL2-AS1	RASAL2 antisense RNA 1	chr1-178093079-178095549	2.19486e-11	0.301998	0.32	0.258	4.81027e-06
164	chr1-178529394-178530862	chr1	178529394	178530862	1469	*	3' UTR	1	178520829	178521812	984	1	84066	ENST00000442872.1	8565	ENSG00000240021	TEX35	testis expressed 35	chr1-178529394-178530862	1.21907e-54	1.55632	0.12	0.042	2.67172e-49
165	chr1-178541939-178543554	chr1	178541939	178543554	1616	*	Promoter (<=1kb)	1	178542752	178545500	2749	1	400798	ENST00000367638.1	0	ENSG00000213057	C1orf220	chromosome 1 putative open reading frame 220	chr1-178541939-178543554	9.80435e-08	0.378961	0.156	0.117	0.0214873
166	chr1-179228476-179230150	chr1	179228476	179230150	1675	*	Promoter (<=1kb)	1	179099330	179229677	130348	2	27	ENST00000502732.6	0	ENSG00000143322	ABL2	ABL proto-oncogene 2, non-receptor tyrosine kinase	chr1-179228476-179230150	4.77786e-14	0.542965	0.159	0.109	1.04712e-08
167	chr1-179364479-179366383	chr1	179364479	179366383	1905	*	Promoter (<=1kb)	1	179365720	179379482	13763	1	126859	ENST00000509175.5	0	ENSG00000162779	AXDND1	axonemal dynein light chain domain containing 1	chr1-179364479-179366383	2.09416e-07	0.402396	0.134	0.099	0.0458959
168	chr1-179881716-179884057	chr1	179881716	179884057	2342	*	Promoter (<=1kb)	1	179882042	179919708	37667	1	26092	ENST00000528443.6	0	ENSG00000143337	TOR1AIP1	torsin 1A interacting protein 1	chr1-179881716-179884057	2.81974e-13	0.340676	0.306	0.245	6.17978e-08
169	chr1-183021972-183024310	chr1	183021972	183024310	2339	*	Promoter (<=1kb)	1	183023420	183145592	122173	1	3915	ENST00000258341.5	0	ENSG00000135862	LAMC1	laminin subunit gamma 1	chr1-183021972-183024310	1.05353e-25	0.477833	0.329	0.242	2.30892e-20
170	chr1-183185645-183186539	chr1	183185645	183186539	895	*	Promoter (<=1kb)	1	183186238	183241261	55024	1	3918	ENST00000493293.5	0	ENSG00000058085	LAMC2	laminin subunit gamma 2	chr1-183185645-183186539	8.23301e-13	0.442501	0.202	0.147	1.80435e-07
171	chr1-183470947-183473256	chr1	183470947	183473256	2310	*	Promoter (<=1kb)	1	183460874	183471746	10873	2	284649	ENST00000421703.5	0	ENSG00000232860	SMG7-AS1	SMG7 antisense RNA 1	chr1-183470947-183473256	2.96553e-16	0.319159	0.396	0.321	6.49929e-11
172	chr1-184050611-184052569	chr1	184050611	184052569	1959	*	Promoter (<=1kb)	1	184051722	184121999	70278	1	102724830	ENST00000643916.1	0	NA	LOC102724830	uncharacterized LOC102724830	chr1-184050611-184052569	4.08694e-09	0.358935	0.2	0.155	0.000895697
173	chr1-184386027-184388103	chr1	184386027	184388103	2077	*	Promoter (<=1kb)	1	184385753	184386704	952	2	118827814	ENST00000605589.1	0	ENSG00000271387	C1orf21-DT	C1orf21 divergent transcript	chr1-184386027-184388103	3.55628e-10	0.305355	0.284	0.23	7.79398e-05
174	chr1-184622126-184622944	chr1	184622126	184622944	819	*	3' UTR	1	184629542	184630439	898	2	107985236	ENST00000702746.1	7495	NA	LOC107985236	uncharacterized LOC107985236	chr1-184622126-184622944	5.19091e-10	-0.537144	0.082	0.114	0.000113765
175	chr1-184973423-184974987	chr1	184973423	184974987	1565	*	Promoter (<=1kb)	1	184791032	184974508	183477	2	116496	ENST00000367511.4	0	ENSG00000135842	NIBAN1	niban apoptosis regulator 1	chr1-184973423-184974987	1.54408e-17	0.519532	0.211	0.146	3.38402e-12
176	chr1-185044869-185046420	chr1	185044869	185046420	1552	*	Promoter (<=1kb)	1	185045526	185101057	55532	1	6045	ENST00000367509.8	0	ENSG00000121481	RNF2	ring finger protein 2	chr1-185044869-185046420	1.31197e-21	0.512904	0.26	0.182	2.87532e-16
177	chr1-185412156-185413115	chr1	185412156	185413115	960	*	Distal Intergenic	1	185331257	185335039	3783	2	100288079	ENST00000565520.1	-77117	ENSG00000261024	GS1-279B7.1	microtubule associated protein 1 light chain 3 beta pseudogene	chr1-185412156-185413115	9.88123e-11	-0.593992	0.072	0.104	2.16558e-05
178	chr1-186631841-186634316	chr1	186631841	186634316	2476	*	Distal Intergenic	1	186674496	186675869	1374	2	5743	ENST00000466691.1	41553	ENSG00000073756	PTGS2	prostaglandin-endoperoxide synthase 2	chr1-186631841-186634316	1.62611e-19	-0.615634	0.122	0.179	3.56381e-14
179	chr1-18940941-18942132	chr1	18940941	18942132	1192	*	Intron (ENST00000455833.7/126917, intron 1 of 8)	1	18908340	18955698	47359	2	126917	ENST00000416166.1	13566	ENSG00000169991	IFFO2	intermediate filament family orphan 2	chr1-18940941-18942132	2.38133e-08	-0.413122	0.111	0.145	0.00521895
180	chr1-19033485-19034844	chr1	19033485	19034844	1360	*	Distal Intergenic	1	19074567	19077827	3261	2	23352	ENST00000486515.1	42983	ENSG00000127481	UBR4	ubiquitin protein ligase E3 component n-recognin 4	chr1-19033485-19034844	9.40723e-40	1.04836	0.155	0.078	2.0617e-34
181	chr1-19042968-19043886	chr1	19042968	19043886	919	*	Distal Intergenic	1	19074567	19077827	3261	2	23352	ENST00000486515.1	33941	ENSG00000127481	UBR4	ubiquitin protein ligase E3 component n-recognin 4	chr1-19042968-19043886	1.35169e-16	0.782694	0.104	0.061	2.96239e-11
182	chr1-19066190-19067786	chr1	19066190	19067786	1597	*	Distal Intergenic	1	19074567	19077827	3261	2	23352	ENST00000486515.1	10041	ENSG00000127481	UBR4	ubiquitin protein ligase E3 component n-recognin 4	chr1-19066190-19067786	1.15752e-12	-0.469107	0.137	0.18	2.53683e-07
183	chr1-19596142-19597787	chr1	19596142	19597787	1646	*	Promoter (<=1kb)	1	19596979	19658056	61078	1	100532736	ENST00000602662.1	0	ENSG00000158747	MICOS10-NBL1	MICOS10-NBL1 readthrough	chr1-19596142-19597787	1.5488e-07	0.343988	0.177	0.138	0.0339437
184	chr1-197774522-197776565	chr1	197774522	197776565	2044	*	Promoter (<=1kb)	1	197504748	197775480	270733	2	163486	ENST00000620048.6	0	ENSG00000213047	DENND1B	DENN domain containing 1B	chr1-197774522-197776565	4.46092e-18	0.46229	0.258	0.189	9.77659e-13
185	chr1-200738021-200740289	chr1	200738021	200740289	2269	*	Promoter (<=1kb)	1	200738893	200860704	121812	1	23271	ENST00000358823.7	0	ENSG00000118200	CAMSAP2	calmodulin regulated spectrin associated protein family member 2	chr1-200738021-200740289	7.34939e-13	0.381638	0.252	0.193	1.6107e-07
186	chr1-200890848-200892123	chr1	200890848	200892123	1276	*	Promoter (<=1kb)	1	200891048	200899538	8491	1	55765	ENST00000532631.5	0	ENSG00000163362	INAVA	innate immunity activator	chr1-200890848-200892123	1.21119e-08	0.319636	0.227	0.182	0.00265446
187	chr1-200894764-200895205	chr1	200894764	200895205	442	*	Promoter (<=1kb)	1	200894900	200915742	20843	1	55765	ENST00000413687.3	0	ENSG00000163362	INAVA	innate immunity activator	chr1-200894764-200895205	4.52522e-15	0.592316	0.148	0.098	9.91751e-10
188	chr1-200898123-200898710	chr1	200898123	200898710	588	*	5' UTR	1	200894900	200915742	20843	1	55765	ENST00000413687.3	3223	ENSG00000163362	INAVA	innate immunity activator	chr1-200898123-200898710	3.82202e-09	0.384162	0.18	0.138	0.000837637
189	chr1-201022905-201023983	chr1	201022905	201023983	1079	*	Promoter (<=1kb)	1	201023949	201027790	3842	1	101929305	ENST00000446333.1	0	NA	LOC101929305	uncharacterized LOC101929305	chr1-201022905-201023983	1.13042e-10	0.438912	0.17	0.125	2.47745e-05
190	chr1-201170254-201171747	chr1	201170254	201171747	1494	*	Promoter (<=1kb)	1	201134772	201171574	36803	2	252839	ENST00000367333.6	0	ENSG00000116857	TMEM9	transmembrane protein 9	chr1-201170254-201171747	3.47616e-15	0.338315	0.348	0.276	7.61839e-10
191	chr1-201259041-201260573	chr1	201259041	201260573	1533	*	Distal Intergenic	1	201283452	201332993	49542	1	5317	ENST00000263946.7	-22879	ENSG00000081277	PKP1	plakophilin 1	chr1-201259041-201260573	1.3617e-36	1.03946	0.147	0.072	2.98431e-31
192	chr1-201309344-201309894	chr1	201309344	201309894	551	*	Intron (ENST00000263946.7/5317, intron 2 of 14)	1	201316192	201320172	3981	1	5317	ENST00000475988.1	-6298	ENSG00000081277	PKP1	plakophilin 1	chr1-201309344-201309894	4.6618e-16	-0.530118	0.135	0.187	1.02168e-10
193	chr1-201380953-201381478	chr1	201380953	201381478	526	*	Promoter (<=1kb)	1	201359018	201382254	23237	2	7139	ENST00000671234.1	776	ENSG00000118194	TNNT2	troponin T2, cardiac type	chr1-201380953-201381478	5.5152e-14	-0.69962	0.067	0.105	1.20872e-08
194	chr1-201468503-201469586	chr1	201468503	201469586	1084	*	Promoter (<=1kb)	1	201464278	201469188	4911	2	23612	ENST00000367311.5	0	ENSG00000174307	PHLDA3	pleckstrin homology like domain family A member 3	chr1-201468503-201469586	2.14703e-19	0.579164	0.196	0.132	4.70545e-14
195	chr1-201481662-201482508	chr1	201481662	201482508	847	*	Distal Intergenic	1	201483532	201492499	8968	2	1465	ENST00000533402.5	9991	ENSG00000159176	CSRP1	cysteine and glycine rich protein 1	chr1-201481662-201482508	7.58017e-14	0.455614	0.205	0.152	1.66128e-08
196	chr1-201495473-201496447	chr1	201495473	201496447	975	*	Promoter (<=1kb)	1	201483532	201496301	12770	2	1465	ENST00000532313.5	0	ENSG00000159176	CSRP1	cysteine and glycine rich protein 1	chr1-201495473-201496447	1.04859e-24	-0.817714	0.086	0.146	2.2981e-19
197	chr1-201538219-201540305	chr1	201538219	201540305	2087	*	Promoter (<=1kb)	1	201539127	201826969	287843	1	89796	ENST00000685211.1	0	ENSG00000134369	NAV1	neuron navigator 1	chr1-201538219-201540305	1.41542e-55	0.978587	0.234	0.121	3.10205e-50
198	chr1-201695449-201696899	chr1	201695449	201696899	1451	*	Intron (ENST00000685211.1/89796, intron 5 of 33)	1	201719508	201719627	120	1	100847050	ENST00000577455.1	-22609	ENSG00000264802	MIR5191	microRNA 5191	chr1-201695449-201696899	1.33971e-09	-0.421064	0.126	0.161	0.000293613
199	chr1-201738981-201740988	chr1	201738981	201740988	2008	*	Promoter (<=1kb)	1	201739317	201803690	64374	1	89796	ENST00000490213.5	0	ENSG00000134369	NAV1	neuron navigator 1	chr1-201738981-201740988	1.02254e-15	-0.561488	0.119	0.168	2.24101e-10
200	chr1-201888234-201889384	chr1	201888234	201889384	1151	*	Promoter (<=1kb)	1	201888680	201892137	3458	1	149345	ENST00000464117.1	0	ENSG00000198892	SHISA4	shisa family member 4	chr1-201888234-201889384	1.10578e-09	0.522536	0.115	0.079	0.000242343
201	chr1-201982005-201983491	chr1	201982005	201983491	1487	*	Promoter (<=1kb)	1	201982372	202001399	19028	1	6051	ENST00000481780.5	0	ENSG00000176393	RNPEP	arginyl aminopeptidase	chr1-201982005-201983491	2.35479e-09	0.325446	0.24	0.189	0.000516078
202	chr1-202022835-202023834	chr1	202022835	202023834	1000	*	Distal Intergenic	1	202013778	202015794	2017	1	1999	ENST00000475698.1	9057	ENSG00000163435	ELF3	E74 like ETS transcription factor 3	chr1-202022835-202023834	2.78049e-17	0.654749	0.144	0.092	6.09375e-12
203	chr1-202056415-202057581	chr1	202056415	202057581	1167	*	Distal Intergenic	1	202013778	202015794	2017	1	1999	ENST00000475698.1	42637	ENSG00000163435	ELF3	E74 like ETS transcription factor 3	chr1-202056415-202057581	1.42259e-20	-0.662212	0.11	0.17	3.11776e-15
204	chr1-202105550-202107985	chr1	202105550	202107985	2436	*	Distal Intergenic	1	202122886	202128598	5713	1	9283	ENST00000683302.1	-14901	ENSG00000170075	GPR37L1	G protein-coupled receptor 37 like 1	chr1-202105550-202107985	1.73889e-12	0.404298	0.228	0.17	3.81097e-07
205	chr1-202132041-202133328	chr1	202132041	202133328	1288	*	Promoter (2-3kb)	1	202134383	202135608	1226	2	127829	ENST00000491358.1	2280	ENSG00000143862	ARL8A	ADP ribosylation factor like GTPase 8A	chr1-202132041-202133328	4.23941e-12	-0.483339	0.122	0.164	9.29113e-07
206	chr1-202142873-202145669	chr1	202142873	202145669	2797	*	Promoter (<=1kb)	1	202133404	202144737	11334	2	127829	ENST00000272217.7	0	ENSG00000143862	ARL8A	ADP ribosylation factor like GTPase 8A	chr1-202142873-202145669	2.61238e-14	0.412511	0.249	0.187	5.72532e-09
207	chr1-202184521-202185289	chr1	202184521	202185289	769	*	Promoter (<=1kb)	1	202183598	202189449	5852	1	148713	ENST00000638692.1	923	ENSG00000243323	PTPRVP	protein tyrosine phosphatase receptor type V, pseudogene	chr1-202184521-202185289	4.15794e-09	0.535973	0.103	0.07	0.000911259
208	chr1-202192557-202194384	chr1	202192557	202194384	1828	*	Promoter (<=1kb)	1	202193799	202319761	125963	1	59352	ENST00000367278.8	0	ENSG00000133067	LGR6	leucine rich repeat containing G protein-coupled receptor 6	chr1-202192557-202194384	9.62668e-15	0.681899	0.116	0.071	2.10979e-09
209	chr1-202199178-202201161	chr1	202199178	202201161	1984	*	Promoter (2-3kb)	1	202203736	202319781	116046	1	59352	ENST00000255432.11	-2575	ENSG00000133067	LGR6	leucine rich repeat containing G protein-coupled receptor 6	chr1-202199178-202201161	2.69517e-08	0.335899	0.203	0.159	0.00590677
210	chr1-202235694-202236702	chr1	202235694	202236702	1009	*	Exon (ENST00000367278.8/59352, exon 4 of 18)	1	202225423	202236334	10912	1	59352	ENST00000503519.1	10271	ENSG00000133067	LGR6	leucine rich repeat containing G protein-coupled receptor 6	chr1-202235694-202236702	2.22334e-21	0.828753	0.123	0.069	4.8727e-16
211	chr1-202282565-202284343	chr1	202282565	202284343	1779	*	Intron (ENST00000367278.8/59352, intron 6 of 17)	1	202276301	202281013	4713	1	59352	ENST00000506931.1	6264	ENSG00000133067	LGR6	leucine rich repeat containing G protein-coupled receptor 6	chr1-202282565-202284343	9.52918e-19	0.791968	0.116	0.067	2.08843e-13
212	chr1-202588892-202589846	chr1	202588892	202589846	955	*	3' UTR	1	202567518	202580842	13325	1	4660	ENST00000462074.1	21374	ENSG00000077157	PPP1R12B	protein phosphatase 1 regulatory subunit 12B	chr1-202588892-202589846	6.72513e-38	0.67971	0.279	0.18	1.47389e-32
213	chr1-202926476-202928571	chr1	202926476	202928571	2096	*	Promoter (<=1kb)	1	202891120	202927234	36115	2	59349	ENST00000367261.8	0	ENSG00000117153	KLHL12	kelch like family member 12	chr1-202926476-202928571	1.057e-09	0.280365	0.31	0.252	0.000231652
214	chr1-203286147-203286924	chr1	203286147	203286924	778	*	Promoter (<=1kb)	1	203286475	203288801	2327	1	100506775	ENST00000412772.2	0	ENSG00000231507	LINC01353	long intergenic non-protein coding RNA 1353	chr1-203286147-203286924	2.6779e-35	-1.07436	0.067	0.136	5.86892e-30
215	chr1-203465180-203466153	chr1	203465180	203466153	974	*	Distal Intergenic	1	203475806	203491352	15547	1	5549	ENST00000343110.3	-9653	ENSG00000188783	PRELP	proline and arginine rich end leucine rich repeat protein	chr1-203465180-203466153	1.49182e-12	0.669152	0.101	0.062	3.26948e-07
216	chr1-203486958-203488262	chr1	203486958	203488262	1305	*	3' UTR	1	203494153	203508949	14797	1	26254	ENST00000367222.7	-5891	ENSG00000188770	OPTC	opticin	chr1-203486958-203488262	3.76702e-17	0.51633	0.208	0.146	8.25584e-12
217	chr1-203627910-203629980	chr1	203627910	203629980	2071	*	Promoter (1-2kb)	1	203626832	203744081	117250	1	493	ENST00000357681.10	1078	ENSG00000058668	ATP2B4	ATPase plasma membrane Ca2+ transporting 4	chr1-203627910-203629980	1.39923e-09	0.34792	0.221	0.173	0.000306656
218	chr1-203931468-203932393	chr1	203931468	203932393	926	*	Distal Intergenic	1	203996532	204008357	11826	1	105371689	ENST00000655658.1	-64139	ENSG00000286383	LOC105371689	uncharacterized LOC105371689	chr1-203931468-203932393	1.34123e-18	-0.850243	0.059	0.103	2.93944e-13
219	chr1-204072424-204075410	chr1	204072424	204075410	2987	*	Promoter (<=1kb)	1	204073115	204119859	46745	1	9580	ENST00000367203.8	0	ENSG00000143842	SOX13	SRY-box transcription factor 13	chr1-204072424-204075410	8.77935e-10	0.322334	0.254	0.202	0.000192409
220	chr1-204083989-204084949	chr1	204083989	204084949	961	*	Intron (ENST00000367203.8/9580, intron 1 of 6)	1	204078129	204116627	38499	1	9580	ENST00000528591.5	5860	ENSG00000143842	SOX13	SRY-box transcription factor 13	chr1-204083989-204084949	5.06104e-10	-0.461512	0.11	0.146	0.000110918
221	chr1-204151259-204152517	chr1	204151259	204152517	1259	*	Promoter (<=1kb)	1	204131062	204151894	20833	2	55224	ENST00000367201.7	0	ENSG00000143845	ETNK2	ethanolamine kinase 2	chr1-204151259-204152517	2.39185e-67	1.1061	0.232	0.113	5.242e-62
222	chr1-204161499-204162848	chr1	204161499	204162848	1350	*	5' UTR	1	204154819	204166337	11519	2	5972	ENST00000272190.9	3489	ENSG00000143839	REN	renin	chr1-204161499-204162848	1.12042e-08	0.464599	0.124	0.09	0.00245551
223	chr1-204377055-204378503	chr1	204377055	204378503	1449	*	Promoter (<=1kb)	1	204273626	204377665	104040	2	22874	ENST00000564627.2	0	ENSG00000143850	PLEKHA6	pleckstrin homology domain containing A6	chr1-204377055-204378503	7.82071e-12	0.503439	0.152	0.106	1.714e-06
224	chr1-204684097-204685956	chr1	204684097	204685956	1860	*	Promoter (<=1kb)	1	204617170	204685353	68184	2	10446	ENST00000367176.7	0	ENSG00000170382	LRRN2	leucine rich repeat neuronal 2	chr1-204684097-204685956	1.23056e-20	0.721842	0.147	0.089	2.6969e-15
225	chr1-20485192-20487107	chr1	20485192	20487107	1916	*	Promoter (<=1kb)	1	20482391	20486210	3820	2	55450	ENST00000375078.4	0	ENSG00000162545	CAMK2N1	calcium/calmodulin dependent protein kinase II inhibitor 1	chr1-20485192-20487107	3.22417e-14	0.663666	0.116	0.073	7.06612e-09
226	chr1-20507315-20508414	chr1	20507315	20508414	1100	*	Promoter (<=1kb)	1	20499448	20508151	8704	2	79594	ENST00000264198.5	0	ENSG00000090432	MUL1	mitochondrial E3 ubiquitin protein ligase 1	chr1-20507315-20508414	2.65773e-08	0.456364	0.123	0.088	0.0058247
227	chr1-205227531-205228248	chr1	205227531	205228248	718	*	Promoter (<=1kb)	1	205227946	205273343	45398	1	9911	ENST00000358024.8	0	ENSG00000133069	TMCC2	transmembrane and coiled-coil domain family 2	chr1-205227531-205228248	6.22294e-10	0.431598	0.162	0.12	0.000136382
228	chr1-205273437-205274573	chr1	205273437	205274573	1137	*	Intron (ENST00000648708.1/ENST00000648708.1, intron 1 of 4)	1	205257189	205273343	16155	1	9911	ENST00000330675.12	16248	ENSG00000133069	TMCC2	transmembrane and coiled-coil domain family 2	chr1-205273437-205274573	4.33898e-11	0.542642	0.125	0.085	9.50934e-06
229	chr1-205283867-205285396	chr1	205283867	205285396	1530	*	Exon (ENST00000648708.1/ENST00000648708.1, exon 4 of 5)	1	205257189	205273343	16155	1	9911	ENST00000330675.12	26678	ENSG00000133069	TMCC2	transmembrane and coiled-coil domain family 2	chr1-205283867-205285396	2.91214e-10	0.384565	0.201	0.156	6.38227e-05
230	chr1-205300703-205302119	chr1	205300703	205302119	1417	*	3' UTR	1	205302063	205321745	19683	2	81788	ENST00000367157.6	19626	ENSG00000163545	NUAK2	NUAK family kinase 2	chr1-205300703-205302119	1.87955e-37	0.784224	0.228	0.132	4.11924e-32
231	chr1-205321222-205322017	chr1	205321222	205322017	796	*	Promoter (<=1kb)	1	205302063	205321745	19683	2	81788	ENST00000367157.6	0	ENSG00000163545	NUAK2	NUAK family kinase 2	chr1-205321222-205322017	1.0002e-08	0.343414	0.205	0.163	0.00219204
232	chr1-205449534-205450442	chr1	205449534	205450442	909	*	Promoter (<=1kb)	1	205381378	205449931	68554	2	93273	ENST00000367154.5	0	ENSG00000186007	LEMD1	LEM domain containing 1	chr1-205449534-205450442	2.98651e-17	0.66575	0.143	0.087	6.54526e-12
233	chr1-205492063-205493951	chr1	205492063	205493951	1889	*	Distal Intergenic	1	205504596	205526835	22240	1	5129	ENST00000512922.5	-10645	ENSG00000117266	CDK18	cyclin dependent kinase 18	chr1-205492063-205493951	3.61995e-15	0.573068	0.157	0.106	7.93352e-10
234	chr1-205568621-205570176	chr1	205568621	205570176	1556	*	Promoter (<=1kb)	1	205568885	205599251	30367	1	148808	ENST00000475956.5	0	ENSG00000174514	MFSD4A	major facilitator superfamily domain containing 4A	chr1-205568621-205570176	1.9815e-20	0.720088	0.146	0.089	4.34267e-15
235	chr1-205678997-205680892	chr1	205678997	205680892	1896	*	Promoter (<=1kb)	1	205657851	205680509	22659	2	85414	ENST00000367145.4	0	ENSG00000158715	SLC45A3	solute carrier family 45 member 3	chr1-205678997-205680892	1.99135e-17	0.572997	0.18	0.121	4.36426e-12
236	chr1-205812292-205814107	chr1	205812292	205814107	1816	*	Promoter (<=1kb)	1	205789095	205813198	24104	2	254428	ENST00000367137.4	0	ENSG00000133065	SLC41A1	solute carrier family 41 member 1	chr1-205812292-205814107	1.17263e-09	0.320229	0.252	0.203	0.000256994
237	chr1-206000688-206001967	chr1	206000688	206001967	1280	*	Promoter (1-2kb)	1	205976740	206003395	26656	2	338382	ENST00000617070.5	1428	ENSG00000276600	RAB7B	RAB7B, member RAS oncogene family	chr1-206000688-206001967	7.71063e-15	0.661158	0.123	0.077	1.68987e-09
238	chr1-206116424-206118303	chr1	206116424	206118303	1880	*	Promoter (<=1kb)	1	206106936	206117388	10453	2	553	ENST00000367126.5	0	ENSG00000198049	AVPR1B	arginine vasopressin receptor 1B	chr1-206116424-206118303	2.36854e-26	0.86344	0.142	0.078	5.19092e-21
239	chr1-20632959-20634976	chr1	20632959	20634976	2018	*	Promoter (<=1kb)	1	20633679	20633788	110	1	102464833	ENST00000622012.1	0	ENSG00000284005	MIR6084	microRNA 6084	chr1-20632959-20634976	8.7213e-12	0.451252	0.178	0.132	1.91137e-06
240	chr1-206556781-206557663	chr1	206556781	206557663	883	*	Promoter (<=1kb)	1	206557165	206589267	32103	1	83593	ENST00000577571.5	0	ENSG00000266094	RASSF5	Ras association domain family member 5	chr1-206556781-206557663	3.21371e-12	0.657171	0.101	0.064	7.0432e-07
241	chr1-206586407-206587369	chr1	206586407	206587369	963	*	Promoter (1-2kb)	1	206584475	206589283	4809	1	83593	ENST00000579942.2	1932	ENSG00000266094	RASSF5	Ras association domain family member 5	chr1-206586407-206587369	6.07703e-10	-0.541566	0.078	0.112	0.000133185
242	chr1-206684491-206686555	chr1	206684491	206686555	2065	*	Promoter (<=1kb)	1	206684905	206734281	49377	1	9261	ENST00000367103.4	0	ENSG00000162889	MAPKAPK2	MAPK activated protein kinase 2	chr1-206684491-206686555	3.32393e-11	0.327528	0.28	0.223	7.28475e-06
243	chr1-206722672-206724407	chr1	206722672	206724407	1736	*	Intron (ENST00000367103.4/9261, intron 1 of 9)	1	206728934	206729470	537	1	9261	ENST00000493447.1	-4527	ENSG00000162889	MAPKAPK2	MAPK activated protein kinase 2	chr1-206722672-206724407	6.36331e-11	0.553936	0.12	0.08	1.39459e-05
244	chr1-206895041-206896140	chr1	206895041	206896140	1100	*	Promoter (1-2kb)	1	206897443	206903480	6038	1	11009	ENST00000391929.7	-1303	ENSG00000162892	IL24	interleukin 24	chr1-206895041-206896140	1.05323e-16	0.726401	0.118	0.072	2.30827e-11
245	chr1-206953086-206954922	chr1	206953086	206954922	1837	*	Distal Intergenic	1	206958508	206960835	2328	2	83953	ENST00000486178.1	5913	ENSG00000162897	FCAMR	Fc alpha and mu receptor	chr1-206953086-206954922	2.10635e-45	-1.39975	0.047	0.119	4.61629e-40
246	chr1-20696251-20697252	chr1	20696251	20697252	1002	*	Promoter (1-2kb)	1	20664014	20698439	34426	2	57576	ENST00000490034.5	1187	ENSG00000117245	KIF17	kinesin family member 17	chr1-20696251-20697252	2.13943e-11	0.513924	0.142	0.098	4.6888e-06
247	chr1-20731611-20733583	chr1	20731611	20733583	1973	*	Promoter (<=1kb)	1	20719731	20732703	12973	2	400745	ENST00000444387.7	0	ENSG00000189410	SH2D5	SH2 domain containing 5	chr1-20731611-20733583	2.15576e-09	0.459577	0.138	0.1	0.000472459
248	chr1-207320761-207322503	chr1	207320761	207322503	1743	*	Promoter (<=1kb)	1	207321519	207365940	44422	1	1604	ENST00000695822.1	0	ENSG00000196352	CD55	CD55 molecule (Cromer blood group)	chr1-207320761-207322503	3.58803e-09	0.263203	0.325	0.265	0.000786357
249	chr1-207453785-207455047	chr1	207453785	207455047	1263	*	Promoter (<=1kb)	1	207454230	207489895	35666	1	1380	ENST00000367058.7	0	ENSG00000117322	CR2	complement C3d receptor 2	chr1-207453785-207455047	7.74789e-15	0.62045	0.136	0.087	1.69804e-09
250	chr1-20786005-20788234	chr1	20786005	20788234	2230	*	Promoter (<=1kb)	1	20740266	20787307	47042	2	50809	ENST00000438032.6	0	ENSG00000127483	HP1BP3	heterochromatin protein 1 binding protein 3	chr1-20786005-20788234	5.00777e-09	0.290422	0.277	0.223	0.00109751
251	chr1-207924843-207925684	chr1	207924843	207925684	842	*	Distal Intergenic	1	207886539	207911402	24864	2	947	ENST00000356522.4	-13441	ENSG00000174059	CD34	CD34 molecule	chr1-207924843-207925684	5.95937e-23	-0.790264	0.086	0.143	1.30606e-17
252	chr1-208043578-208044179	chr1	208043578	208044179	602	*	Intron (ENST00000367033.4/5362, intron 20 of 31)	1	208038907	208040264	1358	2	5362	ENST00000463510.1	-3314	ENSG00000076356	PLXNA2	plexin A2	chr1-208043578-208044179	7.55923e-32	-1.17647	0.049	0.108	1.65669e-26
253	chr1-208048624-208049301	chr1	208048624	208049301	678	*	Intron (ENST00000367033.4/5362, intron 17 of 31)	1	208038907	208040264	1358	2	5362	ENST00000463510.1	-8360	ENSG00000076356	PLXNA2	plexin A2	chr1-208048624-208049301	1.17565e-15	-0.740881	0.067	0.107	2.57657e-10
254	chr1-208107483-208109252	chr1	208107483	208109252	1770	*	Promoter (1-2kb)	1	208106102	208107655	1554	1	105372887	ENST00000668227.1	1381	NA	LOC105372887	uncharacterized LOC105372887	chr1-208107483-208109252	4.49711e-45	0.78015	0.27	0.158	9.85592e-40
255	chr1-208166283-208167121	chr1	208166283	208167121	839	*	Intron (ENST00000367033.4/5362, intron 3 of 31)	1	208209987	208217014	7028	2	5362	ENST00000460870.1	49893	ENSG00000076356	PLXNA2	plexin A2	chr1-208166283-208167121	1.1089e-15	-0.687739	0.078	0.122	2.43027e-10
256	chr1-208202678-208204257	chr1	208202678	208204257	1580	*	Intron (ENST00000367033.4/5362, intron 3 of 31)	1	208209987	208217014	7028	2	5362	ENST00000460870.1	12757	ENSG00000076356	PLXNA2	plexin A2	chr1-208202678-208204257	1.25352e-07	-0.462585	0.08	0.109	0.0274724
257	chr1-208208715-208209746	chr1	208208715	208209746	1032	*	Intron (ENST00000367033.4/5362, intron 3 of 31)	1	208209987	208217014	7028	2	5362	ENST00000460870.1	7268	ENSG00000076356	PLXNA2	plexin A2	chr1-208208715-208209746	2.22838e-13	-0.535817	0.11	0.154	4.88374e-08
258	chr1-208231750-208232414	chr1	208231750	208232414	665	*	Intron (ENST00000367033.4/5362, intron 1 of 31)	1	208230191	208244301	14111	2	5362	ENST00000486969.1	11887	ENSG00000076356	PLXNA2	plexin A2	chr1-208231750-208232414	1.82174e-11	0.573715	0.119	0.079	3.99255e-06
259	chr1-208243036-208244834	chr1	208243036	208244834	1799	*	Promoter (<=1kb)	1	208022242	208244384	222143	2	5362	ENST00000367033.4	0	ENSG00000076356	PLXNA2	plexin A2	chr1-208243036-208244834	2.69134e-09	0.332609	0.231	0.181	0.000589837
260	chr1-209937429-209938760	chr1	209937429	209938760	1332	*	Promoter (<=1kb)	1	209938174	210164286	226113	1	255928	ENST00000537238.5	0	ENSG00000143469	SYT14	synaptotagmin 14	chr1-209937429-209938760	7.65396e-23	0.984543	0.1	0.05	1.67745e-17
261	chr1-210250652-210253181	chr1	210250652	210253181	2530	*	Distal Intergenic	1	210237978	210246631	8654	1	56256	ENST00000483884.1	12674	ENSG00000082497	SERTAD4	SERTA domain containing 4	chr1-210250652-210253181	1.85016e-20	0.501732	0.257	0.181	4.05484e-15
262	chr1-210310923-210312053	chr1	210310923	210312053	1131	*	Distal Intergenic	1	210328252	210676296	348045	1	55733	ENST00000413764.6	-16199	ENSG00000054392	HHAT	hedgehog acyltransferase	chr1-210310923-210312053	4.61186e-42	1.1161	0.151	0.07	1.01074e-36
263	chr1-210393124-210395524	chr1	210393124	210395524	2401	*	Exon (ENST00000653429.1/ENST00000653429.1, exon 1 of 4)	1	210369715	210590542	220828	1	55733	ENST00000545781.2	23409	ENSG00000054392	HHAT	hedgehog acyltransferase	chr1-210393124-210395524	7.99259e-17	-0.575512	0.121	0.173	1.75166e-11
264	chr1-211133031-211134505	chr1	211133031	211134505	1475	*	Promoter (<=1kb)	1	211132588	211133374	787	2	100874296	ENST00000438597.1	0	NA	KCNH1-IT1	KCNH1 intronic transcript 1	chr1-211133031-211134505	5.83006e-14	0.538676	0.16	0.11	1.27772e-08
265	chr1-211326296-211327909	chr1	211326296	211327909	1614	*	Promoter (<=1kb)	1	211326615	211365509	38895	1	7188	ENST00000462410.5	0	ENSG00000082512	TRAF5	TNF receptor associated factor 5	chr1-211326296-211327909	3.69403e-09	0.474503	0.127	0.091	0.000809586
266	chr1-211415847-211417287	chr1	211415847	211417287	1441	*	Exon (ENST00000441817.2/ENST00000441817.2, exon 1 of 2)	1	211399258	211432534	33277	1	84791	ENST00000610948.1	16589	ENSG00000153363	LINC00467	long intergenic non-protein coding RNA 467	chr1-211415847-211417287	1.53489e-13	0.651439	0.113	0.073	3.36388e-08
267	chr1-211541233-211543512	chr1	211541233	211543512	2280	*	Distal Intergenic	1	211571568	211579161	7594	2	7779	ENST00000367001.5	35649	ENSG00000170385	SLC30A1	solute carrier family 30 member 1	chr1-211541233-211543512	4.83367e-17	-0.619455	0.106	0.156	1.05935e-11
268	chr1-211674937-211676517	chr1	211674937	211676517	1581	*	Promoter (<=1kb)	1	211658657	211675630	16974	2	4751	ENST00000540251.5	0	ENSG00000117650	NEK2	NIMA related kinase 2	chr1-211674937-211676517	3.51411e-20	0.425414	0.32	0.24	7.70156e-15
269	chr1-211829061-211831139	chr1	211829061	211831139	2079	*	Promoter (<=1kb)	1	211829636	211839933	10298	1	102723727	ENST00000429499.6	0	ENSG00000229258	LPGAT1-AS1	LPGAT1 antisense RNA 1	chr1-211829061-211831139	1.64062e-13	0.427915	0.223	0.165	3.59559e-08
270	chr1-211928219-211929615	chr1	211928219	211929615	1397	*	Distal Intergenic	1	211941723	211966467	24745	2	25896	ENST00000612340.1	36852	ENSG00000143493	INTS7	integrator complex subunit 7	chr1-211928219-211929615	1.50592e-07	-0.479707	0.074	0.1	0.0330038
271	chr1-212146867-212148206	chr1	212146867	212148206	1340	*	Distal Intergenic	1	212100646	212107400	6755	1	51514	ENST00000496442.1	46221	ENSG00000143476	DTL	denticleless E3 ubiquitin protein ligase homolog	chr1-212146867-212148206	2.05413e-13	-0.587301	0.092	0.133	4.50185e-08
272	chr1-212432314-212433930	chr1	212432314	212433930	1617	*	Promoter (<=1kb)	1	212430269	212432775	2507	2	105372906	ENST00000666901.1	0	NA	LOC105372906	uncharacterized LOC105372906	chr1-212432314-212433930	2.59931e-11	0.377597	0.227	0.176	5.69667e-06
273	chr1-212485741-212486623	chr1	212485741	212486623	883	*	Distal Intergenic	1	212466808	212472905	6098	2	105372907	ENST00000661486.1	-12836	ENSG00000224535	LINC02771	long intergenic non-protein coding RNA 2771	chr1-212485741-212486623	4.71658e-10	0.519583	0.121	0.084	0.000103369
274	chr1-212488334-212489184	chr1	212488334	212489184	851	*	Distal Intergenic	1	212466808	212472905	6098	2	105372907	ENST00000661486.1	-15429	ENSG00000224535	LINC02771	long intergenic non-protein coding RNA 2771	chr1-212488334-212489184	4.43651e-68	1.91493	0.113	0.03	9.7231e-63
275	chr1-212558015-212559419	chr1	212558015	212559419	1405	*	Exon (ENST00000669720.1/ENST00000669720.1, exon 1 of 2)	1	212565334	212619535	54202	1	467	ENST00000366981.8	-5915	ENSG00000162772	ATF3	activating transcription factor 3	chr1-212558015-212559419	3.05299e-12	0.347831	0.277	0.22	6.69096e-07
276	chr1-212698701-212701317	chr1	212698701	212701317	2617	*	Promoter (<=1kb)	1	212686417	212699840	13424	2	55509	ENST00000243440.2	0	ENSG00000123685	BATF3	basic leucine zipper ATF-like transcription factor 3	chr1-212698701-212701317	5.73127e-13	0.485779	0.176	0.125	1.25607e-07
277	chr1-21289228-21290567	chr1	21289228	21290567	1340	*	Promoter (<=1kb)	1	21217250	21290463	73214	2	1889	ENST00000374893.11	0	ENSG00000117298	ECE1	endothelin converting enzyme 1	chr1-21289228-21290567	5.02803e-19	0.782163	0.119	0.07	1.10195e-13
278	chr1-213050602-213051853	chr1	213050602	213051853	1252	*	Promoter (<=1kb)	1	213051233	213273464	222232	1	26750	ENST00000543354.5	0	ENSG00000136643	RPS6KC1	ribosomal protein S6 kinase C1	chr1-213050602-213051853	1.30205e-10	0.392557	0.203	0.152	2.85358e-05
279	chr1-21633333-21634870	chr1	21633333	21634870	1538	*	Intron (ENST00000471600.6/5909, intron 2 of 24)	1	21596221	21622568	26348	2	5909	ENST00000374761.6	-10765	ENSG00000076864	RAP1GAP	RAP1 GTPase activating protein	chr1-21633333-21634870	1.76919e-09	0.56021	0.1	0.068	0.000387737
280	chr1-21638474-21640000	chr1	21638474	21640000	1527	*	Intron (ENST00000471600.6/5909, intron 2 of 24)	1	21596221	21651820	55600	2	5909	ENST00000471600.6	11820	ENSG00000076864	RAP1GAP	RAP1 GTPase activating protein	chr1-21638474-21640000	1.10799e-36	1.13273	0.129	0.059	2.42828e-31
281	chr1-220527238-220529422	chr1	220527238	220529422	2185	*	Promoter (<=1kb)	1	220528136	220664461	136326	1	4139	ENST00000366917.6	0	ENSG00000116141	MARK1	microtubule affinity regulating kinase 1	chr1-220527238-220529422	1.09317e-28	0.810352	0.17	0.097	2.3958e-23
282	chr1-220689866-220690905	chr1	220689866	220690905	1040	*	Promoter (<=1kb)	1	220690363	220699153	8791	1	79762	ENST00000294889.6	0	ENSG00000162817	C1orf115	chromosome 1 open reading frame 115	chr1-220689866-220690905	3.52308e-09	0.386438	0.178	0.137	0.000772121
283	chr1-220878877-220880282	chr1	220878877	220880282	1406	*	Promoter (<=1kb)	1	220832763	220880140	47378	2	100873924	ENST00000552026.1	0	ENSG00000257551	HLX-AS1	HLX antisense RNA 1	chr1-220878877-220880282	9.51936e-21	0.852158	0.114	0.063	2.08627e-15
284	chr1-22141916-22143776	chr1	22141916	22143776	1861	*	Promoter (<=1kb)	1	22142850	22157401	14552	1	105376845	ENST00000648968.1	0	ENSG00000285873	LOC105376845	uncharacterized LOC105376845	chr1-22141916-22143776	2.54805e-11	0.497403	0.147	0.104	5.58434e-06
285	chr1-221740618-221743543	chr1	221740618	221743543	2926	*	Promoter (<=1kb)	1	221701424	221742089	40666	2	11221	ENST00000366899.4	0	ENSG00000143507	DUSP10	dual specificity phosphatase 10	chr1-221740618-221743543	3.59676e-11	0.259863	0.387	0.323	7.8827e-06
286	chr1-221839506-221840277	chr1	221839506	221840277	772	*	Promoter (<=1kb)	1	221819842	221840689	20848	2	101929771	ENST00000665303.1	412	NA	LINC01655	long intergenic non-protein coding RNA 1655	chr1-221839506-221840277	4.15316e-36	1.27227	0.107	0.045	9.10212e-31
287	chr1-221886700-221887700	chr1	221886700	221887700	1001	*	Intron (ENST00000433576.5/105372950, intron 3 of 4)	1	221880981	221918712	37732	2	105372950	ENST00000433576.5	31012	ENSG00000238042	LINC02257	long intergenic non-protein coding RNA 2257	chr1-221886700-221887700	1.21936e-24	0.765932	0.16	0.094	2.67237e-19
288	chr1-222454257-222455859	chr1	222454257	222455859	1603	*	Exon (ENST00000455363.2/ENST00000455363.2, exon 1 of 3)	1	222479174	222486207	7034	2	105372956	ENST00000617077.1	30348	NA	LOC105372956	uncharacterized LOC105372956	chr1-222454257-222455859	3.18109e-37	0.882285	0.19	0.104	6.97172e-32
289	chr1-222617236-222619252	chr1	222617236	222619252	2017	*	Promoter (<=1kb)	1	222618097	222668007	49911	1	375056	ENST00000344922.10	0	ENSG00000154305	MIA3	MIA SH3 domain ER export factor 3	chr1-222617236-222619252	2.54303e-15	0.417251	0.261	0.193	5.57334e-10
290	chr1-22274875-22276216	chr1	22274875	22276216	1342	*	Distal Intergenic	1	22266239	22266300	62	1	100616433	ENST00000581169.1	8636	ENSG00000266564	MIR4418	microRNA 4418	chr1-22274875-22276216	6.71434e-13	0.681363	0.102	0.061	1.47152e-07
291	chr1-222813970-222815583	chr1	222813970	222815583	1614	*	Promoter (<=1kb)	1	222815022	222837384	22363	1	84976	ENST00000450784.5	0	ENSG00000154309	DISP1	dispatched RND transporter family member 1	chr1-222813970-222815583	1.85055e-13	0.477874	0.187	0.134	4.05568e-08
292	chr1-223362437-223365323	chr1	223362437	223365323	2887	*	Promoter (<=1kb)	1	223220819	223364059	143241	2	55061	ENST00000343846.7	0	ENSG00000143502	SUSD4	sushi domain containing 4	chr1-223362437-223365323	6.67785e-11	0.327419	0.274	0.217	1.46352e-05
293	chr1-223491153-223492668	chr1	223491153	223492668	1516	*	Distal Intergenic	1	223538007	223543166	5160	2	388743	ENST00000484873.6	50498	ENSG00000203697	CAPN8	calpain 8	chr1-223491153-223492668	2.89048e-08	-0.323551	0.177	0.211	0.0063348
294	chr1-223706975-223708318	chr1	223706975	223708318	1344	*	Intron (ENST00000433674.6/824, intron 1 of 20)	1	223712539	223776018	63480	1	824	ENST00000295006.6	-4221	ENSG00000162909	CAPN2	calpain 2	chr1-223706975-223708318	1.66612e-07	0.313487	0.205	0.162	0.0365149
295	chr1-224182074-224184295	chr1	224182074	224184295	2222	*	Promoter (<=1kb)	1	224183240	224193441	10202	1	8560	ENST00000323699.9	0	ENSG00000143753	DEGS1	delta 4-desaturase, sphingolipid 1	chr1-224182074-224184295	2.03677e-10	0.317788	0.274	0.219	4.46381e-05
296	chr1-224204720-224205126	chr1	224204720	224205126	407	*	Distal Intergenic	1	224208747	224210439	1693	2	101927143	ENST00000453760.7	5313	ENSG00000232628	LOC101927143	uncharacterized LOC101927143	chr1-224204720-224205126	2.94329e-12	-0.529176	0.103	0.144	6.45054e-07
297	chr1-224615662-224617154	chr1	224615662	224617154	1493	*	Promoter (<=1kb)	1	224608130	224616220	8091	2	102723817	ENST00000437416.3	0	NA	CNIH3-AS2	CNIH3 antisense RNA 2	chr1-224615662-224617154	1.35681e-09	0.525703	0.113	0.077	0.00029736
298	chr1-225652560-225654087	chr1	225652560	225654087	1528	*	Promoter (<=1kb)	1	225486829	225653123	166295	2	55740	ENST00000366843.7	0	ENSG00000154380	ENAH	ENAH actin regulator	chr1-225652560-225654087	9.94528e-17	0.392104	0.306	0.234	2.17962e-11
299	chr1-225881755-225883331	chr1	225881755	225883331	1577	*	Promoter (<=1kb)	1	225845536	225882380	36845	2	9725	ENST00000366835.8	0	ENSG00000196187	TMEM63A	transmembrane protein 63A	chr1-225881755-225883331	4.83555e-17	0.512849	0.21	0.147	1.05976e-11
300	chr1-225921941-225922809	chr1	225921941	225922809	869	*	Promoter (<=1kb)	1	225922080	225922142	63	2	102466270	ENST00000618782.1	0	ENSG00000284519	MIR6741	microRNA 6741	chr1-225921941-225922809	2.97256e-08	-0.447279	0.095	0.125	0.00651468
301	chr1-225923578-225924915	chr1	225923578	225924915	1338	*	Promoter (<=1kb)	1	225886696	225924278	37583	2	10637	ENST00000432920.2	0	ENSG00000243709	LEFTY1	left-right determination factor 1	chr1-225923578-225924915	7.05128e-12	0.344517	0.274	0.216	1.54536e-06
302	chr1-226082694-226084193	chr1	226082694	226084193	1500	*	Promoter (<=1kb)	1	226083590	226090289	6700	1	105373113	ENST00000656201.1	0	NA	LINC01703	long intergenic non-protein coding RNA 1703	chr1-226082694-226084193	2.36075e-09	0.319136	0.247	0.197	0.000517385
303	chr1-226185913-226187141	chr1	226185913	226187141	1229	*	Promoter (<=1kb)	1	226144679	226186741	42063	2	64746	ENST00000366812.6	0	ENSG00000182827	ACBD3	acyl-CoA binding domain containing 3	chr1-226185913-226187141	1.74093e-13	0.423531	0.226	0.169	3.81543e-08
304	chr1-226308275-226309992	chr1	226308275	226309992	1718	*	Promoter (<=1kb)	1	226231149	226309172	78024	2	286826	ENST00000460719.5	0	ENSG00000183814	LIN9	lin-9 DREAM MuvB core complex component	chr1-226308275-226309992	1.95414e-18	0.448109	0.276	0.202	4.28271e-13
305	chr1-226548284-226550765	chr1	226548284	226550765	2482	*	Promoter (<=1kb)	1	226548764	226609230	60467	1	375057	ENST00000366788.8	0	ENSG00000203685	STUM	stum, mechanosensory transduction mediator homolog	chr1-226548284-226550765	2.66262e-15	0.590018	0.151	0.102	5.83542e-10
306	chr1-226643009-226643517	chr1	226643009	226643517	509	*	Intron (ENST00000272117.8/3707, intron 4 of 7)	1	226656640	226659670	3031	2	100506443	ENST00000443422.1	16153	ENSG00000228382	ITPKB-IT1	ITPKB intronic transcript 1	chr1-226643009-226643517	2.02723e-16	0.740367	0.112	0.068	4.4429e-11
307	chr1-226657867-226658923	chr1	226657867	226658923	1057	*	Promoter (<=1kb)	1	226656640	226659670	3031	2	100506443	ENST00000443422.1	747	ENSG00000228382	ITPKB-IT1	ITPKB intronic transcript 1	chr1-226657867-226658923	4.25558e-22	-0.642325	0.128	0.188	9.32658e-17
308	chr1-226662659-226663508	chr1	226662659	226663508	850	*	Promoter (2-3kb)	1	226656640	226659670	3031	2	100506443	ENST00000443422.1	-2989	ENSG00000228382	ITPKB-IT1	ITPKB intronic transcript 1	chr1-226662659-226663508	6.3522e-08	0.443235	0.122	0.09	0.0139215
309	chr1-226676407-226677843	chr1	226676407	226677843	1437	*	Promoter (1-2kb)	1	226656080	226675092	19013	2	100506443	ENST00000412918.3	-1315	ENSG00000228382	ITPKB-IT1	ITPKB intronic transcript 1	chr1-226676407-226677843	1.74362e-09	-0.403129	0.135	0.171	0.000382133
310	chr1-226696838-226698368	chr1	226696838	226698368	1531	*	Intron (ENST00000272117.8/3707, intron 2 of 7)	1	226656080	226675092	19013	2	100506443	ENST00000412918.3	-21746	ENSG00000228382	ITPKB-IT1	ITPKB intronic transcript 1	chr1-226696838-226698368	1.33096e-13	-0.528991	0.114	0.16	2.91694e-08
311	chr1-22709874-22711866	chr1	22709874	22711866	1993	*	Promoter (<=1kb)	1	22710839	22891265	180427	1	2048	ENST00000544305.5	0	ENSG00000133216	EPHB2	EPH receptor B2	chr1-22709874-22711866	1.71754e-11	0.518566	0.138	0.098	3.76417e-06
312	chr1-227317578-227319461	chr1	227317578	227319461	1884	*	Promoter (<=1kb)	1	226989865	227317714	327850	2	8476	ENST00000334218.9	0	ENSG00000143776	CDC42BPA	CDC42 binding protein kinase alpha	chr1-227317578-227319461	9.3286e-18	0.38771	0.326	0.253	2.04447e-12
313	chr1-227734647-227735812	chr1	227734647	227735812	1166	*	Promoter (<=1kb)	1	227734996	227781226	46231	1	116841	ENST00000366759.9	0	ENSG00000143740	SNAP47	synaptosome associated protein 47	chr1-227734647-227735812	5.17271e-10	0.358478	0.221	0.17	0.000113366
314	chr1-227786796-227788854	chr1	227786796	227788854	2059	*	Promoter (<=1kb)	1	227786820	227792163	5344	1	105373289	ENST00000658160.1	0	ENSG00000286389	LOC105373289	LOC105373289	chr1-227786796-227788854	8.73668e-24	0.448128	0.339	0.252	1.91474e-18
315	chr1-227915288-227916253	chr1	227915288	227916253	966	*	Distal Intergenic	1	227941590	227941683	94	2	100847072	ENST00000584300.1	25430	ENSG00000264483	MIR5008	microRNA 5008	chr1-227915288-227916253	4.52552e-10	0.573627	0.103	0.068	9.91818e-05
316	chr1-227946115-227947238	chr1	227946115	227947238	1124	*	Promoter (<=1kb)	1	227918656	227947932	29277	2	7483	ENST00000272164.6	694	ENSG00000143816	WNT9A	Wnt family member 9A	chr1-227946115-227947238	1.58706e-07	0.301058	0.217	0.176	0.0347822
317	chr1-227947476-227948487	chr1	227947476	227948487	1012	*	Promoter (<=1kb)	1	227918656	227947932	29277	2	7483	ENST00000272164.6	0	ENSG00000143816	WNT9A	Wnt family member 9A	chr1-227947476-227948487	1.21734e-10	0.531217	0.124	0.085	2.66792e-05
318	chr1-228212899-228214515	chr1	228212899	228214515	1617	*	Promoter (<=1kb)	1	228203503	228213601	10099	2	574407	ENST00000657820.1	0	ENSG00000162913	OBSCN-AS1	OBSCN antisense RNA 1	chr1-228212899-228214515	2.54492e-08	0.26397	0.294	0.244	0.00557747
319	chr1-228734826-228736472	chr1	228734826	228736472	1647	*	Promoter (<=1kb)	1	228735479	228746664	11186	1	58480	ENST00000366691.4	0	ENSG00000116574	RHOU	ras homolog family member U	chr1-228734826-228736472	5.00453e-17	0.51936	0.206	0.143	1.0968e-11
320	chr1-229270554-229271852	chr1	229270554	229271852	1299	*	Promoter (<=1kb)	1	229256892	229271145	14254	2	105373159	ENST00000654028.1	0	ENSG00000177788	RAB4A-AS1	RAB4A antisense RNA 1	chr1-229270554-229271852	4.06137e-12	0.453744	0.184	0.133	8.90093e-07
321	chr1-229341957-229343433	chr1	229341957	229343433	1477	*	Promoter (<=1kb)	1	229321011	229342517	21507	2	126731	ENST00000366687.5	0	ENSG00000154429	CCSAP	centriole, cilia and spindle associated protein	chr1-229341957-229343433	5.28667e-11	0.34208	0.259	0.204	1.15863e-05
322	chr1-229557892-229559695	chr1	229557892	229559695	1804	*	Promoter (<=1kb)	1	229516582	229558707	42126	2	23456	ENST00000344517.5	0	ENSG00000135776	ABCB10	ATP binding cassette subfamily B member 10	chr1-229557892-229559695	1.42561e-10	0.266125	0.359	0.296	3.12439e-05
323	chr1-229624829-229626779	chr1	229624829	229626779	1951	*	Promoter (<=1kb)	1	229593134	229626122	32989	2	27097	ENST00000258281.7	0	ENSG00000135801	TAF5L	TATA-box binding protein associated factor 5 like	chr1-229624829-229626779	1.67965e-15	0.358304	0.325	0.257	3.68114e-10
324	chr1-230104352-230106501	chr1	230104352	230106501	2150	*	Intron (ENST00000494106.1/2590, intron 1 of 6)	1	230067259	230092033	24775	1	2590	ENST00000488903.1	37093	ENSG00000143641	GALNT2	polypeptide N-acetylgalactosaminyltransferase 2	chr1-230104352-230106501	6.35961e-15	0.420786	0.249	0.189	1.39378e-09
325	chr1-230424192-230426868	chr1	230424192	230426868	2677	*	Promoter (<=1kb)	1	230426498	230641806	215309	1	105373164	ENST00000689608.1	0	NA	LOC105373164	uncharacterized LOC105373164	chr1-230424192-230426868	1.36643e-16	0.402982	0.293	0.222	2.99467e-11
326	chr1-230806614-230808170	chr1	230806614	230808170	1557	*	Distal Intergenic	1	230710698	230795492	84795	2	183	ENST00000412344.1	-11122	ENSG00000135744	AGT	angiotensinogen	chr1-230806614-230808170	5.12156e-08	-0.428378	0.1	0.13	0.0112245
327	chr1-230909725-230910729	chr1	230909725	230910729	1005	*	Intron (ENST00000366662.8/79573, intron 18 of 20)	1	230911377	230921506	10130	2	79573	ENST00000471302.2	10777	ENSG00000143643	TTC13	tetratricopeptide repeat domain 13	chr1-230909725-230910729	2.70534e-23	-0.763429	0.094	0.152	5.92905e-18
328	chr1-231420861-231422884	chr1	231420861	231422884	2024	*	Promoter (<=1kb)	1	231363751	231421192	57442	2	54583	ENST00000667629.1	0	ENSG00000135766	EGLN1	egl-9 family hypoxia inducible factor 1	chr1-231420861-231422884	1.62155e-13	0.339979	0.313	0.248	3.5538e-08
329	chr1-2314402-2315454	chr1	2314402	2315454	1053	*	Exon (ENST00000659232.1/ENST00000659232.1, exon 1 of 4)	1	2303646	2304368	723	1	6497	ENST00000507179.1	10756	ENSG00000157933	SKI	SKI proto-oncogene	chr1-2314402-2315454	4.78757e-11	0.609125	0.103	0.066	1.04925e-05
330	chr1-231625726-231627803	chr1	231625726	231627803	2078	*	Promoter (<=1kb)	1	231626790	232041272	414483	1	27185	ENST00000439617.8	0	ENSG00000162946	DISC1	DISC1 scaffold protein	chr1-231625726-231627803	5.52997e-09	0.400497	0.165	0.125	0.00121195
331	chr1-23177192-23178177	chr1	23177192	23178177	986	*	Promoter (<=1kb)	1	23084030	23177808	93779	2	7798	ENST00000302291.8	0	ENSG00000169641	LUZP1	leucine zipper protein 1	chr1-23177192-23178177	9.79845e-09	0.473039	0.122	0.087	0.00214744
332	chr1-231777548-231778622	chr1	231777548	231778622	1075	*	Intron (ENST00000646525.1/100303453, intron 10 of 11)	1	231818905	232009022	190118	1	27185	ENST00000427560.1	-40283	ENSG00000162946	DISC1	DISC1 scaffold protein	chr1-231777548-231778622	1.10653e-10	-0.450817	0.123	0.162	2.42507e-05
333	chr1-2322067-2323198	chr1	2322067	2323198	1132	*	Exon (ENST00000661319.1/ENST00000661319.1, exon 3 of 3)	1	2303646	2304368	723	1	6497	ENST00000507179.1	18421	ENSG00000157933	SKI	SKI proto-oncogene	chr1-2322067-2323198	6.68385e-13	0.631316	0.114	0.073	1.46484e-07
334	chr1-232306027-232307094	chr1	232306027	232307094	1068	*	Distal Intergenic	1	232399142	232402766	3625	2	57568	ENST00000494056.1	95672	ENSG00000116991	SIPA1L2	signal induced proliferation associated 1 like 2	chr1-232306027-232307094	1.62142e-14	-0.632171	0.087	0.128	3.55352e-09
335	chr1-232629154-232630964	chr1	232629154	232630964	1811	*	Promoter (<=1kb)	1	232397965	232630122	232158	2	57568	ENST00000674749.1	0	ENSG00000116991	SIPA1L2	signal induced proliferation associated 1 like 2	chr1-232629154-232630964	2.6411e-20	0.456817	0.292	0.214	5.78827e-15
336	chr1-232804681-232806331	chr1	232804681	232806331	1651	*	Promoter (<=1kb)	1	232805416	232809929	4514	1	54627	ENST00000418460.4	0	ENSG00000212916	MAP10	microtubule associated protein 10	chr1-232804681-232806331	1.62295e-08	0.507634	0.105	0.073	0.00355686
337	chr1-233294748-233296265	chr1	233294748	233296265	1518	*	Promoter (<=1kb)	1	232983435	233295725	312291	2	80003	ENST00000258229.14	0	ENSG00000135749	PCNX2	pecanex 2	chr1-233294748-233296265	4.0446e-09	0.383524	0.18	0.138	0.000886419
338	chr1-233326734-233329604	chr1	233326734	233329604	2871	*	Promoter (<=1kb)	1	233327724	233385148	57425	1	84451	ENST00000366624.8	0	ENSG00000143674	MAP3K21	mitogen-activated protein kinase kinase kinase 21	chr1-233326734-233329604	3.01928e-15	0.275812	0.455	0.375	6.61707e-10
339	chr1-233904200-233905796	chr1	233904200	233905796	1597	*	Promoter (<=1kb)	1	233904676	234324511	419836	1	148641	ENST00000366618.8	0	ENSG00000183780	SLC35F3	solute carrier family 35 member F3	chr1-233904200-233905796	1.49811e-08	0.427199	0.14	0.104	0.00328328
340	chr1-234213942-234215554	chr1	234213942	234215554	1613	*	Promoter (<=1kb)	1	234214271	234324511	110241	1	148641	ENST00000366617.3	0	ENSG00000183780	SLC35F3	solute carrier family 35 member F3	chr1-234213942-234215554	7.42886e-11	0.481278	0.149	0.106	1.62812e-05
341	chr1-234522431-234523849	chr1	234522431	234523849	1419	*	Distal Intergenic	1	234527887	234531792	3906	2	100506795	ENST00000653353.1	7943	ENSG00000231768	LINC01354	long intergenic non-protein coding RNA 1354	chr1-234522431-234523849	3.91069e-08	0.387521	0.157	0.12	0.0085707
342	chr1-234657986-234658612	chr1	234657986	234658612	627	*	Promoter (1-2kb)	1	234656125	234681122	24998	1	105373209	ENST00000449012.1	1861	NA	LOC105373209	uncharacterized LOC105373209	chr1-234657986-234658612	8.38463e-09	-0.451708	0.099	0.132	0.00183758
343	chr1-234743575-234744583	chr1	234743575	234744583	1009	*	Distal Intergenic	1	234757619	234760056	2438	2	100130249	ENST00000640945.1	15473	ENSG00000279261	LINC02961	long intergenic non-protein coding RNA 2961	chr1-234743575-234744583	5.12733e-23	-0.962068	0.056	0.106	1.12371e-17
344	chr1-235060403-235061364	chr1	235060403	235061364	962	*	Distal Intergenic	1	235064927	235069796	4870	2	731656	ENST00000701981.1	8432	ENSG00000280587	LINC01348	long intergenic non-protein coding RNA 1348	chr1-235060403-235061364	2.0536e-10	-0.440067	0.124	0.165	4.50069e-05
345	chr1-235073262-235075922	chr1	235073262	235075922	2661	*	Promoter (<=1kb)	1	235065479	235074220	8742	2	107985746	ENST00000628622.1	0	NA	NA	NA	chr1-235073262-235075922	9.02402e-30	-0.449365	0.313	0.398	1.97771e-24
346	chr1-235366968-235368773	chr1	235366968	235368773	1806	*	Promoter (<=1kb)	1	235367360	235448966	81607	1	6905	ENST00000651186.1	0	ENSG00000284770	TBCE	tubulin folding cofactor E	chr1-235366968-235368773	1.55983e-09	0.276079	0.314	0.255	0.000341854
347	chr1-23555667-23557035	chr1	23555667	23557035	1369	*	Promoter (2-3kb)	1	23557934	23559075	1142	2	3399	ENST00000463312.1	2040	ENSG00000117318	ID3	inhibitor of DNA binding 3	chr1-23555667-23557035	3.90378e-15	0.62522	0.136	0.088	8.55556e-10
348	chr1-235641683-235643221	chr1	235641683	235643221	1539	*	Intron (ENST00000391854.7/2786, intron 1 of 3)	1	235547685	235649784	102100	2	2786	ENST00000391854.7	6563	ENSG00000168243	GNG4	G protein subunit gamma 4	chr1-235641683-235643221	1.32683e-23	0.787538	0.146	0.086	2.90789e-18
349	chr1-235648482-235650659	chr1	235648482	235650659	2178	*	Promoter (<=1kb)	1	235547685	235649784	102100	2	2786	ENST00000391854.7	0	ENSG00000168243	GNG4	G protein subunit gamma 4	chr1-235648482-235650659	2.21535e-08	0.446791	0.128	0.093	0.00485519
350	chr1-235910333-235910982	chr1	235910333	235910982	650	*	Distal Intergenic	1	235826340	235883724	57385	2	1130	ENST00000697182.1	-26609	ENSG00000143669	LYST	lysosomal trafficking regulator	chr1-235910333-235910982	6.50917e-10	0.442154	0.155	0.114	0.000142656
351	chr1-236394846-236396166	chr1	236394846	236396166	1321	*	Promoter (<=1kb)	1	236395413	236484930	89518	1	128178	ENST00000359362.6	0	ENSG00000186197	EDARADD	EDAR associated death domain	chr1-236394846-236396166	4.93658e-09	0.524652	0.106	0.073	0.0010819
352	chr1-23742811-23745007	chr1	23742811	23745007	2197	*	Promoter (<=1kb)	1	23743448	23762023	18576	1	6924	ENST00000609199.2	0	ENSG00000011007	ELOA	elongin A	chr1-23742811-23745007	5.92403e-10	0.432692	0.162	0.12	0.000129832
353	chr1-23799464-23801672	chr1	23799464	23801672	2209	*	Promoter (<=1kb)	1	23795599	23800754	5156	2	2582	ENST00000617979.5	0	ENSG00000117308	GALE	UDP-galactose-4-epimerase	chr1-23799464-23801672	7.49968e-11	0.339246	0.258	0.204	1.64364e-05
354	chr1-23824738-23826197	chr1	23824738	23826197	1460	*	Promoter (<=1kb)	1	23801885	23825429	23545	2	3155	ENST00000374490.8	0	ENSG00000117305	HMGCL	3-hydroxy-3-methylglutaryl-CoA lyase	chr1-23824738-23826197	2.77909e-08	0.453823	0.122	0.09	0.00609068
355	chr1-23867489-23868939	chr1	23867489	23868939	1451	*	Promoter (<=1kb)	1	23845077	23868290	23214	2	2517	ENST00000374479.4	0	ENSG00000179163	FUCA1	alpha-L-fucosidase 1	chr1-23867489-23868939	2.11825e-07	0.378834	0.149	0.112	0.0464238
356	chr1-239385951-239388161	chr1	239385951	239388161	2211	*	Promoter (<=1kb)	1	239386565	239886596	500032	1	1131	ENST00000468573.5	0	ENSG00000133019	CHRM3	cholinergic receptor muscarinic 3	chr1-239385951-239388161	5.0632e-12	0.500383	0.155	0.109	1.10966e-06
357	chr1-239878899-239880243	chr1	239878899	239880243	1345	*	Intron (ENST00000468573.5/1131, intron 8 of 8)	1	239898016	239899872	1857	2	100873984	ENST00000444721.1	19629	ENSG00000234601	CHRM3-AS1	CHRM3 antisense RNA 1	chr1-239878899-239880243	9.57453e-11	-0.573538	0.076	0.111	2.09836e-05
358	chr1-240091443-240093841	chr1	240091443	240093841	2399	*	Promoter (<=1kb)	1	240091883	240475187	383305	1	56776	ENST00000319653.14	0	ENSG00000155816	FMN2	formin 2	chr1-240091443-240093841	1.22315e-12	0.630263	0.111	0.072	2.68068e-07
359	chr1-241356146-241357546	chr1	241356146	241357546	1401	*	Promoter (<=1kb)	1	240767636	241357374	589739	2	6000	ENST00000690539.1	0	ENSG00000182901	RGS7	regulator of G protein signaling 7	chr1-241356146-241357546	7.74285e-09	0.454416	0.132	0.096	0.00169693
360	chr1-241998122-241999183	chr1	241998122	241999183	1062	*	Promoter (<=1kb)	1	241995490	241999098	3609	2	440738	ENST00000357246.4	0	ENSG00000197769	MAP1LC3C	microtubule associated protein 1 light chain 3 gamma	chr1-241998122-241999183	2.84473e-18	0.802054	0.11	0.064	6.23454e-13
361	chr1-243848985-243851284	chr1	243848985	243851284	2300	*	Promoter (<=1kb)	1	243499724	243850243	350520	2	10000	ENST00000673466.1	0	ENSG00000117020	AKT3	AKT serine/threonine kinase 3	chr1-243848985-243851284	9.22264e-19	0.455139	0.272	0.201	2.02124e-13
362	chr1-244273685-244274674	chr1	244273685	244274674	990	*	Distal Intergenic	1	244308554	244325177	16624	2	105373262	ENST00000689658.2	50503	NA	LOC105373262	uncharacterized LOC105373262	chr1-244273685-244274674	8.27095e-35	1.3022	0.1	0.041	1.81267e-29
363	chr1-244322289-244323549	chr1	244322289	244323549	1261	*	Promoter (1-2kb)	1	244308554	244325177	16624	2	105373262	ENST00000689658.2	1628	NA	LOC105373262	uncharacterized LOC105373262	chr1-244322289-244323549	1.21939e-09	0.540762	0.109	0.074	0.000267244
364	chr1-246794800-246795694	chr1	246794800	246795694	895	*	Exon (ENST00000504864.7/ENST00000504864.7, exon 10 of 23)	1	246789104	246792280	3177	1	149134	ENST00000670093.1	5696	NA	LINC01341	long intergenic non-protein coding RNA 1341	chr1-246794800-246795694	4.34123e-14	0.65408	0.117	0.075	9.51428e-09
365	chr1-24714377-24715680	chr1	24714377	24715680	1304	*	Intron (ENST00000641176.1/ENST00000641176.1, intron 3 of 3)	1	24745382	24839907	94526	1	25932	ENST00000497755.1	-29702	ENSG00000169504	CLIC4	chloride intracellular channel 4	chr1-24714377-24715680	2.69377e-10	0.5397	0.117	0.08	5.90369e-05
366	chr1-248872624-248874748	chr1	248872624	248874748	2125	*	Distal Intergenic	1	248857865	248859144	1280	2	55657	ENST00000534456.1	-13480	ENSG00000171163	ZNF692	zinc finger protein 692	chr1-248872624-248874748	1.09742e-16	0.394151	0.303	0.232	2.40511e-11
367	chr1-25231842-25233501	chr1	25231842	25233501	1660	*	Promoter (<=1kb)	1	25222276	25232502	10227	2	25949	ENST00000236273.9	0	ENSG00000117614	SYF2	SYF2 pre-mRNA splicing factor	chr1-25231842-25233501	1.83662e-14	0.533568	0.169	0.115	4.02515e-09
368	chr1-25245888-25248067	chr1	25245888	25248067	2180	*	Promoter (<=1kb)	1	25242249	25247454	5206	2	57035	ENST00000243189.12	0	ENSG00000117616	RSRP1	arginine and serine rich protein 1	chr1-25245888-25248067	1.22064e-08	0.346989	0.2	0.157	0.00267517
369	chr1-25337888-25339030	chr1	25337888	25339030	1143	*	Promoter (<=1kb)	1	25338317	25360967	22651	1	23585	ENST00000498135.5	0	ENSG00000183726	TMEM50A	transmembrane protein 50A	chr1-25337888-25339030	1.14966e-08	0.447684	0.133	0.095	0.00251962
370	chr1-25567628-25569234	chr1	25567628	25569234	1607	*	3' UTR	1	25564591	25567636	3046	1	26119	ENST00000470950.1	3037	ENSG00000157978	LDLRAP1	low density lipoprotein receptor adaptor protein 1	chr1-25567628-25569234	2.39547e-12	0.478379	0.171	0.123	5.24993e-07
371	chr1-25615940-25617799	chr1	25615940	25617799	1860	*	Promoter (<=1kb)	1	25616791	25784450	167660	1	57134	ENST00000374332.9	0	ENSG00000117643	MAN1C1	mannosidase alpha class 1C member 1	chr1-25615940-25617799	9.23977e-11	0.435823	0.174	0.127	2.025e-05
372	chr1-25874852-25876291	chr1	25874852	25876291	1440	*	Promoter (<=1kb)	1	25861484	25875708	14225	2	164091	ENST00000675840.1	0	ENSG00000182749	PAQR7	progestin and adipoQ receptor family member 7	chr1-25874852-25876291	3.86066e-15	0.558484	0.163	0.111	8.46106e-10
373	chr1-26034724-26036915	chr1	26034724	26036915	2192	*	Promoter (2-3kb)	1	26032130	26035004	2875	1	2134	ENST00000470037.1	2594	ENSG00000158008	EXTL1	exostosin like glycosyltransferase 1	chr1-26034724-26036915	9.35136e-11	0.386625	0.21	0.16	2.04945e-05
374	chr1-26200684-26201635	chr1	26200684	26201635	952	*	3' UTR	1	26209741	26227840	18100	1	101928303	ENST00000428812.1	-8106	ENSG00000236155	ZPLD2P	zona pellucida like domain containing 2, pseudogene	chr1-26200684-26201635	1.13762e-15	0.635812	0.137	0.088	2.49322e-10
375	chr1-26275415-26276570	chr1	26275415	26276570	1156	*	Exon (ENST00000640292.2/64793, exon 12 of 13)	1	26280086	26281522	1437	1	83442	ENST00000270792.10	-3516	ENSG00000142669	SH3BGRL3	SH3 domain binding glutamate rich protein like 3	chr1-26275415-26276570	7.14754e-08	0.450402	0.118	0.086	0.0156646
376	chr1-2642203-2643665	chr1	2642203	2643665	1463	*	Intron (ENST00000401095.9/100287898, intron 8 of 8)	1	2590639	2633016	42378	2	79258	ENST00000378412.8	-9187	ENSG00000142606	MMEL1	membrane metalloendopeptidase like 1	chr1-2642203-2643665	4.19034e-10	0.573616	0.102	0.07	9.18359e-05
377	chr1-26554832-26556263	chr1	26554832	26556263	1432	*	Promoter (<=1kb)	1	26555199	26557036	1838	1	6195	ENST00000488985.1	0	ENSG00000117676	RPS6KA1	ribosomal protein S6 kinase A1	chr1-26554832-26556263	1.78104e-26	0.952716	0.121	0.065	3.90335e-21
378	chr1-26786646-26788682	chr1	26786646	26788682	2037	*	Promoter (<=1kb)	1	26787054	26798257	11204	1	55650	ENST00000455364.2	0	ENSG00000060642	PIGV	phosphatidylinositol glycan anchor biosynthesis class V	chr1-26786646-26788682	3.58544e-11	0.434635	0.18	0.134	7.85788e-06
379	chr1-26826126-26827476	chr1	26826126	26827476	1351	*	Promoter (<=1kb)	1	26826688	26857604	30917	1	84243	ENST00000374142.9	0	ENSG00000204160	ZDHHC18	zinc finger DHHC-type palmitoyltransferase 18	chr1-26826126-26827476	3.75368e-09	0.447802	0.14	0.103	0.00082266
380	chr1-26853127-26853689	chr1	26853127	26853689	563	*	Promoter (1-2kb)	1	26851129	26853211	2083	1	84243	ENST00000478902.1	1998	ENSG00000204160	ZDHHC18	zinc finger DHHC-type palmitoyltransferase 18	chr1-26853127-26853689	5.04568e-14	0.689624	0.108	0.067	1.10582e-08
381	chr1-26889520-26890676	chr1	26889520	26890676	1157	*	Promoter (<=1kb)	1	26876132	26890283	14152	2	54707	ENST00000374135.9	0	ENSG00000142751	GPN2	GPN-loop GTPase 2	chr1-26889520-26890676	1.94899e-11	0.597584	0.11	0.072	4.27142e-06
382	chr1-27001559-27002351	chr1	27001559	27002351	793	*	Distal Intergenic	1	26994319	27000109	5791	1	388610	ENST00000531285.1	7240	ENSG00000253368	TRNP1	TMF1 regulated nuclear protein 1	chr1-27001559-27002351	2.33252e-16	-0.786952	0.062	0.102	5.11198e-11
383	chr1-27098350-27100168	chr1	27098350	27100168	1819	*	Promoter (2-3kb)	1	27100345	27102795	2451	2	6548	ENST00000447808.1	2627	ENSG00000090020	SLC9A1	solute carrier family 9 member A1	chr1-27098350-27100168	1.0981e-09	0.546176	0.107	0.073	0.00024066
384	chr1-27341502-27343690	chr1	27341502	27343690	2189	*	Promoter (<=1kb)	1	27342020	27353901	11882	1	84958	ENST00000618673.4	0	ENSG00000142765	SYTL1	synaptotagmin like 1	chr1-27341502-27343690	8.03351e-10	0.407269	0.175	0.133	0.000176063
385	chr1-27527165-27529446	chr1	27527165	27529446	2282	*	Promoter (1-2kb)	1	27525805	27530561	4757	1	105376892	ENST00000443579.1	1360	NA	LOC105376892	uncharacterized LOC105376892	chr1-27527165-27529446	4.53044e-09	0.358117	0.201	0.154	0.000992896
386	chr1-27556785-27558218	chr1	27556785	27558218	1434	*	Promoter (<=1kb)	1	27551668	27558361	6694	2	27245	ENST00000487743.3	143	ENSG00000126705	AHDC1	AT-hook DNA binding motif containing 1	chr1-27556785-27558218	2.48577e-15	0.452868	0.231	0.166	5.44783e-10
387	chr1-27574828-27576210	chr1	27574828	27576210	1383	*	Intron (ENST00000247087.10/27245, intron 1 of 5)	1	27553141	27568260	15120	2	27245	ENST00000644550.1	-6568	ENSG00000126705	AHDC1	AT-hook DNA binding motif containing 1	chr1-27574828-27576210	1.3032e-23	0.671702	0.186	0.12	2.85611e-18
388	chr1-27658652-27660293	chr1	27658652	27660293	1642	*	Promoter (2-3kb)	1	27660328	27662722	2395	2	111216282	ENST00000440492.1	2429	ENSG00000233975	LINC02574	long intergenic non-protein coding RNA 2574	chr1-27658652-27660293	8.62621e-12	0.53159	0.139	0.095	1.89053e-06
389	chr1-28258667-28260811	chr1	28258667	28260811	2145	*	Promoter (<=1kb)	1	28259518	28282491	22974	1	83667	ENST00000253063.4	0	ENSG00000130766	SESN2	sestrin 2	chr1-28258667-28260811	3.04761e-12	0.384054	0.239	0.184	6.67917e-07
390	chr1-28369332-28370634	chr1	28369332	28370634	1303	*	Promoter (<=1kb)	1	28369582	28459239	89658	1	65979	ENST00000633371.1	0	ENSG00000204138	PHACTR4	phosphatase and actin regulator 4	chr1-28369332-28370634	5.55218e-08	0.367429	0.169	0.129	0.0121682
391	chr1-28886515-28888444	chr1	28886515	28888444	1930	*	Promoter (<=1kb)	1	28887091	29120041	232951	1	2035	ENST00000647103.1	0	ENSG00000159023	EPB41	erythrocyte membrane protein band 4.1	chr1-28886515-28888444	2.88844e-09	0.382501	0.184	0.14	0.000633033
392	chr1-29121276-29125035	chr1	29121276	29125035	3760	*	Promoter (<=1kb)	1	29119429	29123903	4475	2	399474	ENST00000521452.2	0	ENSG00000253304	TMEM200B	transmembrane protein 200B	chr1-29121276-29125035	4.80623e-22	0.644599	0.186	0.121	1.05334e-16
393	chr1-31170490-31171235	chr1	31170490	31171235	746	*	Distal Intergenic	1	31181589	31188153	6565	2	79570	ENST00000526106.5	16918	ENSG00000084628	NKAIN1	sodium/potassium transporting ATPase interacting 1	chr1-31170490-31171235	2.27344e-16	0.683219	0.127	0.079	4.9825e-11
394	chr1-31372706-31373948	chr1	31372706	31373948	1243	*	Promoter (<=1kb)	1	31365253	31373076	7824	2	2170	ENST00000373713.7	0	ENSG00000121769	FABP3	fatty acid binding protein 3	chr1-31372706-31373948	2.26077e-11	0.5773	0.116	0.078	4.95472e-06
395	chr1-31700531-31701748	chr1	31700531	31701748	1218	*	Promoter (2-3kb)	1	31652263	31704017	51755	2	1307	ENST00000373672.8	2269	ENSG00000084636	COL16A1	collagen type XVI alpha 1 chain	chr1-31700531-31701748	6.23287e-11	0.444064	0.17	0.126	1.366e-05
396	chr1-31736470-31737161	chr1	31736470	31737161	692	*	Promoter (<=1kb)	1	31727118	31736679	9562	2	576	ENST00000465256.5	0	ENSG00000121753	ADGRB2	adhesion G protein-coupled receptor B2	chr1-31736470-31737161	6.92493e-22	0.92131	0.107	0.056	1.51767e-16
397	chr1-32062174-32063154	chr1	32062174	32063154	981	*	Intron (ENST00000366152.3/ENST00000366152.3, intron 1 of 2)	1	32072031	32102863	30833	1	55116	ENST00000487305.5	-8877	ENSG00000121775	TMEM39B	transmembrane protein 39B	chr1-32062174-32063154	1.02801e-14	0.522212	0.176	0.124	2.253e-09
398	chr1-32204937-32206163	chr1	32204937	32206163	1227	*	Promoter (<=1kb)	1	32205671	32208548	2878	1	55721	ENST00000617816.1	0	ENSG00000160051	IQCC	IQ motif containing C	chr1-32204937-32206163	5.14737e-08	0.385702	0.155	0.119	0.011281
399	chr1-32220951-32222981	chr1	32220951	32222981	2031	*	Promoter (<=1kb)	1	32214472	32221196	6725	2	56063	ENST00000466796.1	0	ENSG00000160055	TMEM234	transmembrane protein 234	chr1-32220951-32222981	7.09767e-14	0.560167	0.151	0.1	1.55553e-08
400	chr1-32239756-32241703	chr1	32239756	32241703	1948	*	Promoter (<=1kb)	1	32231656	32240422	8767	2	339483	ENST00000403496.8	0	ENSG00000220785	MTMR9LP	myotubularin related protein 9 like, pseudogene	chr1-32239756-32241703	9.90364e-12	0.536963	0.137	0.091	2.17049e-06
401	chr1-32447325-32449377	chr1	32447325	32449377	2053	*	Distal Intergenic	1	32465057	32600792	135736	1	653121	ENST00000480336.1	-15680	ENSG00000160062	ZBTB8A	zinc finger and BTB domain containing 8A	chr1-32447325-32449377	2.20233e-16	0.699509	0.124	0.075	4.82664e-11
402	chr1-32463846-32465660	chr1	32463846	32465660	1815	*	Promoter (<=1kb)	1	32465057	32600792	135736	1	653121	ENST00000480336.1	0	ENSG00000160062	ZBTB8A	zinc finger and BTB domain containing 8A	chr1-32463846-32465660	1.95166e-08	0.392894	0.159	0.121	0.00427727
403	chr1-32701502-32703939	chr1	32701502	32703939	2438	*	Promoter (<=1kb)	1	32679906	32702770	22865	2	81493	ENST00000409190.8	0	ENSG00000162520	SYNC	syncoilin, intermediate filament protein	chr1-32701502-32703939	2.43795e-33	0.95409	0.152	0.08	5.34302e-28
404	chr1-32753544-32755463	chr1	32753544	32755463	1920	*	Promoter (<=1kb)	1	32754019	32768946	14928	1	57648	ENST00000468130.1	0	ENSG00000162522	KIAA1522	KIAA1522	chr1-32753544-32755463	3.21488e-17	0.439219	0.267	0.197	7.04576e-12
405	chr1-32892561-32894252	chr1	32892561	32894252	1692	*	Promoter (<=1kb)	1	32893524	32898441	4918	1	3208	ENST00000470896.1	0	ENSG00000121905	HPCA	hippocalcin	chr1-32892561-32894252	1.10856e-18	0.723148	0.133	0.081	2.42953e-13
406	chr1-33219231-33221628	chr1	33219231	33221628	2398	*	Distal Intergenic	1	33256492	33300719	44228	1	149076	ENST00000539719.6	-34864	ENSG00000160094	ZNF362	zinc finger protein 362	chr1-33219231-33221628	1.85297e-07	0.425557	0.123	0.09	0.0406099
407	chr1-3454045-3455101	chr1	3454045	3455101	1057	*	Promoter (<=1kb)	1	3454665	3481113	26449	1	27237	ENST00000378378.9	0	ENSG00000130762	ARHGEF16	Rho guanine nucleotide exchange factor 16	chr1-3454045-3455101	2.06979e-09	0.476644	0.13	0.093	0.000453618
408	chr1-35030863-35032344	chr1	35030863	35032344	1482	*	Promoter (<=1kb)	1	35032172	35115624	83453	1	79830	ENST00000650449.1	0	ENSG00000197056	ZMYM1	zinc finger MYM-type containing 1	chr1-35030863-35032344	2.63297e-09	0.414046	0.163	0.121	0.000577044
409	chr1-3542708-3543833	chr1	3542708	3543833	1126	*	Intron (ENST00000356575.9/1953, intron 4 of 36)	1	3489920	3531448	41529	2	1953	ENST00000294599.8	-11260	ENSG00000162591	MEGF6	multiple EGF like domains 6	chr1-3542708-3543833	3.90526e-17	0.633145	0.151	0.098	8.5588e-12
410	chr1-35930162-35931882	chr1	35930162	35931882	1721	*	Promoter (<=1kb)	1	35930718	35983409	52692	1	192669	ENST00000324350.9	0	ENSG00000126070	AGO3	argonaute RISC catalytic component 3	chr1-35930162-35931882	8.98743e-16	0.439138	0.247	0.183	1.96969e-10
411	chr1-36083339-36085090	chr1	36083339	36085090	1752	*	Promoter (<=1kb)	1	36084094	36088275	4182	1	27285	ENST00000207457.8	0	ENSG00000092850	TEKT2	tektin 2	chr1-36083339-36085090	3.4806e-23	0.801856	0.139	0.081	7.62812e-18
412	chr1-36155140-36157711	chr1	36155140	36157711	2572	*	Promoter (<=1kb)	1	36136570	36156053	19484	2	27095	ENST00000617904.4	0	ENSG00000054116	TRAPPC3	trafficking protein particle complex subunit 3	chr1-36155140-36157711	9.32594e-11	0.373855	0.221	0.171	2.04388e-05
413	chr1-36305399-36307465	chr1	36305399	36307465	2067	*	Promoter (<=1kb)	1	36306368	36321347	14980	1	79729	ENST00000453908.8	0	ENSG00000214193	SH3D21	SH3 domain containing 21	chr1-36305399-36307465	9.66673e-16	0.444789	0.243	0.178	2.11857e-10
414	chr1-36322731-36323923	chr1	36322731	36323923	1193	*	Promoter (<=1kb)	1	36322030	36323645	1616	2	55194	ENST00000490466.2	0	ENSG00000142694	EVA1B	eva-1 homolog B	chr1-36322731-36323923	6.46586e-09	0.46763	0.127	0.091	0.00141706
415	chr1-3668596-3669334	chr1	3668596	3669334	739	*	Promoter (<=1kb)	1	3658938	3668772	9835	2	105378610	ENST00000443034.1	0	NA	TP73-AS3	TP73 antisense RNA 3	chr1-3668596-3669334	3.48434e-08	0.497728	0.104	0.073	0.00763631
416	chr1-37447969-37449356	chr1	37447969	37449356	1388	*	Intron (ENST00000668045.1/107984942, intron 1 of 1)	1	37350934	37474386	123453	2	107984942	ENST00000668045.1	25030	NA	LOC107984942	uncharacterized LOC107984942	chr1-37447969-37449356	5.33126e-17	0.65213	0.145	0.09	1.1684e-11
417	chr1-37476265-37477614	chr1	37476265	37477614	1350	*	Promoter (1-2kb)	1	37474580	37484377	9798	1	80149	ENST00000373087.7	1685	ENSG00000163874	ZC3H12A	zinc finger CCCH-type containing 12A	chr1-37476265-37477614	2.36374e-28	0.626492	0.246	0.162	5.18039e-23
418	chr1-37513301-37515280	chr1	37513301	37515280	1980	*	Promoter (<=1kb)	1	37489993	37514766	24774	2	64769	ENST00000296214.10	0	ENSG00000163875	MEAF6	MYST/Esa1 associated factor 6	chr1-37513301-37515280	1.72768e-12	0.441379	0.198	0.145	3.78641e-07
419	chr1-38004645-38005828	chr1	38004645	38005828	1184	*	Promoter (<=1kb)	1	37996770	38005502	8733	2	2275	ENST00000485803.5	0	ENSG00000183386	FHL3	four and a half LIM domains 3	chr1-38004645-38005828	2.31176e-13	0.664841	0.108	0.069	5.06647e-08
420	chr1-38046084-38047691	chr1	38046084	38047691	1608	*	Promoter (<=1kb)	1	38047314	38105734	58421	1	105378653	ENST00000432922.5	0	NA	MIR3659HG	MIR3659 host gene	chr1-38046084-38047691	2.06078e-07	0.428487	0.121	0.088	0.0451643
421	chr1-39407937-39409618	chr1	39407937	39409618	1682	*	Promoter (<=1kb)	1	39409503	39428092	18590	1	23499	ENST00000530275.3	0	ENSG00000127603	MACF1	microtubule actin crosslinking factor 1	chr1-39407937-39409618	1.29545e-08	0.282632	0.274	0.225	0.00283912
422	chr1-39490515-39492033	chr1	39490515	39492033	1519	*	Promoter (<=1kb)	1	39491636	39529869	38234	1	353500	ENST00000331593.6	0	ENSG00000183682	BMP8A	bone morphogenetic protein 8a	chr1-39490515-39492033	2.10359e-13	0.566941	0.141	0.095	4.61025e-08
423	chr1-40160901-40162072	chr1	40160901	40162072	1172	*	Promoter (<=1kb)	1	40161387	40240921	79535	1	6018	ENST00000372771.5	0	ENSG00000117000	RLF	RLF zinc finger	chr1-40160901-40162072	6.19269e-11	0.412392	0.194	0.144	1.3572e-05
424	chr1-40449660-40451339	chr1	40449660	40451339	1680	*	Promoter (<=1kb)	1	40450102	40463714	13613	1	65243	ENST00000469416.1	0	ENSG00000187801	ZFP69B	ZFP69 zinc finger protein B	chr1-40449660-40451339	3.93468e-18	0.563843	0.192	0.13	8.62328e-13
425	chr1-41045068-41046886	chr1	41045068	41046886	1819	*	Promoter (<=1kb)	1	41028584	41045836	17253	2	22955	ENST00000460215.5	0	ENSG00000010803	SCMH1	Scm polycomb group protein homolog 1	chr1-41045068-41046886	1.22329e-13	-0.511388	0.124	0.169	2.68098e-08
426	chr1-41240913-41242829	chr1	41240913	41242829	1917	*	Promoter (<=1kb)	1	41027202	41242110	214909	2	22955	ENST00000337495.9	0	ENSG00000010803	SCMH1	Scm polycomb group protein homolog 1	chr1-41240913-41242829	2.01161e-14	0.508149	0.18	0.127	4.40866e-09
427	chr1-41381004-41382947	chr1	41381004	41382947	1944	*	Exon (ENST00000372591.1/100132074, exon 2 of 2)	1	41375004	41375669	666	2	101929901	ENST00000429109.1	-5335	ENSG00000229901	FOXO6-AS1	FOXO6 antisense RNA 1	chr1-41381004-41382947	1.62827e-16	0.736524	0.115	0.068	3.56854e-11
428	chr1-41432307-41433417	chr1	41432307	41433417	1111	*	Distal Intergenic	1	41479454	41484085	4632	2	1907	ENST00000460255.1	50668	ENSG00000127129	EDN2	endothelin 2	chr1-41432307-41433417	1.02733e-17	0.805319	0.106	0.061	2.25151e-12
429	chr1-41661382-41663126	chr1	41661382	41663126	1745	*	Promoter (<=1kb)	1	41506365	41662325	155961	2	59269	ENST00000643665.1	0	ENSG00000127124	HIVEP3	HIVEP zinc finger 3	chr1-41661382-41663126	2.93118e-33	0.708725	0.236	0.146	6.424e-28
430	chr1-41671890-41672833	chr1	41671890	41672833	944	*	Intron (ENST00000372584.5/59269, intron 1 of 7)	1	41506365	41662325	155961	2	59269	ENST00000643665.1	-9565	ENSG00000127124	HIVEP3	HIVEP zinc finger 3	chr1-41671890-41672833	8.4627e-10	0.56669	0.102	0.068	0.000185469
431	chr1-41802639-41804379	chr1	41802639	41804379	1741	*	Intron (ENST00000372584.5/59269, intron 1 of 7)	1	41847948	41869630	21683	2	59269	ENST00000479350.1	65251	ENSG00000127124	HIVEP3	HIVEP zinc finger 3	chr1-41802639-41804379	3.27779e-13	-0.64118	0.076	0.114	7.18364e-08
432	chr1-43366058-43368888	chr1	43366058	43368888	2831	*	Promoter (<=1kb)	1	43363398	43367738	4341	2	64834	ENST00000621943.4	0	ENSG00000066322	ELOVL1	ELOVL fatty acid elongase 1	chr1-43366058-43368888	4.03498e-10	0.293967	0.3	0.244	8.84311e-05
433	chr1-43530627-43532423	chr1	43530627	43532423	1797	*	Promoter (<=1kb)	1	43530876	43579285	48410	1	5792	ENST00000617451.4	0	ENSG00000142949	PTPRF	protein tyrosine phosphatase receptor type F	chr1-43530627-43532423	1.40939e-14	0.535729	0.169	0.116	3.08884e-09
434	chr1-43577316-43579017	chr1	43577316	43579017	1702	*	Exon (ENST00000617451.4/5792, exon 7 of 8)	1	43582480	43591118	8639	1	5792	ENST00000467464.1	-3463	ENSG00000142949	PTPRF	protein tyrosine phosphatase receptor type F	chr1-43577316-43579017	3.10064e-17	0.624083	0.156	0.1	6.7954e-12
435	chr1-43990853-43992490	chr1	43990853	43992490	1638	*	Promoter (<=1kb)	1	43991359	43996524	5166	1	149473	ENST00000486064.5	0	ENSG00000159214	CCDC24	coiled-coil domain containing 24	chr1-43990853-43992490	2.02368e-11	0.398573	0.214	0.159	4.43511e-06
436	chr1-44029316-44031700	chr1	44029316	44031700	2385	*	Promoter (<=1kb)	1	44030414	44040448	10035	1	107984948	ENST00000693417.1	0	ENSG00000230615	LOC107984948	uncharacterized LOC107984948	chr1-44029316-44031700	5.27421e-10	0.331613	0.247	0.197	0.00011559
437	chr1-44806857-44808232	chr1	44806857	44808232	1376	*	Promoter (<=1kb)	1	44805893	44807351	1459	2	343521	ENST00000339355.3	0	ENSG00000188396	DYNLT4	dynein light chain Tctex-type 4	chr1-44806857-44808232	7.12835e-34	0.74195	0.225	0.136	1.56226e-28
438	chr1-44842415-44843750	chr1	44842415	44843750	1336	*	Promoter (<=1kb)	1	44819844	44842944	23101	2	8643	ENST00000447098.6	0	ENSG00000117425	PTCH2	patched 2	chr1-44842415-44843750	9.07023e-24	0.865243	0.127	0.07	1.98784e-18
439	chr1-45205252-45207062	chr1	45205252	45207062	1811	*	Promoter (<=1kb)	1	45016399	45206605	190207	2	57643	ENST00000359600.6	0	ENSG00000162415	ZSWIM5	zinc finger SWIM-type containing 5	chr1-45205252-45207062	4.69139e-08	0.437196	0.127	0.093	0.0102817
440	chr1-46182970-46183919	chr1	46182970	46183919	950	*	Promoter (<=1kb)	1	46183433	46184882	1450	1	10103	ENST00000482143.5	0	ENSG00000117472	TSPAN1	tetraspanin 1	chr1-46182970-46183919	1.19576e-14	0.527466	0.175	0.119	2.62063e-09
441	chr1-46611492-46612210	chr1	46611492	46612210	719	*	Promoter (2-3kb)	1	46607719	46615133	7415	2	148932	ENST00000271139.13	2923	ENSG00000142961	MOB3C	MOB kinase activator 3C	chr1-46611492-46612210	6.11862e-43	1.42332	0.108	0.041	1.34096e-37
442	chr1-48206266-48207896	chr1	48206266	48207896	1631	*	Exon (ENST00000431986.2/ENST00000431986.2, exon 4 of 5)	1	48222685	48247601	24917	1	200010	ENST00000425816.5	-14789	ENSG00000117834	SLC5A9	solute carrier family 5 member 9	chr1-48206266-48207896	6.88407e-14	-0.691769	0.068	0.107	1.50872e-08
443	chr1-50967981-50970463	chr1	50967981	50970463	2483	*	Promoter (<=1kb)	1	50968706	50974634	5929	1	1031	ENST00000396148.2	0	ENSG00000123080	CDKN2C	cyclin dependent kinase inhibitor 2C	chr1-50967981-50970463	1.47209e-08	0.306057	0.244	0.193	0.00322625
444	chr1-51235682-51238358	chr1	51235682	51238358	2677	*	Promoter (<=1kb)	1	51236273	51273447	37175	1	26994	ENST00000242719.4	0	ENSG00000123091	RNF11	ring finger protein 11	chr1-51235682-51238358	1.99261e-10	0.365989	0.222	0.172	4.36703e-05
445	chr1-51329107-51331651	chr1	51329107	51331651	2545	*	Promoter (<=1kb)	1	51329654	51335324	5671	1	102724097	ENST00000564479.5	0	ENSG00000261664	TTC39A-AS1	TTC39A antisense RNA 1	chr1-51329107-51331651	6.10416e-11	0.482447	0.15	0.107	1.33779e-05
446	chr1-51728685-51730258	chr1	51728685	51730258	1574	*	Promoter (<=1kb)	1	51729303	51760740	31438	1	114883	ENST00000534040.5	0	ENSG00000117859	OSBPL9	oxysterol binding protein like 9	chr1-51728685-51730258	1.15112e-11	0.454891	0.175	0.129	2.52281e-06
447	chr1-52552146-52553921	chr1	52552146	52553921	1776	*	Promoter (<=1kb)	1	52423275	52553092	129818	2	23318	ENST00000257177.9	0	ENSG00000134744	TUT4	terminal uridylyl transferase 4	chr1-52552146-52553921	1.1713e-08	0.313659	0.236	0.188	0.00256704
448	chr1-52842335-52844079	chr1	52842335	52844079	1745	*	Promoter (<=1kb)	1	52842511	52894991	52481	1	440590	ENST00000612017.4	0	ENSG00000203995	ZYG11A	zyg-11 family member A, cell cycle regulator	chr1-52842335-52844079	8.42291e-09	0.375904	0.18	0.137	0.00184597
449	chr1-53737737-53740166	chr1	53737737	53740166	2430	*	Promoter (<=1kb)	1	53506239	53739164	232926	2	148979	ENST00000628545.2	0	ENSG00000174332	GLIS1	GLIS family zinc finger 1	chr1-53737737-53740166	2.03061e-07	0.337992	0.179	0.14	0.0445031
450	chr1-56644236-56646193	chr1	56644236	56646193	1958	*	Promoter (<=1kb)	1	56579168	56645272	66105	2	101929935	ENST00000476206.1	0	NA	LOC101929935	uncharacterized LOC101929935	chr1-56644236-56646193	7.32359e-12	0.537477	0.136	0.093	1.60505e-06
451	chr1-61049656-61051192	chr1	61049656	61051192	1537	*	Promoter (2-3kb)	1	61053830	61332586	278757	1	4774	ENST00000476646.5	-2638	ENSG00000162599	NFIA	nuclear factor I A	chr1-61049656-61051192	2.94063e-16	0.649584	0.138	0.088	6.44471e-11
452	chr1-61081731-61083854	chr1	61081731	61083854	2124	*	Promoter (<=1kb)	1	61081767	61406727	324961	1	4774	ENST00000479364.1	0	ENSG00000162599	NFIA	nuclear factor I A	chr1-61081731-61083854	9.80578e-10	0.513623	0.12	0.083	0.000214904
453	chr1-6259738-6262044	chr1	6259738	6262044	2307	*	Promoter (<=1kb)	1	6247353	6261098	13746	2	387509	ENST00000377893.3	0	ENSG00000158292	GPR153	G protein-coupled receptor 153	chr1-6259738-6262044	6.13934e-19	0.591533	0.183	0.124	1.3455e-13
454	chr1-63316620-63317721	chr1	63316620	63317721	1102	*	Promoter (<=1kb)	1	63159087	63317222	158136	2	199899	ENST00000635458.1	0	ENSG00000224209	LINC00466	long intergenic non-protein coding RNA 466	chr1-63316620-63317721	1.50322e-20	0.836581	0.116	0.066	3.29447e-15
455	chr1-63522456-63524436	chr1	63522456	63524436	1981	*	Promoter (<=1kb)	1	63440770	63523225	82456	2	23421	ENST00000271002.15	0	ENSG00000142856	ITGB3BP	integrin subunit beta 3 binding protein	chr1-63522456-63524436	5.76276e-08	0.372369	0.163	0.128	0.0126297
456	chr1-63661654-63663630	chr1	63661654	63663630	1977	*	Distal Intergenic	1	63651355	63654445	3091	1	5236	ENST00000483707.1	10299	ENSG00000079739	PGM1	phosphoglucomutase 1	chr1-63661654-63663630	1.41314e-21	0.762916	0.142	0.084	3.09705e-16
457	chr1-6423324-6423741	chr1	6423324	6423741	418	*	Promoter (<=1kb)	1	6412418	6424670	12253	2	54626	ENST00000377837.5	929	ENSG00000069812	HES2	hes family bHLH transcription factor 2	chr1-6423324-6423741	3.19119e-16	0.675005	0.129	0.081	6.99384e-11
458	chr1-6440009-6440701	chr1	6440009	6440701	693	*	Promoter (<=1kb)	1	6440378	6445757	5380	1	83715	ENST00000418286.1	0	ENSG00000187017	ESPN	espin	chr1-6440009-6440701	3.17897e-21	0.744946	0.145	0.086	6.96707e-16
459	chr1-6447760-6449314	chr1	6447760	6449314	1555	*	Promoter (<=1kb)	1	6448043	6460399	12357	1	83715	ENST00000461727.6	0	ENSG00000187017	ESPN	espin	chr1-6447760-6449314	5.32667e-12	0.55567	0.129	0.089	1.1674e-06
460	chr1-64505150-64506629	chr1	64505150	64506629	1480	*	Promoter (<=1kb)	1	64505901	64693040	187140	1	57685	ENST00000650260.1	0	ENSG00000158966	CACHD1	cache domain containing 1	chr1-64505150-64506629	1.23429e-09	0.464626	0.139	0.101	0.000270509
461	chr1-64744098-64746058	chr1	64744098	64746058	1961	*	Promoter (<=1kb)	1	64745075	64833232	88158	1	55225	ENST00000294428.8	0	ENSG00000162437	RAVER2	ribonucleoprotein, PTB binding 2	chr1-64744098-64746058	1.63158e-09	0.37672	0.193	0.149	0.000357579
462	chr1-65147107-65149396	chr1	65147107	65149396	2290	*	Promoter (<=1kb)	1	65147549	65226092	78544	1	205	ENST00000497030.5	0	ENSG00000162433	AK4	adenylate kinase 4	chr1-65147107-65149396	9.02359e-10	0.439306	0.155	0.115	0.000197762
463	chr1-65253866-65255751	chr1	65253866	65255751	1886	*	Promoter (<=1kb)	1	65254462	65392588	138127	1	9829	ENST00000494710.6	0	ENSG00000116675	DNAJC6	DnaJ heat shock protein family (Hsp40) member C6	chr1-65253866-65255751	1.87906e-09	0.413729	0.164	0.124	0.000411817
464	chr1-6599111-6599607	chr1	6599111	6599607	497	*	Promoter (<=1kb)	1	6593381	6599816	6436	2	9903	ENST00000496707.5	209	ENSG00000162413	KLHL21	kelch like family member 21	chr1-6599111-6599607	8.45361e-14	0.715743	0.1	0.061	1.8527e-08
465	chr1-6600928-6604494	chr1	6600928	6604494	3567	*	Promoter (<=1kb)	1	6590724	6602869	12146	2	9903	ENST00000377658.8	0	ENSG00000162413	KLHL21	kelch like family member 21	chr1-6600928-6604494	1.30994e-13	0.318336	0.347	0.278	2.87088e-08
466	chr1-6624726-6625859	chr1	6624726	6625859	1134	*	Promoter (<=1kb)	1	6624868	6633562	8695	1	90326	ENST00000054650.9	0	ENSG00000041988	THAP3	THAP domain containing 3	chr1-6624726-6625859	5.42245e-13	0.54341	0.146	0.1	1.18839e-07
467	chr1-66929769-66931056	chr1	66929769	66931056	1288	*	Promoter (<=1kb)	1	66930243	66986670	56428	1	57708	ENST00000401042.7	0	ENSG00000198160	MIER1	MIER1 transcriptional regulator	chr1-66929769-66931056	2.04759e-08	0.330296	0.212	0.167	0.00448752
468	chr1-67052733-67054627	chr1	67052733	67054627	1895	*	Promoter (<=1kb)	1	66999350	67054148	54799	2	23169	ENST00000235345.6	0	ENSG00000116704	SLC35D1	solute carrier family 35 member D1	chr1-67052733-67054627	1.30701e-09	0.403424	0.176	0.131	0.000286445
469	chr1-67832673-67833917	chr1	67832673	67833917	1245	*	Promoter (<=1kb)	1	67701475	67833467	131993	2	55970	ENST00000370982.4	0	ENSG00000172380	GNG12	G protein subunit gamma 12	chr1-67832673-67833917	8.96312e-10	0.50035	0.126	0.087	0.000196437
470	chr1-6881000-6882011	chr1	6881000	6882011	1012	*	Intron (ENST00000303635.12/23261, intron 3 of 22)	1	6874056	6887842	13787	1	23261	ENST00000467267.1	6944	ENSG00000171735	CAMTA1	calmodulin binding transcription activator 1	chr1-6881000-6882011	1.85879e-08	-0.502598	0.077	0.106	0.00407374
471	chr1-7117278-7118440	chr1	7117278	7118440	1163	*	Intron (ENST00000303635.12/23261, intron 4 of 22)	1	6874056	6887842	13787	1	23261	ENST00000467267.1	243222	ENSG00000171735	CAMTA1	calmodulin binding transcription activator 1	chr1-7117278-7118440	1.32367e-11	0.507553	0.148	0.102	2.90097e-06
472	chr1-8153382-8155086	chr1	8153382	8155086	1705	*	Distal Intergenic	1	8201518	8215207	13690	1	102724539	ENST00000670361.1	-46432	ENSG00000227634	LINC01714	long intergenic non-protein coding RNA 1714	chr1-8153382-8155086	7.15664e-09	-0.519641	0.076	0.105	0.00156846
473	chr1-84037471-84038820	chr1	84037471	84038820	1350	*	Exon (ENST00000646678.1/ENST00000646678.1, exon 1 of 2)	1	83912996	83999150	86155	2	79739	ENST00000610996.1	-38321	ENSG00000137941	TTLL7	tubulin tyrosine ligase like 7	chr1-84037471-84038820	1.98478e-13	-0.698721	0.065	0.1	4.34986e-08
474	chr1-84077343-84079085	chr1	84077343	84079085	1743	*	Promoter (<=1kb)	1	84078062	84238498	160437	1	5567	ENST00000370689.6	0	ENSG00000142875	PRKACB	protein kinase cAMP-activated catalytic subunit beta	chr1-84077343-84079085	1.02843e-08	0.352587	0.196	0.153	0.00225392
475	chr1-8422584-8424990	chr1	8422584	8424990	2407	*	Promoter (<=1kb)	1	8424645	8434838	10194	1	102724552	ENST00000449895.5	0	NA	RERE-AS1	RERE antisense RNA 1	chr1-8422584-8424990	7.39546e-09	0.390105	0.17	0.129	0.0016208
476	chr1-84505336-84506891	chr1	84505336	84506891	1556	*	Promoter (<=1kb)	1	84506300	84507320	1021	1	100505741	ENST00000484939.1	0	ENSG00000122432	SPATA1	spermatogenesis associated 1	chr1-84505336-84506891	5.44517e-08	0.293404	0.242	0.194	0.0119337
477	chr1-85047251-85048970	chr1	85047251	85048970	1720	*	Promoter (<=1kb)	1	85018082	85048500	30419	2	55283	ENST00000370589.7	0	ENSG00000055732	MCOLN3	mucolipin TRP cation channel 3	chr1-85047251-85048970	4.7315e-10	0.552944	0.11	0.074	0.000103696
478	chr1-85200121-85202172	chr1	85200121	85202172	2052	*	Promoter (<=1kb)	1	85156889	85201016	44128	2	84144	ENST00000341460.6	0	ENSG00000097096	SYDE2	synapse defective Rho GTPase homolog 2	chr1-85200121-85202172	3.53508e-11	0.382786	0.222	0.168	7.74751e-06
479	chr1-85576278-85577334	chr1	85576278	85577334	1057	*	Promoter (<=1kb)	1	85495739	85576858	81120	2	23576	ENST00000467666.2	0	ENSG00000153904	DDAH1	dimethylarginine dimethylaminohydrolase 1	chr1-85576278-85577334	2.15984e-22	0.617813	0.204	0.132	4.73353e-17
480	chr1-86773453-86775040	chr1	86773453	86775040	1588	*	Distal Intergenic	1	86734244	86738695	4452	1	51100	ENST00000602603.1	39209	ENSG00000097033	SH3GLB1	SH3 domain containing GRB2 like, endophilin B1	chr1-86773453-86775040	4.65736e-14	0.719104	0.102	0.061	1.02071e-08
481	chr1-89632185-89634496	chr1	89632185	89634496	2312	*	Promoter (<=1kb)	1	89581291	89632191	50901	2	400761	ENST00000443562.2	0	ENSG00000231999	LRRC8C-DT	LRRC8C divergent transcript	chr1-89632185-89634496	2.58684e-11	0.437687	0.181	0.134	5.66934e-06
482	chr1-89820450-89822332	chr1	89820450	89822332	1883	*	Promoter (<=1kb)	1	89821014	89933160	112147	1	55144	ENST00000525774.5	0	ENSG00000171492	LRRC8D	leucine rich repeat containing 8 VRAC subunit D	chr1-89820450-89822332	3.86832e-08	0.356193	0.18	0.14	0.00847785
483	chr1-91404057-91405067	chr1	91404057	91405067	1011	*	Promoter (<=1kb)	1	91260766	91404837	144072	2	164045	ENST00000370425.8	0	ENSG00000162669	HFM1	helicase for meiosis 1	chr1-91404057-91405067	9.73835e-13	0.589625	0.125	0.083	2.13427e-07
484	chr1-91552620-91553708	chr1	91552620	91553708	1089	*	Distal Intergenic	1	91513127	91520280	7154	1	8317	ENST00000486509.1	39493	ENSG00000097046	CDC7	cell division cycle 7	chr1-91552620-91553708	2.41744e-22	-0.942714	0.057	0.106	5.29808e-17
485	chr1-91884768-91886992	chr1	91884768	91886992	2225	*	Promoter (<=1kb)	1	91680343	91886151	205809	2	7049	ENST00000212355.9	0	ENSG00000069702	TGFBR3	transforming growth factor beta receptor 3	chr1-91884768-91886992	1.70627e-25	0.668937	0.203	0.128	3.73949e-20
486	chr1-92784091-92785997	chr1	92784091	92785997	1907	*	Promoter (<=1kb)	1	92508696	92785108	276413	2	7813	ENST00000684568.2	0	ENSG00000067208	EVI5	ecotropic viral integration site 5	chr1-92784091-92785997	4.9891e-13	0.375023	0.265	0.202	1.09342e-07
487	chr1-92959741-92962761	chr1	92959741	92962761	3021	*	Promoter (<=1kb)	1	92832737	92961522	128786	2	388650	ENST00000615519.4	0	ENSG00000154511	DIPK1A	divergent protein kinase domain 1A	chr1-92959741-92962761	1.03078e-13	0.420861	0.23	0.174	2.25907e-08
488	chr1-93344950-93346999	chr1	93344950	93346999	2050	*	Promoter (<=1kb)	1	93262186	93345831	83646	2	100131564	ENST00000413606.5	0	NA	CCDC18-AS1	CCDC18 antisense RNA 1	chr1-93344950-93346999	1.44547e-07	0.331907	0.189	0.148	0.0316791
489	chr1-93680346-93682215	chr1	93680346	93682215	1870	*	Promoter (<=1kb)	1	93561741	93681837	120097	2	8412	ENST00000260502.11	0	ENSG00000137936	BCAR3	BCAR3 adaptor protein, NSP family member	chr1-93680346-93682215	1.45285e-07	0.466544	0.105	0.078	0.0318408
490	chr1-93845526-93848227	chr1	93845526	93848227	2702	*	Promoter (<=1kb)	1	93846832	93846911	80	1	100126348	ENST00000390220.3	0	ENSG00000211575	MIR760	microRNA 760	chr1-93845526-93848227	5.87657e-12	0.337431	0.285	0.227	1.28792e-06
491	chr1-94540958-94542561	chr1	94540958	94542561	1604	*	Promoter (<=1kb)	1	94529173	94541759	12587	2	2152	ENST00000334047.12	0	ENSG00000117525	F3	coagulation factor III, tissue factor	chr1-94540958-94542561	6.07416e-38	0.958368	0.171	0.089	1.33122e-32
492	chr1-94782988-94784903	chr1	94782988	94784903	1916	*	Intron (ENST00000634870.1/101928079, intron 1 of 5)	1	94638461	94820096	181636	2	101928079	ENST00000442418.5	35193	ENSG00000224081	SLC44A3-AS1	SLC44A3 antisense RNA 1	chr1-94782988-94784903	3.14547e-10	-0.409472	0.141	0.181	6.89364e-05
493	chr1-94925165-94927716	chr1	94925165	94927716	2552	*	Promoter (<=1kb)	1	94896949	94925808	28860	2	1266	ENST00000545882.5	0	ENSG00000117519	CNN3	calponin 3	chr1-94925165-94927716	2.32072e-10	0.306375	0.29	0.233	5.08611e-05
494	chr1-95233289-95234871	chr1	95233289	95234871	1583	*	Promoter (<=1kb)	1	95161676	95233957	72282	2	101928118	ENST00000663020.1	0	ENSG00000226026	RWDD3-DT	RWDD3 divergent transcript	chr1-95233289-95234871	2.19496e-08	0.334261	0.207	0.162	0.0048105
495	chr1-965985-967178	chr1	965985	967178	1194	*	Promoter (<=1kb)	1	966482	975865	9384	1	84069	ENST00000379410.8	0	ENSG00000187583	PLEKHN1	pleckstrin homology domain containing N1	chr1-965985-967178	3.22431e-09	0.479878	0.127	0.09	0.000706642
496	chr1-9688937-9690281	chr1	9688937	9690281	1345	*	Promoter (<=1kb)	1	9689547	9728906	39360	1	5293	ENST00000698713.1	0	ENSG00000171608	PIK3CD	phosphatidylinositol-4,5-bisphosphate 3-kinase catalytic subunit delta	chr1-9688937-9690281	1.20289e-16	0.584933	0.167	0.111	2.63627e-11
497	chr1-98661028-98662579	chr1	98661028	98662579	1552	*	Promoter (<=1kb)	1	98661701	98760498	98798	1	51375	ENST00000529992.5	0	ENSG00000162627	SNX7	sorting nexin 7	chr1-98661028-98662579	6.14126e-14	0.474217	0.195	0.14	1.34592e-08
498	chr10-100009172-100010491	chr10	100009172	100010491	1320	*	Promoter (<=1kb)	10	99875577	100009947	134371	2	23268	ENST00000324109.9	0	ENSG00000107554	DNMBP	dynamin binding protein	chr10-100009172-100010491	1.79418e-10	0.444072	0.164	0.121	3.93215e-05
499	chr10-100184876-100187101	chr10	100184876	100187101	2226	*	Promoter (<=1kb)	10	100150094	100186029	35936	2	10613	ENST00000421367.7	0	ENSG00000107566	ERLIN1	ER lipid raft associated 1	chr10-100184876-100187101	1.11974e-08	0.361755	0.187	0.145	0.00245404
500	chr10-100285370-100287094	chr10	100285370	100287094	1725	*	Promoter (<=1kb)	10	100273280	100286378	13099	2	282991	ENST00000614731.4	0	ENSG00000196072	BLOC1S2	biogenesis of lysosomal organelles complex 1 subunit 2	chr10-100285370-100287094	1.57033e-09	0.373989	0.196	0.151	0.000344155
501	chr10-101569527-101571197	chr10	101569527	101571197	1671	*	Promoter (<=1kb)	10	101570560	101596651	26092	1	25911	ENST00000470165.1	0	ENSG00000166171	DPCD	deleted in primary ciliary dyskinesia homolog (mouse)	chr10-101569527-101571197	2.88012e-12	0.571602	0.128	0.086	6.31209e-07
502	chr10-102132361-102134216	chr10	102132361	102134216	1856	*	Promoter (<=1kb)	10	102132994	102150331	17338	1	23082	ENST00000413464.6	0	ENSG00000148840	PPRC1	PPARG related coactivator 1	chr10-102132361-102134216	8.7851e-10	0.32211	0.253	0.202	0.000192535
503	chr10-102229693-102232086	chr10	102229693	102232086	2394	*	Promoter (<=1kb)	10	102230186	102232083	1898	2	5309	ENST00000539804.1	0	ENSG00000107859	PITX3	paired like homeodomain 3	chr10-102229693-102232086	3.71085e-10	0.413099	0.178	0.133	8.13273e-05
504	chr10-102627254-102628216	chr10	102627254	102628216	963	*	Intron (ENST00000369902.8/51684, intron 11 of 11)	10	102644479	102658318	13840	1	81603	ENST00000643721.2	-16263	ENSG00000171206	TRIM8	tripartite motif containing 8	chr10-102627254-102628216	9.58147e-19	0.800053	0.113	0.065	2.09988e-13
505	chr10-102644828-102646489	chr10	102644828	102646489	1662	*	Promoter (<=1kb)	10	102644837	102657908	13072	1	81603	ENST00000642664.1	0	ENSG00000171206	TRIM8	tripartite motif containing 8	chr10-102644828-102646489	1.49188e-14	0.459437	0.214	0.156	3.26963e-09
506	chr10-103715367-103716668	chr10	103715367	103716668	1302	*	Intron (ENST00000369774.9/9644, intron 5 of 14)	10	103600292	103736866	136575	2	9644	ENST00000692756.1	20198	ENSG00000107957	SH3PXD2A	SH3 and PX domains 2A	chr10-103715367-103716668	1.56316e-09	-0.44153	0.114	0.149	0.000342583
507	chr10-103771622-103772886	chr10	103771622	103772886	1265	*	Intron (ENST00000369774.9/9644, intron 2 of 14)	10	103746793	103754466	7674	1	100505839	ENST00000625265.1	24829	ENSG00000280693	SH3PXD2A-AS1	SH3PXD2A antisense RNA 1	chr10-103771622-103772886	2.13158e-33	1.02167	0.138	0.068	4.6716e-28
508	chr10-109934250-109935702	chr10	109934250	109935702	1453	*	Distal Intergenic	10	109864766	109923553	58788	2	7511	ENST00000322238.12	-10697	ENSG00000108039	XPNPEP1	X-prolyl aminopeptidase 1	chr10-109934250-109935702	6.64359e-26	-0.911593	0.072	0.129	1.45602e-20
509	chr10-110006798-110009026	chr10	110006798	110009026	2229	*	Promoter (<=1kb)	10	109945559	110008381	62823	2	100505933	ENST00000627565.2	0	ENSG00000203876	ADD3-AS1	ADD3 antisense RNA 1	chr10-110006798-110009026	1.08688e-07	0.260084	0.276	0.233	0.0238202
510	chr10-11017340-11018779	chr10	11017340	11018779	1440	*	Promoter (<=1kb)	10	11017872	11336675	318804	1	10659	ENST00000633077.2	0	ENSG00000048740	CELF2	CUGBP Elav-like family member 2	chr10-11017340-11018779	1.57587e-15	0.605962	0.146	0.097	3.4537e-10
511	chr10-110456047-110457383	chr10	110456047	110457383	1337	*	Intron (ENST00000609514.1/105378482, intron 1 of 3)	10	110428840	110496187	67348	2	105378482	ENST00000609514.1	38804	NA	LOC105378482	uncharacterized LOC105378482	chr10-110456047-110457383	4.75656e-08	-0.500686	0.074	0.1	0.0104245
512	chr10-110460084-110461413	chr10	110460084	110461413	1330	*	Intron (ENST00000609514.1/105378482, intron 1 of 3)	10	110428840	110496187	67348	2	105378482	ENST00000609514.1	34774	NA	LOC105378482	uncharacterized LOC105378482	chr10-110460084-110461413	1.06939e-07	0.417509	0.131	0.097	0.0234368
513	chr10-111075942-111078134	chr10	111075942	111078134	2193	*	Promoter (<=1kb)	10	111077029	111080907	3879	1	150	ENST00000280155.4	0	ENSG00000150594	ADRA2A	adrenoceptor alpha 2A	chr10-111075942-111078134	6.38778e-15	0.706684	0.109	0.068	1.39995e-09
514	chr10-11164716-11166339	chr10	11164716	11166339	1624	*	Promoter (<=1kb)	10	11165030	11334358	169329	1	10659	ENST00000399850.7	0	ENSG00000048740	CELF2	CUGBP Elav-like family member 2	chr10-11164716-11166339	5.393e-13	0.686638	0.1	0.062	1.18193e-07
515	chr10-112446011-112447911	chr10	112446011	112447911	1901	*	Promoter (<=1kb)	10	112446998	112450726	3729	1	143187	ENST00000483122.1	0	ENSG00000151532	VTI1A	vesicle transport through interaction with t-SNAREs 1A	chr10-112446011-112447911	9.59146e-10	0.446269	0.152	0.11	0.000210207
516	chr10-113678603-113681147	chr10	113678603	113681147	2545	*	Promoter (<=1kb)	10	113679162	113730907	51746	1	840	ENST00000621345.4	0	ENSG00000165806	CASP7	caspase 7	chr10-113678603-113681147	2.89964e-16	0.488989	0.216	0.155	6.35489e-11
517	chr10-114519006-114520742	chr10	114519006	114520742	1737	*	Intron (ENST00000533213.7/3983, intron 6 of 22)	10	114435441	114526835	91395	2	3983	ENST00000369253.6	6093	ENSG00000099204	ABLIM1	actin binding LIM protein 1	chr10-114519006-114520742	1.6765e-09	-0.53732	0.076	0.108	0.000367423
518	chr10-114767300-114768782	chr10	114767300	114768782	1483	*	Promoter (<=1kb)	10	114767692	114779577	11886	1	101927692	ENST00000669071.1	0	ENSG00000228484	LOC101927692	uncharacterized LOC101927692	chr10-114767300-114768782	2.29501e-09	0.547371	0.103	0.07	0.000502977
519	chr10-114820778-114823379	chr10	114820778	114823379	2602	*	Promoter (<=1kb)	10	114821744	114899832	78089	1	57700	ENST00000369250.7	0	ENSG00000151553	FHIP2A	FHF complex subunit HOOK interacting protein 2A	chr10-114820778-114823379	5.94063e-11	0.436814	0.176	0.129	1.30195e-05
520	chr10-116741040-116743690	chr10	116741040	116743690	2651	*	Promoter (<=1kb)	10	116671192	116742566	71375	2	259217	ENST00000369209.8	0	ENSG00000165868	HSPA12A	heat shock protein family A (Hsp70) member 12A	chr10-116741040-116743690	1.43001e-07	0.288606	0.233	0.191	0.0313402
521	chr10-116774500-116775239	chr10	116774500	116775239	740	*	Intron (ENST00000635765.1/259217, intron 2 of 12)	10	116671197	116742596	71400	2	259217	ENST00000674205.1	-31904	ENSG00000165868	HSPA12A	heat shock protein family A (Hsp70) member 12A	chr10-116774500-116775239	2.82796e-15	0.693509	0.116	0.072	6.19778e-10
522	chr10-119103448-119104898	chr10	119103448	119104898	1451	*	Promoter (<=1kb)	10	119104086	119105643	1558	1	404636	ENST00000472379.2	0	ENSG00000119979	DENND10	DENN domain containing 10	chr10-119103448-119104898	6.44693e-08	0.310133	0.218	0.176	0.0141291
523	chr10-119206047-119208303	chr10	119206047	119208303	2257	*	Promoter (<=1kb)	10	119207571	119459745	252175	1	2869	ENST00000392870.3	0	ENSG00000198873	GRK5	G protein-coupled receptor kinase 5	chr10-119206047-119208303	2.02432e-09	0.330868	0.235	0.187	0.000443651
524	chr10-119449789-119450664	chr10	119449789	119450664	876	*	Promoter (1-2kb)	10	119452448	119459742	7295	1	2869	ENST00000369108.4	-1784	ENSG00000198873	GRK5	G protein-coupled receptor kinase 5	chr10-119449789-119450664	1.89369e-08	-0.452037	0.097	0.126	0.00415024
525	chr10-120456253-120457894	chr10	120456253	120457894	1642	*	Promoter (<=1kb)	10	120457227	120592065	134839	1	196051	ENST00000398250.6	0	ENSG00000203805	PLPP4	phospholipid phosphatase 4	chr10-120456253-120457894	2.0376e-20	0.794951	0.125	0.072	4.46563e-15
526	chr10-121926772-121928845	chr10	121926772	121928845	2074	*	Promoter (<=1kb)	10	121928056	121952139	24084	1	100130887	ENST00000690838.1	0	ENSG00000226864	ATE1-AS1	ATE1 antisense RNA 1	chr10-121926772-121928845	1.0359e-11	0.39659	0.22	0.166	2.2703e-06
527	chr10-122020885-122022150	chr10	122020885	122022150	1266	*	Promoter (<=1kb)	10	122021936	122254540	232605	1	10579	ENST00000334433.7	0	ENSG00000138162	TACC2	transforming acidic coiled-coil containing protein 2	chr10-122020885-122022150	1.34309e-20	-0.846831	0.067	0.115	2.94353e-15
528	chr10-122140541-122141684	chr10	122140541	122141684	1144	*	Intron (ENST00000369005.6/10579, intron 6 of 22)	10	122126714	122254544	127831	1	10579	ENST00000369000.5	13827	ENSG00000138162	TACC2	transforming acidic coiled-coil containing protein 2	chr10-122140541-122141684	5.21178e-25	1.01034	0.105	0.053	1.14222e-19
529	chr10-12333021-12334641	chr10	12333021	12334641	1621	*	Distal Intergenic	10	12349547	12835545	485999	1	57118	ENST00000619168.5	-14906	ENSG00000183049	CAMK1D	calcium/calmodulin dependent protein kinase ID	chr10-12333021-12334641	6.65505e-16	0.578896	0.164	0.109	1.45853e-10
530	chr10-124378541-124379741	chr10	124378541	124379741	1201	*	Distal Intergenic	10	124398021	124403336	5316	2	4942	ENST00000471127.1	23595	ENSG00000065154	OAT	ornithine aminotransferase	chr10-124378541-124379741	6.56814e-10	0.558277	0.106	0.071	0.000143948
531	chr10-124916192-124918648	chr10	124916192	124918648	2457	*	Promoter (<=1kb)	10	124917143	124942881	25739	1	54764	ENST00000508096.1	0	ENSG00000019995	ZRANB1	zinc finger RANBP2-type containing 1	chr10-124916192-124918648	1.72877e-08	0.303195	0.243	0.196	0.00378879
532	chr10-125084131-125085482	chr10	125084131	125085482	1352	*	Intron (ENST00000337195.9/1488, intron 2 of 10)	10	125032783	125032870	88	2	100423041	ENST00000581038.1	-51261	ENSG00000264572	MIR4296	microRNA 4296	chr10-125084131-125085482	7.77733e-23	0.781271	0.144	0.084	1.70449e-17
533	chr10-126386968-126388998	chr10	126386968	126388998	2031	*	Promoter (<=1kb)	10	126012381	126388455	376075	2	8038	ENST00000368679.8	0	ENSG00000148848	ADAM12	ADAM metallopeptidase domain 12	chr10-126386968-126388998	3.67148e-09	0.539323	0.103	0.07	0.000804645
534	chr10-126439721-126440946	chr10	126439721	126440946	1226	*	Exon (ENST00000656840.1/728158, exon 5 of 7)	10	126425930	126460957	35028	1	728158	ENST00000656840.1	13791	ENSG00000287326	LOC728158	uncharacterized LOC728158	chr10-126439721-126440946	1.17911e-18	-0.621406	0.114	0.169	2.58415e-13
535	chr10-13098908-13101012	chr10	13098908	13101012	2105	*	Promoter (<=1kb)	10	13099449	13136923	37475	1	10133	ENST00000263036.9	0	ENSG00000123240	OPTN	optineurin	chr10-13098908-13101012	1.14704e-10	0.343781	0.25	0.197	2.51386e-05
536	chr10-131310671-131312807	chr10	131310671	131312807	2137	*	Promoter (<=1kb)	10	131092391	131311721	219331	2	256536	ENST00000368642.4	0	ENSG00000176769	TCERG1L	transcription elongation regulator 1 like	chr10-131310671-131312807	2.63698e-18	0.797286	0.112	0.064	5.77923e-13
537	chr10-132452172-132453473	chr10	132452172	132453473	1302	*	Distal Intergenic	10	132446985	132448940	1956	1	170393	ENST00000701813.1	5187	NA	LINC02870	long intergenic non-protein coding RNA 2870	chr10-132452172-132453473	4.32168e-09	0.468051	0.128	0.093	0.000947144
538	chr10-132516620-132517662	chr10	132516620	132517662	1043	*	Promoter (<=1kb)	10	132511623	132517139	5517	2	107984282	ENST00000455414.2	0	NA	LOC107984282	uncharacterized LOC107984282	chr10-132516620-132517662	2.21168e-11	0.461657	0.167	0.121	4.84714e-06
539	chr10-132574738-132576240	chr10	132574738	132576240	1503	*	Intron (ENST00000368594.8/3632, intron 1 of 15)	10	132607926	132777782	169857	1	3632	ENST00000342652.6	-31686	ENSG00000068383	INPP5A	inositol polyphosphate-5-phosphatase A	chr10-132574738-132576240	1.59162e-12	-0.604648	0.081	0.119	3.48821e-07
540	chr10-133357005-133358251	chr10	133357005	133358251	1247	*	Promoter (<=1kb)	10	133355158	133358019	2862	2	282969	ENST00000278025.9	0	ENSG00000148803	FUOM	fucose mutarotase	chr10-133357005-133358251	3.90453e-09	0.526778	0.107	0.073	0.00085572
541	chr10-134305-136557	chr10	134305	136557	2253	*	Promoter (<=1kb)	10	134465	237651	103187	1	10771	ENST00000439456.5	0	ENSG00000015171	ZMYND11	zinc finger MYND-type containing 11	chr10-134305-136557	9.36888e-12	0.437688	0.19	0.138	2.05329e-06
542	chr10-13527983-13529633	chr10	13527983	13529633	1651	*	Promoter (<=1kb)	10	13528516	13530262	1747	1	105376421	ENST00000438431.1	0	NA	BEND7-DT	BEND7 divergent transcript	chr10-13527983-13529633	5.45788e-15	0.623524	0.136	0.088	1.19615e-09
543	chr10-15012846-15014497	chr10	15012846	15014497	1652	*	Distal Intergenic	10	15015370	15021863	6494	2	105376432	ENST00000454630.1	7366	NA	DCLRE1CP1	DNA cross-link repair 1C pseudogene 1	chr10-15012846-15014497	2.39635e-08	0.471565	0.117	0.083	0.00525187
544	chr10-15369496-15371644	chr10	15369496	15371644	2149	*	Promoter (<=1kb)	10	15211643	15371289	159647	2	221061	ENST00000378116.9	0	ENSG00000148468	FAM171A1	family with sequence similarity 171 member A1	chr10-15369496-15371644	2.63427e-08	0.378288	0.167	0.129	0.00577329
545	chr10-17228208-17230958	chr10	17228208	17230958	2751	*	Promoter (<=1kb)	10	17214246	17230018	15773	2	100507347	ENST00000605833.2	0	ENSG00000229124	VIM-AS1	VIM antisense RNA 1	chr10-17228208-17230958	6.5359e-11	0.35752	0.241	0.187	1.43242e-05
546	chr10-17387529-17388680	chr10	17387529	17388680	1152	*	Promoter (<=1kb)	10	17386951	17410631	23681	1	100128098	ENST00000377597.6	578	ENSG00000204832	ST8SIA6-AS1	ST8SIA6 antisense RNA 1	chr10-17387529-17388680	7.21905e-14	-0.575859	0.099	0.142	1.58213e-08
547	chr10-17616133-17618088	chr10	17616133	17618088	1956	*	Promoter (<=1kb)	10	17589032	17617374	28343	2	9200	ENST00000361271.8	0	ENSG00000165996	HACD1	3-hydroxyacyl-CoA dehydratase 1	chr10-17616133-17618088	1.30352e-15	0.491075	0.205	0.148	2.8568e-10
548	chr10-21524997-21527540	chr10	21524997	21527540	2544	*	Promoter (<=1kb)	10	21513475	21525682	12208	2	387640	ENST00000449193.7	0	ENSG00000180592	SKIDA1	SKI/DACH domain containing 1	chr10-21524997-21527540	1.79108e-17	0.685529	0.137	0.084	3.92535e-12
549	chr10-22340058-22341555	chr10	22340058	22341555	1498	*	Exon (ENST00000607385.1/ENST00000607385.1, exon 1 of 1)	10	22345445	22417596	72152	1	9576	ENST00000376603.6	-3890	ENSG00000077327	SPAG6	sperm associated antigen 6	chr10-22340058-22341555	2.03507e-09	0.496618	0.121	0.087	0.000446008
550	chr10-24722617-24725078	chr10	24722617	24725078	2462	*	Promoter (<=1kb)	10	24583609	24723668	140060	2	57584	ENST00000612832.4	0	ENSG00000107863	ARHGAP21	Rho GTPase activating protein 21	chr10-24722617-24725078	2.25477e-08	0.277492	0.276	0.225	0.00494157
551	chr10-26780698-26782001	chr10	26780698	26782001	1304	*	Intron (ENST00000376170.8/10006, intron 2 of 9)	10	26776626	26823290	46665	2	10006	ENST00000473481.1	41289	ENSG00000136754	ABI1	abl interactor 1	chr10-26780698-26782001	4.18799e-17	0.697496	0.129	0.08	9.17844e-12
552	chr10-31318117-31320951	chr10	31318117	31320951	2835	*	Promoter (<=1kb)	10	31206278	31319691	113414	2	220930	ENST00000605946.1	0	ENSG00000237036	ZEB1-AS1	ZEB1 antisense RNA 1	chr10-31318117-31320951	1.45921e-09	0.501653	0.121	0.086	0.000319802
553	chr10-31602490-31604373	chr10	31602490	31604373	1884	*	Exon (ENST00000649682.2/ENST00000649682.2, exon 1 of 4)	10	31608500	31620862	12363	2	105376484	ENST00000662998.1	16489	NA	LOC105376484	uncharacterized LOC105376484	chr10-31602490-31604373	1.47331e-10	0.461651	0.155	0.112	3.22891e-05
554	chr10-42752984-42754877	chr10	42752984	42754877	1894	*	Promoter (<=1kb)	10	42751178	42754297	3120	2	283028	ENST00000568976.2	0	NA	LOC283028	uncharacterized LOC283028	chr10-42752984-42754877	2.17207e-07	0.4424	0.113	0.082	0.0476034
555	chr10-42932514-42934530	chr10	42932514	42934530	2017	*	Distal Intergenic	10	42979017	42981507	2491	2	104266963	ENST00000431395.1	46977	ENSG00000229630	LINC01264	long intergenic non-protein coding RNA 1264	chr10-42932514-42934530	7.68068e-26	0.796677	0.156	0.091	1.6833e-20
556	chr10-42951184-42952663	chr10	42951184	42952663	1480	*	Distal Intergenic	10	42979017	42981507	2491	2	104266963	ENST00000431395.1	28844	ENSG00000229630	LINC01264	long intergenic non-protein coding RNA 1264	chr10-42951184-42952663	6.21842e-12	0.560133	0.127	0.086	1.36283e-06
557	chr10-4343891-4345230	chr10	4343891	4345230	1340	*	Distal Intergenic	10	4384246	4410612	26367	1	100507059	ENST00000454152.1	-39016	ENSG00000224382	LINC00703	long intergenic non-protein coding RNA 703	chr10-4343891-4345230	5.70731e-08	0.438579	0.125	0.092	0.0125082
558	chr10-43573310-43574751	chr10	43573310	43574751	1442	*	Promoter (<=1kb)	10	43556344	43574616	18273	2	8187	ENST00000374446.7	0	ENSG00000196793	ZNF239	zinc finger protein 239	chr10-43573310-43574751	1.12724e-14	0.684072	0.115	0.071	2.47047e-09
559	chr10-43605958-43607212	chr10	43605958	43607212	1255	*	Promoter (<=1kb)	10	43606419	43607400	982	1	220992	ENST00000480678.1	0	ENSG00000198298	ZNF485	zinc finger protein 485	chr10-43605958-43607212	2.56691e-11	0.618137	0.103	0.066	5.62568e-06
560	chr10-44300479-44301931	chr10	44300479	44301931	1453	*	Exon (ENST00000658643.1/6387, exon 2 of 3)	10	44292031	44293998	1968	2	6387	ENST00000667479.1	-6481	ENSG00000107562	CXCL12	C-X-C motif chemokine ligand 12	chr10-44300479-44301931	1.24126e-23	0.83526	0.134	0.076	2.72035e-18
561	chr10-44981202-44981828	chr10	44981202	44981828	627	*	Promoter (<=1kb)	10	44981039	44991960	10922	1	83937	ENST00000465735.5	163	ENSG00000107551	RASSF4	Ras association domain family member 4	chr10-44981202-44981828	1.68798e-09	0.558424	0.101	0.068	0.00036994
562	chr10-45418477-45419988	chr10	45418477	45419988	1512	*	Intron (ENST00000542434.5/240, intron 4 of 12)	10	45424084	45428486	4403	1	240	ENST00000483623.2	-4096	ENSG00000012779	ALOX5	arachidonate 5-lipoxygenase	chr10-45418477-45419988	3.10278e-14	0.587444	0.142	0.093	6.80009e-09
563	chr10-45671952-45673523	chr10	45671952	45673523	1572	*	Promoter (<=1kb)	10	45615500	45672772	57273	2	93550	ENST00000344646.10	0	ENSG00000172671	ZFAND4	zinc finger AN1-type containing 4	chr10-45671952-45673523	2.63463e-10	0.337268	0.25	0.197	5.77409e-05
564	chr10-46555517-46557024	chr10	46555517	46557024	1508	*	Promoter (<=1kb)	10	46541736	46555530	13795	2	9721	ENST00000374317.2	0	ENSG00000204175	GPRIN2	G protein regulated inducer of neurite outgrowth 2	chr10-46555517-46557024	2.35722e-08	0.461327	0.122	0.087	0.00516611
565	chr10-48287351-48289185	chr10	48287351	48289185	1835	*	Distal Intergenic	10	48156562	48274696	118135	2	143162	ENST00000374201.8	-12655	ENSG00000170324	FRMPD2	FERM and PDZ domain containing 2	chr10-48287351-48289185	9.94333e-09	-0.505506	0.08	0.108	0.00217919
566	chr10-50621876-50625480	chr10	50621876	50625480	3605	*	Promoter (<=1kb)	10	50624943	50641451	16509	1	104355295	ENST00000443374.7	0	NA	SGMS1-AS1	SGMS1 antisense RNA 1	chr10-50621876-50625480	1.00676e-13	0.335886	0.323	0.258	2.20642e-08
567	chr10-5488072-5489157	chr10	5488072	5489157	1086	*	Distal Intergenic	10	5498697	5499570	874	2	51806	ENST00000380332.5	10413	ENSG00000178372	CALML5	calmodulin like 5	chr10-5488072-5489157	2.78014e-13	0.418867	0.228	0.168	6.09299e-08
568	chr10-5550981-5552094	chr10	5550981	5552094	1114	*	Promoter (2-3kb)	10	5549666	5554277	4612	2	105376380	ENST00000659334.1	2183	ENSG00000287566	LOC105376380	uncharacterized LOC105376380	chr10-5550981-5552094	3.99291e-22	0.843606	0.124	0.069	8.7509e-17
569	chr10-58384110-58386078	chr10	58384110	58386078	1969	*	Promoter (<=1kb)	10	58385345	58395184	9840	1	7019	ENST00000373899.3	0	ENSG00000108064	TFAM	transcription factor A, mitochondrial	chr10-58384110-58386078	2.7631e-18	0.538384	0.207	0.144	6.05564e-13
570	chr10-58511766-58513953	chr10	58511766	58513953	2188	*	Promoter (<=1kb)	10	58512872	58831435	318564	1	80114	ENST00000373886.8	0	ENSG00000122870	BICC1	BicC family RNA binding protein 1	chr10-58511766-58513953	3.91334e-12	0.593269	0.119	0.078	8.57652e-07
571	chr10-5976039-5978360	chr10	5976039	5978360	2322	*	Promoter (<=1kb)	10	5943639	5977611	33973	2	3601	ENST00000620345.4	0	ENSG00000134470	IL15RA	interleukin 15 receptor subunit alpha	chr10-5976039-5978360	1.09258e-14	0.512676	0.183	0.127	2.39451e-09
572	chr10-6203958-6205100	chr10	6203958	6205100	1143	*	Promoter (1-2kb)	10	6202932	6254644	51713	1	5209	ENST00000640683.1	1026	ENSG00000170525	PFKFB3	6-phosphofructo-2-kinase/fructose-2,6-biphosphatase 3	chr10-6203958-6205100	3.62883e-11	0.510441	0.139	0.097	7.95297e-06
573	chr10-6274655-6275806	chr10	6274655	6275806	1152	*	Promoter (1-2kb)	10	6277687	6335982	58296	1	399715	ENST00000399868.2	-1881	ENSG00000215244	LINC02649	long intergenic non-protein coding RNA 2649	chr10-6274655-6275806	5.1358e-11	0.463914	0.162	0.116	1.12557e-05
574	chr10-63464512-63466495	chr10	63464512	63466495	1984	*	Promoter (<=1kb)	10	63167225	63465977	298753	2	221037	ENST00000399262.7	0	ENSG00000171988	JMJD1C	jumonji domain containing 1C	chr10-63464512-63466495	1.2618e-13	0.533753	0.158	0.11	2.76538e-08
575	chr10-68406021-68407922	chr10	68406021	68407922	1902	*	Promoter (<=1kb)	10	68341107	68406950	65844	2	55680	ENST00000466493.5	0	ENSG00000204130	RUFY2	RUN and FYVE domain containing 2	chr10-68406021-68407922	7.88042e-11	0.381777	0.215	0.165	1.72708e-05
576	chr10-70051986-70054479	chr10	70051986	70054479	2494	*	Promoter (<=1kb)	10	70052544	70077663	25120	1	55506	ENST00000677255.1	0	ENSG00000099284	MACROH2A2	macroH2A.2 histone	chr10-70051986-70054479	1.74178e-12	0.471855	0.178	0.128	3.8173e-07
577	chr10-70457967-70458767	chr10	70457967	70458767	801	*	Distal Intergenic	10	70432749	70447951	15203	2	4838	ENST00000414871.1	-10016	ENSG00000156574	NODAL	nodal growth differentiation factor	chr10-70457967-70458767	9.16469e-15	0.665247	0.12	0.075	2.00854e-09
578	chr10-70461962-70463380	chr10	70461962	70463380	1419	*	Distal Intergenic	10	70432749	70447951	15203	2	4838	ENST00000414871.1	-14011	ENSG00000156574	NODAL	nodal growth differentiation factor	chr10-70461962-70463380	7.76951e-08	0.469727	0.109	0.079	0.0170277
579	chr10-70815477-70816859	chr10	70815477	70816859	1383	*	Promoter (<=1kb)	10	70815905	70877796	61892	1	8879	ENST00000697924.1	0	ENSG00000166224	SGPL1	sphingosine-1-phosphate lyase 1	chr10-70815477-70816859	1.3093e-13	0.471787	0.195	0.137	2.86948e-08
580	chr10-70886309-70888743	chr10	70886309	70888743	2435	*	Promoter (<=1kb)	10	70883510	70888565	5056	2	5092	ENST00000299299.4	0	ENSG00000166228	PCBD1	pterin-4 alpha-carbinolamine dehydratase 1	chr10-70886309-70888743	5.51274e-15	0.576921	0.154	0.103	1.20818e-09
581	chr10-71217352-71218667	chr10	71217352	71218667	1316	*	Promoter (<=1kb)	10	71217220	71218294	1075	2	728978	ENST00000447119.3	0	ENSG00000237512	UNC5B-AS1	UNC5B antisense RNA 1	chr10-71217352-71218667	1.71727e-14	0.580856	0.148	0.098	3.76358e-09
582	chr10-71255778-71256642	chr10	71255778	71256642	865	*	Intron (ENST00000335350.10/219699, intron 1 of 16)	10	71217220	71218294	1075	2	728978	ENST00000447119.3	-37484	ENSG00000237512	UNC5B-AS1	UNC5B antisense RNA 1	chr10-71255778-71256642	6.56094e-20	0.877255	0.105	0.056	1.4379e-14
583	chr10-71712772-71714013	chr10	71712772	71714013	1242	*	Promoter (<=1kb)	10	71712604	71742036	29433	1	64072	ENST00000398792.3	168	ENSG00000107736	CDH23	cadherin related 23	chr10-71712772-71714013	8.89241e-11	-0.561269	0.081	0.114	1.94887e-05
584	chr10-71859874-71861299	chr10	71859874	71861299	1426	*	Distal Intergenic	10	71816298	71851251	34954	2	5660	ENST00000394936.8	-8623	ENSG00000197746	PSAP	prosaposin	chr10-71859874-71861299	7.95693e-21	0.623124	0.188	0.122	1.74385e-15
585	chr10-71963767-71965464	chr10	71963767	71965464	1698	*	Promoter (<=1kb)	10	71964395	72013558	49164	1	9469	ENST00000373115.5	0	ENSG00000122863	CHST3	carbohydrate sulfotransferase 3	chr10-71963767-71965464	4.04016e-09	0.501409	0.116	0.081	0.000885446
586	chr10-71998026-71999938	chr10	71998026	71999938	1913	*	Intron (ENST00000373115.5/9469, intron 1 of 2)	10	71964395	72013558	49164	1	9469	ENST00000373115.5	33631	ENSG00000122863	CHST3	carbohydrate sulfotransferase 3	chr10-71998026-71999938	3.16474e-24	0.757806	0.16	0.095	6.93588e-19
587	chr10-72259687-72261112	chr10	72259687	72261112	1426	*	Distal Intergenic	10	72273919	72275998	2080	1	54541	ENST00000491934.3	-12807	ENSG00000168209	DDIT4	DNA damage inducible transcript 4	chr10-72259687-72261112	1.7181e-07	0.408943	0.134	0.097	0.0376541
588	chr10-72272624-72274114	chr10	72272624	72274114	1491	*	Promoter (<=1kb)	10	72273919	72275998	2080	1	54541	ENST00000491934.3	0	ENSG00000168209	DDIT4	DNA damage inducible transcript 4	chr10-72272624-72274114	3.67427e-14	0.360153	0.3	0.234	8.05256e-09
589	chr10-72291890-72292965	chr10	72291890	72292965	1076	*	Distal Intergenic	10	72273924	72276036	2113	1	54541	ENST00000681898.1	17966	ENSG00000168209	DDIT4	DNA damage inducible transcript 4	chr10-72291890-72292965	1.07409e-18	0.806361	0.111	0.064	2.35398e-13
590	chr10-72319490-72320291	chr10	72319490	72320291	802	*	Distal Intergenic	10	72335557	72336865	1309	2	54788	ENST00000473051.1	16574	ENSG00000148719	DNAJB12	DnaJ heat shock protein family (Hsp40) member B12	chr10-72319490-72320291	7.87213e-09	0.414354	0.154	0.115	0.00172526
591	chr10-7233220-7234068	chr10	7233220	7234068	849	*	Intron (ENST00000361972.8/57713, intron 9 of 20)	10	6824618	7118469	293852	2	107984203	ENST00000664549.1	-114751	NA	LOC107984203	endogenous retrovirus group K member 6 Env polyprotein	chr10-7233220-7234068	1.9241e-24	-0.913578	0.067	0.122	4.21688e-19
592	chr10-72334716-72335398	chr10	72334716	72335398	683	*	Promoter (1-2kb)	10	72335557	72336865	1309	2	54788	ENST00000473051.1	1467	ENSG00000148719	DNAJB12	DnaJ heat shock protein family (Hsp40) member B12	chr10-72334716-72335398	5.30516e-11	0.599514	0.104	0.07	1.16268e-05
593	chr10-73167434-73169002	chr10	73167434	73169002	1569	*	Promoter (<=1kb)	10	73133668	73168008	34341	2	11319	ENST00000372979.9	0	ENSG00000122882	ECD	ecdysoneless cell cycle regulator	chr10-73167434-73169002	2.26414e-09	0.411465	0.165	0.124	0.000496211
594	chr10-74150217-74151906	chr10	74150217	74151906	1690	*	Promoter (<=1kb)	10	74151202	74708699	557498	1	132	ENST00000672429.1	0	ENSG00000156110	ADK	adenosine kinase	chr10-74150217-74151906	9.68529e-08	0.270887	0.265	0.216	0.0212264
595	chr10-74799478-74800563	chr10	74799478	74800563	1086	*	Distal Intergenic	10	74824927	74842972	18046	1	23522	ENST00000648828.1	-24364	ENSG00000156650	KAT6B	lysine acetyltransferase 6B	chr10-74799478-74800563	3.45939e-20	-0.882446	0.059	0.107	7.58163e-15
596	chr10-75110991-75112539	chr10	75110991	75112539	1549	*	Promoter (<=1kb)	10	75111511	75182123	70613	1	142891	ENST00000671730.1	0	ENSG00000156671	SAMD8	sterile alpha motif domain containing 8	chr10-75110991-75112539	5.0503e-10	0.368842	0.211	0.162	0.000110683
597	chr10-75401350-75402542	chr10	75401350	75402542	1193	*	Promoter (<=1kb)	10	75401519	75407941	6423	1	100131213	ENST00000466942.2	0	ENSG00000237149	ZNF503-AS2	ZNF503 antisense RNA 2	chr10-75401350-75402542	5.6403e-17	0.671763	0.137	0.086	1.23613e-11
598	chr10-75409016-75409854	chr10	75409016	75409854	839	*	Promoter (<=1kb)	10	75409142	75411842	2701	1	101929234	ENST00000609200.2	0	NA	LOC101929234	uncharacterized LOC101929234	chr10-75409016-75409854	1.81036e-07	0.467645	0.104	0.075	0.039676
599	chr10-772050-773343	chr10	772050	773343	1294	*	Distal Intergenic	10	814018	815715	1698	2	23185	ENST00000469487.2	42372	ENSG00000107929	LARP4B	La ribonucleoprotein 4B	chr10-772050-773343	8.04121e-08	0.436551	0.124	0.09	0.0176232
600	chr10-77865453-77866315	chr10	77865453	77866315	863	*	Promoter (2-3kb)	10	77790791	77869191	78401	2	9231	ENST00000475613.6	2876	ENSG00000151208	DLG5	discs large MAGUK scaffold protein 5	chr10-77865453-77866315	1.18225e-17	-0.668644	0.094	0.143	2.59104e-12
601	chr10-77872081-77874250	chr10	77872081	77874250	2170	*	Promoter (2-3kb)	10	77790791	77869191	78401	2	9231	ENST00000475613.6	-2890	ENSG00000151208	DLG5	discs large MAGUK scaffold protein 5	chr10-77872081-77874250	3.14754e-12	0.401448	0.224	0.169	6.89818e-07
602	chr10-79981419-79982629	chr10	79981419	79982629	1211	*	Promoter (<=1kb)	10	79941449	79982614	41166	2	6441	ENST00000444384.3	0	ENSG00000133661	SFTPD	surfactant protein D	chr10-79981419-79982629	8.85901e-12	0.552316	0.129	0.088	1.94155e-06
603	chr10-80407409-80409375	chr10	80407409	80409375	1967	*	Promoter (<=1kb)	10	80407829	80432108	24280	1	84293	ENST00000372188.5	0	ENSG00000122378	PRXL2A	peroxiredoxin like 2A	chr10-80407409-80409375	3.06843e-09	0.389718	0.178	0.135	0.00067248
604	chr10-8434975-8436121	chr10	8434975	8436121	1147	*	Intron (ENST00000413286.1/105376396, intron 2 of 3)	10	8400860	8461863	61004	1	105376396	ENST00000413286.1	34115	NA	LOC105376396	uncharacterized LOC105376396	chr10-8434975-8436121	3.46051e-23	-0.847118	0.075	0.13	7.58409e-18
605	chr10-8453330-8454743	chr10	8453330	8454743	1414	*	Intron (ENST00000413286.1/105376396, intron 2 of 3)	10	8400860	8461863	61004	1	105376396	ENST00000413286.1	52470	NA	LOC105376396	uncharacterized LOC105376396	chr10-8453330-8454743	7.99218e-08	-0.482839	0.076	0.104	0.0175157
606	chr10-86399649-86401873	chr10	86399649	86401873	2225	*	Exon (ENST00000670831.1/ENST00000670831.1, exon 1 of 3)	10	85599552	86366795	767244	2	2894	ENST00000327946.12	-32854	ENSG00000182771	GRID1	glutamate ionotropic receptor delta type subunit 1	chr10-86399649-86401873	2.16693e-08	0.292858	0.252	0.206	0.00474907
607	chr10-86970883-86972387	chr10	86970883	86972387	1505	*	Promoter (<=1kb)	10	86965740	86971311	5572	2	100133190	ENST00000418273.2	0	NA	ADIRF-AS1	ADIRF antisense RNA 1	chr10-86970883-86972387	1.0109e-31	0.64497	0.263	0.166	2.21549e-26
608	chr10-87503979-87505992	chr10	87503979	87505992	2014	*	Promoter (<=1kb)	10	87500337	87504837	4501	2	112268064	ENST00000662700.1	0	NA	LOC112268064	uncharacterized LOC112268064	chr10-87503979-87505992	2.35737e-09	0.377574	0.191	0.145	0.000516643
609	chr10-87861464-87864372	chr10	87861464	87864372	2909	*	Promoter (<=1kb)	10	87859158	87863533	4376	2	100144748	ENST00000445946.5	0	ENSG00000227268	KLLN	killin, p53 regulated DNA replication inhibitor	chr10-87861464-87864372	1.22081e-09	0.290304	0.293	0.236	0.000267554
610	chr10-91161931-91164450	chr10	91161931	91164450	2520	*	Promoter (<=1kb)	10	91163012	91284329	121318	1	84333	ENST00000614189.4	0	ENSG00000180628	PCGF5	polycomb group ring finger 5	chr10-91161931-91164450	1.86167e-18	0.579776	0.187	0.125	4.08005e-13
611	chr10-92122339-92123677	chr10	92122339	92123677	1339	*	Intron (ENST00000412050.8/22849, intron 6 of 9)	10	92046692	92243246	196555	2	22849	ENST00000412050.8	119569	ENSG00000107864	CPEB3	cytoplasmic polyadenylation element binding protein 3	chr10-92122339-92123677	3.94971e-11	-0.621223	0.068	0.101	8.65623e-06
612	chr10-92290183-92291723	chr10	92290183	92291723	1541	*	Promoter (<=1kb)	10	92046692	92291078	244387	2	22849	ENST00000265997.5	0	ENSG00000107864	CPEB3	cytoplasmic polyadenylation element binding protein 3	chr10-92290183-92291723	4.47379e-12	0.383242	0.239	0.182	9.8048e-07
613	chr10-92572472-92575113	chr10	92572472	92575113	2642	*	Promoter (<=1kb)	10	92451684	92574076	122393	2	3416	ENST00000650060.1	0	ENSG00000119912	IDE	insulin degrading enzyme	chr10-92572472-92575113	1.19833e-12	0.398338	0.235	0.177	2.62628e-07
614	chr10-93746493-93747322	chr10	93746493	93747322	830	*	Distal Intergenic	10	93757840	93798174	40335	1	9211	ENST00000627420.2	-10518	ENSG00000108231	LGI1	leucine rich glioma inactivated 1	chr10-93746493-93747322	2.98434e-26	0.853745	0.144	0.079	6.54051e-21
615	chr10-96512501-96514489	chr10	96512501	96514489	1989	*	Promoter (<=1kb)	10	96364608	96513926	149319	2	7093	ENST00000357947.4	0	ENSG00000095587	TLL2	tolloid like 2	chr10-96512501-96514489	3.08505e-12	0.493562	0.161	0.115	6.76123e-07
616	chr10-96586051-96587634	chr10	96586051	96587634	1584	*	Promoter (<=1kb)	10	96518110	96587012	68903	2	56889	ENST00000371142.9	0	ENSG00000077147	TM9SF3	transmembrane 9 superfamily member 3	chr10-96586051-96587634	9.90709e-12	0.410466	0.209	0.156	2.17125e-06
617	chr10-96719690-96721452	chr10	96719690	96721452	1763	*	Promoter (<=1kb)	10	96593315	96720514	127200	2	118788	ENST00000339364.10	0	ENSG00000155629	PIK3AP1	phosphoinositide-3-kinase adaptor protein 1	chr10-96719690-96721452	4.63098e-10	0.538612	0.113	0.079	0.000101493
618	chr10-97548975-97550628	chr10	97548975	97550628	1654	*	Intron (ENST00000370664.4/80019, intron 1 of 2)	10	97572499	97583882	11384	1	26287	ENST00000298808.9	-21871	ENSG00000165887	ANKRD2	ankyrin repeat domain 2	chr10-97548975-97550628	1.94311e-07	-0.391153	0.11	0.14	0.0425853
619	chr10-97718177-97719143	chr10	97718177	97719143	967	*	Downstream (<=300bp)	10	97714694	97717479	2786	1	83742	ENST00000421644.2	3483	ENSG00000155254	MARVELD1	MARVEL domain containing 1	chr10-97718177-97719143	8.33863e-09	-0.456264	0.099	0.129	0.0018275
620	chr10-97848780-97850750	chr10	97848780	97850750	1971	*	Promoter (<=1kb)	10	97828478	97849798	21321	2	100505561	ENST00000427379.2	0	ENSG00000227356	GOLGA7B-DT	GOLGA7B divergent transcript	chr10-97848780-97850750	1.78675e-12	0.505401	0.158	0.111	3.91586e-07
621	chr10-98267805-98269927	chr10	98267805	98269927	2123	*	Promoter (<=1kb)	10	98247690	98268194	20505	2	84171	ENST00000260702.4	0	ENSG00000138131	LOXL4	lysyl oxidase like 4	chr10-98267805-98269927	3.51673e-16	0.443979	0.249	0.183	7.7073e-11
622	chr10-99731716-99732994	chr10	99731716	99732994	1279	*	Promoter (<=1kb)	10	99651595	99732112	80518	2	1355	ENST00000649102.1	0	ENSG00000014919	COX15	cytochrome c oxidase assembly homolog COX15	chr10-99731716-99732994	6.49353e-08	0.314157	0.214	0.173	0.0142313
623	chr11-100524799-100525967	chr11	100524799	100525967	1169	*	Distal Intergenic	11	100687288	100993941	306654	1	143872	ENST00000298815.13	-161321	ENSG00000165895	ARHGAP42	Rho GTPase activating protein 42	chr11-100524799-100525967	1.17078e-15	-0.730657	0.068	0.11	2.5659e-10
624	chr11-101914442-101915540	chr11	101914442	101915540	1099	*	Promoter (<=1kb)	11	101915010	102001062	86053	1	57562	ENST00000263468.13	0	ENSG00000110318	CEP126	centrosomal protein 126	chr11-101914442-101915540	3.86407e-11	0.410901	0.196	0.149	8.46852e-06
625	chr11-102010195-102011434	chr11	102010195	102011434	1240	*	Distal Intergenic	11	101978402	101998030	19629	1	57562	ENST00000532077.1	31793	ENSG00000110318	CEP126	centrosomal protein 126	chr11-102010195-102011434	3.74642e-10	0.525996	0.12	0.083	8.2107e-05
626	chr11-10293404-10294984	chr11	10293404	10294984	1581	*	Promoter (<=1kb)	11	9776776	10294221	517446	2	81846	ENST00000692716.1	0	ENSG00000133812	SBF2	SET binding factor 2	chr11-10293404-10294984	3.59443e-12	0.476108	0.17	0.122	7.8776e-07
627	chr11-107017277-107019506	chr11	107017277	107019506	2230	*	Promoter (<=1kb)	11	106674019	107018476	344458	2	2977	ENST00000526355.7	0	ENSG00000152402	GUCY1A2	guanylate cyclase 1 soluble subunit alpha 2	chr11-107017277-107019506	2.23205e-08	0.441662	0.131	0.095	0.00489177
628	chr11-107590448-107592423	chr11	107590448	107592423	1976	*	Promoter (<=1kb)	11	107591745	107593223	1479	1	112267904	ENST00000529675.1	0	NA	NA	NA	chr11-107590448-107592423	8.51685e-20	0.641881	0.17	0.109	1.86656e-14
629	chr11-107849196-107850256	chr11	107849196	107850256	1061	*	Intron (ENST00000525815.6/54733, intron 1 of 7)	11	107792615	107858561	65947	2	54733	ENST00000375682.8	8305	ENSG00000110660	SLC35F2	solute carrier family 35 member F2	chr11-107849196-107850256	5.58311e-12	-0.62999	0.07	0.106	1.2236e-06
630	chr11-10930688-10932258	chr11	10930688	10932258	1571	*	Distal Intergenic	11	10865261	10906802	41542	1	729013	ENST00000530344.1	65427	ENSG00000247271	ZBED5-AS1	ZBED5 antisense RNA 1	chr11-10930688-10932258	1.29709e-10	0.475508	0.147	0.107	2.84271e-05
631	chr11-110710609-110713506	chr11	110710609	110713506	2898	*	Promoter (<=1kb)	11	110577042	110712728	135687	2	57569	ENST00000260283.8	0	ENSG00000137727	ARHGAP20	Rho GTPase activating protein 20	chr11-110710609-110713506	1.80515e-10	0.487332	0.14	0.1	3.95619e-05
632	chr11-112961048-112963619	chr11	112961048	112963619	2572	*	Promoter (<=1kb)	11	112959279	112962394	3116	2	101928847	ENST00000689644.2	0	ENSG00000247416	LOC101928847	uncharacterized LOC101928847	chr11-112961048-112963619	1.81653e-12	0.623458	0.111	0.073	3.98112e-07
633	chr11-117313886-117316825	chr11	117313886	117316825	2940	*	Promoter (<=1kb)	11	117314557	117351942	37386	1	22897	ENST00000525734.5	0	ENSG00000110274	CEP164	centrosomal protein 164	chr11-117313886-117316825	2.75492e-09	0.419929	0.158	0.118	0.000603771
634	chr11-117985776-117986681	chr11	117985776	117986681	906	*	Promoter (<=1kb)	11	117986370	117999798	13429	1	3587	ENST00000530761.5	0	ENSG00000110324	IL10RA	interleukin 10 receptor subunit alpha	chr11-117985776-117986681	5.39277e-09	0.535534	0.102	0.07	0.00118189
635	chr11-118145146-118146493	chr11	118145146	118146493	1348	*	Promoter (<=1kb)	11	118133377	118145433	12057	2	6330	ENST00000415030.6	0	ENSG00000177098	SCN4B	sodium voltage-gated channel beta subunit 4	chr11-118145146-118146493	9.59844e-16	0.533829	0.183	0.127	2.1036e-10
636	chr11-118251756-118252692	chr11	118251756	118252692	937	*	Promoter (<=1kb)	11	118226690	118252365	25676	2	196264	ENST00000278949.9	0	ENSG00000160588	MPZL3	myelin protein zero like 3	chr11-118251756-118252692	1.63147e-13	0.679501	0.105	0.067	3.57555e-08
637	chr11-118607301-118609010	chr11	118607301	118609010	1710	*	Promoter (<=1kb)	11	118607615	118658028	50414	1	23187	ENST00000530994.5	0	ENSG00000019144	PHLDB1	pleckstrin homology like domain family B member 1	chr11-118607301-118609010	2.32233e-14	0.655695	0.12	0.076	5.08963e-09
638	chr11-118622475-118623544	chr11	118622475	118623544	1070	*	Promoter (<=1kb)	11	118624084	118625059	976	1	23187	ENST00000617208.1	-540	ENSG00000019144	PHLDB1	pleckstrin homology like domain family B member 1	chr11-118622475-118623544	2.39803e-12	0.558871	0.133	0.09	5.25555e-07
639	chr11-118790341-118792511	chr11	118790341	118792511	2171	*	Promoter (<=1kb)	11	118747763	118791164	43402	2	1656	ENST00000534980.7	0	ENSG00000110367	DDX6	DEAD-box helicase 6	chr11-118790341-118792511	2.69964e-16	0.503025	0.207	0.146	5.91656e-11
640	chr11-118911914-118912704	chr11	118911914	118912704	791	*	Promoter (<=1kb)	11	118899937	118911293	11357	2	283149	ENST00000530293.1	-621	ENSG00000186174	BCL9L	BCL9 like	chr11-118911914-118912704	6.64553e-27	0.65359	0.221	0.141	1.45644e-21
641	chr11-119315027-119317678	chr11	119315027	119317678	2652	*	Promoter (<=1kb)	11	119308529	119317130	8602	2	4162	ENST00000264036.6	0	ENSG00000076706	MCAM	melanoma cell adhesion molecule	chr11-119315027-119317678	1.28361e-44	0.664016	0.332	0.211	2.81318e-39
642	chr11-120121087-120122404	chr11	120121087	120122404	1318	*	Promoter (<=1kb)	11	120112410	120121993	9584	2	23650	ENST00000525887.5	0	ENSG00000137699	TRIM29	tripartite motif containing 29	chr11-120121087-120122404	3.23734e-14	0.572832	0.148	0.099	7.09498e-09
643	chr11-120324800-120325832	chr11	120324800	120325832	1033	*	Promoter (<=1kb)	11	120325296	120330818	5523	1	219902	ENST00000314475.6	0	ENSG00000181264	TLCD5	TLC domain containing 5	chr11-120324800-120325832	4.10368e-11	0.558967	0.119	0.08	8.99366e-06
644	chr11-120335653-120337379	chr11	120335653	120337379	1727	*	Promoter (<=1kb)	11	120336413	120489937	153525	1	23365	ENST00000397843.7	0	ENSG00000196914	ARHGEF12	Rho guanine nucleotide exchange factor 12	chr11-120335653-120337379	2.53673e-11	0.392782	0.215	0.163	5.55952e-06
645	chr11-12109645-12111765	chr11	12109645	12111765	2121	*	Promoter (<=1kb)	11	12110590	12263785	153196	1	9645	ENST00000683283.1	0	ENSG00000133816	MICAL2	microtubule associated monooxygenase, calponin and LIM domain containing 2	chr11-12109645-12111765	4.75013e-11	0.405378	0.199	0.151	1.04104e-05
646	chr11-121466001-121467223	chr11	121466001	121467223	1223	*	Intron (ENST00000260197.12/6653, intron 1 of 47)	11	121447331	121453013	5683	2	105369536	ENST00000501964.1	-12988	NA	SORL1-AS1	SORL1 antisense RNA 1	chr11-121466001-121467223	1.04438e-07	0.401062	0.14	0.106	0.0228886
647	chr11-122655349-122657059	chr11	122655349	122657059	1711	*	Promoter (<=1kb)	11	122655722	122814473	158752	1	84959	ENST00000284273.6	0	ENSG00000154127	UBASH3B	ubiquitin associated and SH3 domain containing B	chr11-122655349-122657059	8.38306e-14	0.47881	0.19	0.138	1.83724e-08
648	chr11-12286835-12288901	chr11	12286835	12288901	2067	*	Promoter (<=1kb)	11	12286900	12359144	72245	1	9645	ENST00000643523.1	0	ENSG00000133816	MICAL2	microtubule associated monooxygenase, calponin and LIM domain containing 2	chr11-12286835-12288901	4.92024e-20	0.739175	0.137	0.083	1.07833e-14
649	chr11-122882409-122883736	chr11	122882409	122883736	1328	*	Promoter (<=1kb)	11	122882683	122905892	23210	1	79864	ENST00000307257.10	0	ENSG00000109944	JHY	junctional cadherin complex regulator	chr11-122882409-122883736	2.21756e-10	0.557069	0.111	0.076	4.86002e-05
650	chr11-123653577-123655208	chr11	123653577	123655208	1632	*	Promoter (<=1kb)	11	123629188	123654624	25437	2	55800	ENST00000299333.8	0	ENSG00000166257	SCN3B	sodium voltage-gated channel beta subunit 3	chr11-123653577-123655208	1.1893e-20	0.654536	0.172	0.11	2.60648e-15
651	chr11-124745450-124747253	chr11	124745450	124747253	1804	*	3' UTR	11	124748106	124752193	4088	2	23584	ENST00000403470.1	4940	ENSG00000019102	VSIG2	V-set and immunoglobulin domain containing 2	chr11-124745450-124747253	5.03694e-13	0.521359	0.158	0.109	1.1039e-07
652	chr11-124798972-124801269	chr11	124798972	124801269	2298	*	Promoter (<=1kb)	11	124800424	124806732	6309	1	100507283	ENST00000653593.1	0	ENSG00000245498	MSANTD2-AS1	MSANTD2 antisense RNA 1	chr11-124798972-124801269	1.00471e-09	0.373623	0.199	0.155	0.000220193
653	chr11-124875942-124876992	chr11	124875942	124876992	1051	*	Promoter (<=1kb)	11	124876121	124881470	5350	1	64221	ENST00000527196.5	0	ENSG00000154134	ROBO3	roundabout guidance receptor 3	chr11-124875942-124876992	2.05484e-08	0.408135	0.15	0.112	0.0045034
654	chr11-126591427-126593341	chr11	126591427	126593341	1915	*	Intron (ENST00000548204.1/ENST00000548204.1, intron 1 of 1)	11	126652852	126682103	29252	1	101929427	ENST00000550747.1	-59511	ENSG00000254607	LOC101929427	uncharacterized LOC101929427	chr11-126591427-126593341	1.15427e-19	-0.614569	0.125	0.181	2.52972e-14
655	chr11-128521667-128522975	chr11	128521667	128522975	1309	*	Promoter (<=1kb)	11	128522390	128522449	60	1	102466104	ENST00000622481.1	0	ENSG00000276176	MIR6090	microRNA 6090	chr11-128521667-128522975	2.21563e-08	0.307503	0.236	0.189	0.0048558
656	chr11-128889968-128892090	chr11	128889968	128892090	2123	*	Promoter (<=1kb)	11	128891356	128921163	29808	1	3762	ENST00000529694.6	0	ENSG00000120457	KCNJ5	potassium inwardly rectifying channel subfamily J member 5	chr11-128889968-128892090	7.81865e-10	0.485358	0.131	0.095	0.000171354
657	chr11-128904705-128906141	chr11	128904705	128906141	1437	*	Promoter (<=1kb)	11	128899565	128905697	6133	2	219833	ENST00000310799.9	0	ENSG00000174370	KCNJ5-AS1	KCNJ5 antisense RNA 1	chr11-128904705-128906141	1.12297e-10	0.497429	0.139	0.098	2.4611e-05
658	chr11-129278530-129280045	chr11	129278530	129280045	1516	*	Promoter (<=1kb)	11	129066744	129279324	212581	2	9743	ENST00000525234.1	0	ENSG00000134909	ARHGAP32	Rho GTPase activating protein 32	chr11-129278530-129280045	5.02404e-09	0.378878	0.181	0.14	0.00110107
659	chr11-129458401-129459446	chr11	129458401	129459446	1046	*	Distal Intergenic	11	129375848	129452279	76432	1	8538	ENST00000281437.6	82553	ENSG00000043039	BARX2	BARX homeobox 2	chr11-129458401-129459446	1.0649e-08	-0.498358	0.08	0.112	0.00233385
660	chr11-129694535-129696404	chr11	129694535	129696404	1870	*	Distal Intergenic	11	129612116	129617269	5154	2	101929557	ENST00000631195.1	-77266	ENSG00000281097	LINC01395	long intergenic non-protein coding RNA 1395	chr11-129694535-129696404	1.27447e-07	0.48198	0.101	0.072	0.0279314
661	chr11-130178345-130180319	chr11	130178345	130180319	1975	*	Intron (ENST00000278742.6/6768, intron 1 of 18)	11	130189325	130196436	7112	1	6768	ENST00000530532.5	-9006	ENSG00000149418	ST14	ST14 transmembrane serine protease matriptase	chr11-130178345-130180319	1.3052e-14	0.435608	0.234	0.173	2.86048e-09
662	chr11-133063874-133065139	chr11	133063874	133065139	1266	*	Exon (ENST00000623990.1/ENST00000623990.1, exon 1 of 1)	11	132420020	132943768	523749	2	4978	ENST00000374778.4	-120106	ENSG00000183715	OPCML	opioid binding protein/cell adhesion molecule like	chr11-133063874-133065139	1.13873e-09	0.523645	0.115	0.079	0.000249564
663	chr11-14357749-14359688	chr11	14357749	14359688	1940	*	Promoter (<=1kb)	11	14277922	14359183	81262	2	22800	ENST00000256196.9	0	ENSG00000133818	RRAS2	RAS related 2	chr11-14357749-14359688	5.28536e-11	0.385878	0.215	0.163	1.15835e-05
664	chr11-14642999-14645115	chr11	14642999	14645115	2117	*	Promoter (<=1kb)	11	14643804	14872044	228241	1	5140	ENST00000282096.9	0	ENSG00000152270	PDE3B	phosphodiesterase 3B	chr11-14642999-14645115	1.52118e-08	0.407637	0.152	0.115	0.00333383
665	chr11-15072892-15075284	chr11	15072892	15075284	2393	*	Promoter (<=1kb)	11	15073562	15082342	8781	1	797	ENST00000533448.1	0	ENSG00000175868	CALCB	calcitonin related polypeptide beta	chr11-15072892-15075284	5.47853e-11	0.459864	0.162	0.117	1.20068e-05
666	chr11-1531490-1533005	chr11	1531490	1533005	1516	*	Distal Intergenic	11	1557523	1559443	1921	2	1850	ENST00000528778.1	26438	ENSG00000184545	DUSP8	dual specificity phosphatase 8	chr11-1531490-1533005	3.30184e-09	-0.435739	0.113	0.147	0.000723635
667	chr11-1545916-1547713	chr11	1545916	1547713	1798	*	Distal Intergenic	11	1557523	1559443	1921	2	1850	ENST00000528778.1	11730	ENSG00000184545	DUSP8	dual specificity phosphatase 8	chr11-1545916-1547713	7.74014e-60	1.21782	0.184	0.081	1.69634e-54
668	chr11-1548081-1548815	chr11	1548081	1548815	735	*	Distal Intergenic	11	1557523	1559443	1921	2	1850	ENST00000528778.1	10628	ENSG00000184545	DUSP8	dual specificity phosphatase 8	chr11-1548081-1548815	8.59738e-08	0.478584	0.106	0.074	0.0188421
669	chr11-1558170-1560009	chr11	1558170	1560009	1840	*	Promoter (<=1kb)	11	1557523	1559443	1921	2	1850	ENST00000528778.1	0	ENSG00000184545	DUSP8	dual specificity phosphatase 8	chr11-1558170-1560009	8.68725e-35	0.588845	0.317	0.216	1.90391e-29
670	chr11-16875469-16876925	chr11	16875469	16876925	1457	*	Intron (ENST00000531066.6/144100, intron 3 of 26)	11	16851198	16881358	30161	2	144100	ENST00000528376.5	4433	ENSG00000166689	PLEKHA7	pleckstrin homology domain containing A7	chr11-16875469-16876925	5.51181e-17	-0.708177	0.08	0.126	1.20797e-11
671	chr11-17012954-17015551	chr11	17012954	17015551	2598	*	Promoter (<=1kb)	11	17014304	17052668	38365	1	112268085	ENST00000688503.1	0	NA	NA	NA	chr11-17012954-17015551	6.43783e-13	0.542763	0.147	0.1	1.41092e-07
672	chr11-1771242-1773064	chr11	1771242	1773064	1823	*	Distal Intergenic	11	1776930	1778388	1459	2	105376517	ENST00000449749.1	5324	NA	LOC105376517	uncharacterized LOC105376517	chr11-1771242-1773064	2.35998e-11	0.607446	0.106	0.069	5.17215e-06
673	chr11-18011653-18014027	chr11	18011653	18014027	2375	*	Promoter (<=1kb)	11	17788048	18012898	224851	2	26297	ENST00000527494.5	0	ENSG00000129158	SERGEF	secretion regulating guanine nucleotide exchange factor	chr11-18011653-18014027	5.50121e-08	0.305485	0.228	0.182	0.0120565
674	chr11-18526170-18527862	chr11	18526170	18527862	1693	*	Promoter (<=1kb)	11	18468336	18526951	58616	2	7251	ENST00000536719.5	0	ENSG00000074319	TSG101	tumor susceptibility 101	chr11-18526170-18527862	8.58124e-08	0.312756	0.211	0.171	0.0188067
675	chr11-1863348-1865651	chr11	1863348	1865651	2304	*	Promoter (<=1kb)	11	1864172	1883997	19826	1	4046	ENST00000446808.5	0	ENSG00000130592	LSP1	lymphocyte specific protein 1	chr11-1863348-1865651	1.11442e-24	0.90052	0.123	0.068	2.44238e-19
676	chr11-20035428-20036217	chr11	20035428	20036217	790	*	Exon (ENST00000360655.8/89797, exon 12 of 38)	11	20027554	20044995	17442	1	89797	ENST00000526675.1	7874	ENSG00000166833	NAV2	neuron navigator 2	chr11-20035428-20036217	2.4438e-26	0.945124	0.123	0.064	5.35585e-21
677	chr11-20363227-20364704	chr11	20363227	20364704	1478	*	Promoter (<=1kb)	11	20363685	20367625	3941	1	10553	ENST00000530266.5	0	ENSG00000109854	HTATIP2	HIV-1 Tat interactive protein 2	chr11-20363227-20364704	1.52028e-07	0.444239	0.113	0.085	0.0333185
678	chr11-2443641-2445395	chr11	2443641	2445395	1755	*	Promoter (<=1kb)	11	2404515	2444514	40000	2	29850	ENST00000696290.1	0	ENSG00000070985	TRPM5	transient receptor potential cation channel subfamily M member 5	chr11-2443641-2445395	2.82906e-32	0.947243	0.149	0.078	6.2002e-27
679	chr11-2655098-2656594	chr11	2655098	2656594	1497	*	Exon (ENST00000597346.1/10984, exon 1 of 1)	11	2608328	2699994	91667	2	10984	ENST00000597346.1	43400	ENSG00000269821	KCNQ1OT1	KCNQ1 opposite strand/antisense transcript 1	chr11-2655098-2656594	4.26015e-14	-0.712584	0.065	0.103	9.33658e-09
680	chr11-30583876-30586961	chr11	30583876	30586961	3086	*	Promoter (<=1kb)	11	30584112	30627325	43214	1	105376609	ENST00000692592.2	0	ENSG00000254489	MPPED2-AS1	MPPED2 antisense RNA 1	chr11-30583876-30586961	1.47588e-18	0.659964	0.153	0.098	3.23456e-13
681	chr11-32090724-32092087	chr11	32090724	32092087	1364	*	Promoter (<=1kb)	11	32091074	32105722	14649	1	5954	ENST00000054950.4	0	ENSG00000049449	RCN1	reticulocalbin 1	chr11-32090724-32092087	8.03647e-11	0.459543	0.161	0.115	1.76128e-05
682	chr11-33014880-33016518	chr11	33014880	33016518	1639	*	Promoter (<=1kb)	11	33015876	33026717	10842	1	91614	ENST00000427755.2	0	ENSG00000121690	DEPDC7	DEP domain containing 7	chr11-33014880-33016518	1.8529e-11	0.513838	0.142	0.099	4.06084e-06
683	chr11-33256806-33258874	chr11	33256806	33258874	2069	*	Promoter (<=1kb)	11	33257381	33357023	99643	1	10114	ENST00000303296.9	0	ENSG00000110422	HIPK3	homeodomain interacting protein kinase 3	chr11-33256806-33258874	3.55639e-08	0.285885	0.256	0.21	0.00779423
684	chr11-33694755-33695604	chr11	33694755	33695604	850	*	Promoter (1-2kb)	11	33665220	33696701	31482	2	105376617	ENST00000534431.1	1097	NA	LOC105376617	uncharacterized LOC105376617	chr11-33694755-33695604	6.53895e-11	-0.586874	0.075	0.108	1.43308e-05
685	chr11-33700342-33701303	chr11	33700342	33701303	962	*	Promoter (<=1kb)	11	33698261	33700826	2566	2	100131378	ENST00000379011.5	0	ENSG00000205177	C11orf91	chromosome 11 open reading frame 91	chr11-33700342-33701303	1.36669e-13	0.428176	0.225	0.166	2.99526e-08
686	chr11-34192431-34193545	chr11	34192431	34193545	1115	*	Intron (ENST00000435224.3/25841, intron 3 of 16)	11	34173174	34242545	69372	2	25841	ENST00000530814.1	49000	ENSG00000166016	ABTB2	ankyrin repeat and BTB domain containing 2	chr11-34192431-34193545	2.61622e-16	0.566366	0.173	0.116	5.73373e-11
687	chr11-34233933-34234791	chr11	34233933	34234791	859	*	Intron (ENST00000435224.3/25841, intron 1 of 16)	11	34173174	34242545	69372	2	25841	ENST00000530814.1	7754	ENSG00000166016	ABTB2	ankyrin repeat and BTB domain containing 2	chr11-34233933-34234791	2.04966e-09	0.54686	0.104	0.07	0.000449205
688	chr11-34570128-34571423	chr11	34570128	34571423	1296	*	Promoter (<=1kb)	11	34570876	34573982	3107	1	105376623	ENST00000527135.1	0	NA	LINC02707	long intergenic non-protein coding RNA 2707	chr11-34570128-34571423	1.03137e-08	-0.436667	0.107	0.138	0.00226035
689	chr11-34685011-34685801	chr11	34685011	34685801	791	*	Distal Intergenic	11	34642627	34646894	4268	1	26298	ENST00000527935.1	42384	ENSG00000135373	EHF	ETS homologous factor	chr11-34685011-34685801	6.71223e-09	0.514786	0.108	0.075	0.00147106
690	chr11-35926874-35928252	chr11	35926874	35928252	1379	*	Distal Intergenic	11	35943981	36230267	286287	1	143458	ENST00000524419.5	-15729	ENSG00000179241	LDLRAD3	low density lipoprotein receptor class A domain containing 3	chr11-35926874-35928252	4.13619e-09	0.457849	0.134	0.097	0.000906491
691	chr11-36149403-36150272	chr11	36149403	36150272	870	*	Intron (ENST00000524419.5/143458, intron 4 of 5)	11	36163299	36227429	64131	1	143458	ENST00000529759.1	-13027	ENSG00000179241	LDLRAD3	low density lipoprotein receptor class A domain containing 3	chr11-36149403-36150272	7.40381e-45	1.15402	0.153	0.07	1.62263e-39
692	chr11-3840175-3841877	chr11	3840175	3841877	1703	*	Promoter (<=1kb)	11	3826978	3840959	13982	2	391	ENST00000351018.5	0	ENSG00000177105	RHOG	ras homolog family member G	chr11-3840175-3841877	4.21458e-12	0.386712	0.234	0.179	9.23672e-07
693	chr11-395987-397435	chr11	395987	397435	1449	*	Promoter (<=1kb)	11	396151	396985	835	1	11187	ENST00000530695.1	0	ENSG00000184363	PKP3	plakophilin 3	chr11-395987-397435	1.8757e-08	0.520889	0.1	0.069	0.00411081
694	chr11-43546611-43548378	chr11	43546611	43548378	1768	*	Distal Intergenic	11	43556436	43673393	116958	1	51144	ENST00000526615.6	-8058	ENSG00000149084	HSD17B12	hydroxysteroid 17-beta dehydrogenase 12	chr11-43546611-43548378	2.19335e-15	0.678781	0.122	0.075	4.80697e-10
695	chr11-44065677-44067208	chr11	44065677	44067208	1532	*	Promoter (<=1kb)	11	44065925	44077699	11775	1	84680	ENST00000533208.5	0	ENSG00000110455	ACCS	1-aminocyclopropane-1-carboxylate synthase homolog (inactive)	chr11-44065677-44067208	1.26693e-08	0.333198	0.215	0.167	0.00277663
696	chr11-44095342-44097127	chr11	44095342	44097127	1786	*	Promoter (<=1kb)	11	44095648	44251763	156116	1	2132	ENST00000682993.1	0	ENSG00000151348	EXT2	exostosin glycosyltransferase 2	chr11-44095342-44097127	8.80522e-12	0.514534	0.145	0.102	1.92976e-06
697	chr11-44861903-44862698	chr11	44861903	44862698	796	*	Promoter (2-3kb)	11	44859603	44909839	50237	1	90139	ENST00000520837.5	2300	ENSG00000157570	TSPAN18	tetraspanin 18	chr11-44861903-44862698	1.77876e-10	0.5744	0.106	0.072	3.89834e-05
698	chr11-45179152-45181337	chr11	45179152	45181337	2186	*	Promoter (1-2kb)	11	45182917	45226183	43267	1	56981	ENST00000528980.1	-1580	ENSG00000019485	PRDM11	PR/SET domain 11	chr11-45179152-45181337	7.86085e-35	0.741768	0.229	0.139	1.72279e-29
699	chr11-45803870-45805793	chr11	45803870	45805793	1924	*	Promoter (<=1kb)	11	45804072	45811558	7487	1	55343	ENST00000442528.2	0	ENSG00000181830	SLC35C1	solute carrier family 35 member C1	chr11-45803870-45805793	1.05944e-07	0.281913	0.248	0.201	0.0232189
700	chr11-45899303-45900643	chr11	45899303	45900643	1341	*	Promoter (1-2kb)	11	45901933	45902743	811	1	9479	ENST00000497090.1	-1290	ENSG00000121653	MAPK8IP1	mitogen-activated protein kinase 8 interacting protein 1	chr11-45899303-45900643	1.68036e-32	0.780877	0.201	0.118	3.68269e-27
701	chr11-46237077-46239491	chr11	46237077	46239491	2415	*	Exon (ENST00000530049.1/ENST00000530049.1, exon 1 of 2)	11	46213822	46220438	6617	2	105376662	ENST00000635389.2	-16639	ENSG00000255269	LINC02710	long intergenic non-protein coding RNA 2710	chr11-46237077-46239491	1.16793e-13	0.546665	0.153	0.104	2.55964e-08
702	chr11-46242805-46243848	chr11	46242805	46243848	1044	*	Exon (ENST00000702361.1/ENST00000702361.1, exon 1 of 1)	11	46213822	46220438	6617	2	105376662	ENST00000635389.2	-22367	ENSG00000255269	LINC02710	long intergenic non-protein coding RNA 2710	chr11-46242805-46243848	6.19172e-15	0.560199	0.161	0.109	1.35698e-09
703	chr11-47979881-47981913	chr11	47979881	47981913	2033	*	Promoter (<=1kb)	11	47980425	48170839	190415	1	5795	ENST00000698881.1	0	ENSG00000149177	PTPRJ	protein tyrosine phosphatase receptor type J	chr11-47979881-47981913	6.81953e-26	0.793816	0.158	0.093	1.49458e-20
704	chr11-536941-537745	chr11	536941	537745	805	*	Promoter (<=1kb)	11	537527	554912	17386	1	115399	ENST00000270115.8	0	ENSG00000161328	LRRC56	leucine rich repeat containing 56	chr11-536941-537745	3.35769e-08	0.390843	0.155	0.119	0.00735874
705	chr11-60941562-60943741	chr11	60941562	60943741	2180	*	Promoter (<=1kb)	11	60937091	60943619	6529	2	51296	ENST00000543406.1	0	ENSG00000110446	SLC15A3	solute carrier family 15 member 3	chr11-60941562-60943741	8.75561e-10	-0.487015	0.097	0.13	0.000191889
706	chr11-61293729-61295109	chr11	61293729	61295109	1381	*	Promoter (<=1kb)	11	61258286	61295091	36806	2	220001	ENST00000301770.10	0	ENSG00000167992	VWCE	von Willebrand factor C and EGF domains	chr11-61293729-61295109	1.23631e-13	0.695356	0.104	0.063	2.70952e-08
707	chr11-61428868-61430469	chr11	61428868	61430469	1602	*	Promoter (<=1kb)	11	61430126	61484762	54637	1	220004	ENST00000544801.5	0	ENSG00000162148	PPP1R32	protein phosphatase 1 regulatory subunit 32	chr11-61428868-61430469	2.05348e-10	0.367968	0.22	0.169	4.50043e-05
708	chr11-61459671-61461222	chr11	61459671	61461222	1552	*	Intron (ENST00000544025.5/54949, intron 3 of 3)	11	61481120	61490928	9809	1	220004	ENST00000338608.7	-19898	ENSG00000162148	PPP1R32	protein phosphatase 1 regulatory subunit 32	chr11-61459671-61461222	2.67566e-15	-0.744202	0.065	0.104	5.86401e-10
709	chr11-61567089-61568046	chr11	61567089	61568046	958	*	Intron (ENST00000539008.6/9066, intron 1 of 12)	11	61518627	61580820	62194	2	9066	ENST00000539246.5	12774	ENSG00000011347	SYT7	synaptotagmin 7	chr11-61567089-61568046	1.95071e-11	0.627761	0.102	0.064	4.27519e-06
710	chr11-61694936-61697567	chr11	61694936	61697567	2632	*	Intron (ENST00000257215.10/747, intron 1 of 19)	11	61680467	61747000	66534	1	747	ENST00000540717.1	14469	ENSG00000134780	DAGLA	diacylglycerol lipase alpha	chr11-61694936-61697567	1.68922e-23	0.467626	0.319	0.232	3.7021e-18
711	chr11-61729938-61730932	chr11	61729938	61730932	995	*	Intron (ENST00000257215.10/747, intron 8 of 19)	11	61752636	61788518	35883	1	745	ENST00000278836.10	-21704	ENSG00000124920	MYRF	myelin regulatory factor	chr11-61729938-61730932	2.69099e-08	0.444819	0.127	0.094	0.00589759
712	chr11-61816007-61817205	chr11	61816007	61817205	1199	*	Promoter (<=1kb)	11	61799627	61817003	17377	2	3992	ENST00000350997.12	0	ENSG00000149485	FADS1	fatty acid desaturase 1	chr11-61816007-61817205	4.33852e-17	0.619358	0.156	0.102	9.50835e-12
713	chr11-61890511-61892178	chr11	61890511	61892178	1668	*	Promoter (<=1kb)	11	61873519	61892051	18533	2	3995	ENST00000527697.5	0	ENSG00000221968	FADS3	fatty acid desaturase 3	chr11-61890511-61892178	5.13328e-48	1.03509	0.19	0.094	1.12501e-42
714	chr11-62538962-62539868	chr11	62538962	62539868	907	*	Promoter (2-3kb)	11	62433542	62536107	102566	2	79026	ENST00000530124.5	-2855	ENSG00000124942	AHNAK	AHNAK nucleoprotein	chr11-62538962-62539868	4.69285e-12	0.630177	0.106	0.069	1.02849e-06
715	chr11-62545480-62546165	chr11	62545480	62546165	686	*	Promoter (<=1kb)	11	62491811	62545687	53877	2	79026	ENST00000533365.5	0	ENSG00000124942	AHNAK	AHNAK nucleoprotein	chr11-62545480-62546165	4.77226e-25	0.713123	0.181	0.111	1.04589e-19
716	chr11-62553051-62554334	chr11	62553051	62554334	1284	*	Promoter (1-2kb)	11	62533984	62556235	22252	2	79026	ENST00000530285.5	1901	ENSG00000124942	AHNAK	AHNAK nucleoprotein	chr11-62553051-62554334	1.37017e-08	0.492855	0.111	0.079	0.00300287
717	chr11-62556128-62556805	chr11	62556128	62556805	678	*	Promoter (<=1kb)	11	62533984	62556235	22252	2	79026	ENST00000530285.5	0	ENSG00000124942	AHNAK	AHNAK nucleoprotein	chr11-62556128-62556805	5.72767e-08	0.47812	0.108	0.078	0.0125528
718	chr11-62611511-62613713	chr11	62611511	62613713	2203	*	Promoter (<=1kb)	11	62602218	62612775	10558	2	256364	ENST00000394773.7	0	ENSG00000149499	EML3	EMAP like 3	chr11-62611511-62613713	2.10637e-20	0.524268	0.239	0.167	4.61634e-15
719	chr11-62786183-62787783	chr11	62786183	62787783	1601	*	Promoter (<=1kb)	11	62787402	62790400	2999	1	374395	ENST00000333449.9	0	ENSG00000185475	TMEM179B	transmembrane protein 179B	chr11-62786183-62787783	9.94737e-10	0.375324	0.2	0.152	0.000218008
720	chr11-63762391-63763837	chr11	63762391	63763837	1447	*	Promoter (2-3kb)	11	63764182	63765952	1771	2	65998	ENST00000445014.3	2115	ENSG00000188070	ZFTA	zinc finger translocation associated	chr11-63762391-63763837	1.31923e-17	0.71277	0.129	0.078	2.89125e-12
721	chr11-63768204-63769629	chr11	63768204	63769629	1426	*	Promoter (<=1kb)	11	63759892	63768775	8884	2	65998	ENST00000433688.2	0	ENSG00000188070	ZFTA	zinc finger translocation associated	chr11-63768204-63769629	3.13912e-08	0.478789	0.111	0.079	0.00687973
722	chr11-6389378-6390918	chr11	6389378	6390918	1541	*	Promoter (<=1kb)	11	6390473	6394991	4519	1	6609	ENST00000534405.5	0	ENSG00000166311	SMPD1	sphingomyelin phosphodiesterase 1	chr11-6389378-6390918	1.0196e-10	0.355568	0.238	0.186	2.23455e-05
723	chr11-63985501-63987045	chr11	63985501	63987045	1545	*	Promoter (<=1kb)	11	63985853	63998411	12559	1	55611	ENST00000301453.7	0	ENSG00000167770	OTUB1	OTU deubiquitinase, ubiquitin aldehyde binding 1	chr11-63985501-63987045	9.45196e-08	0.346031	0.182	0.139	0.020715
724	chr11-64234012-64235171	chr11	64234012	64235171	1160	*	Promoter (<=1kb)	11	64234584	64239264	4681	1	7423	ENST00000309422.7	0	ENSG00000173511	VEGFB	vascular endothelial growth factor B	chr11-64234012-64235171	1.84454e-11	0.543941	0.128	0.088	4.04252e-06
725	chr11-64284108-64286166	chr11	64284108	64286166	2059	*	Promoter (<=1kb)	11	64284339	64289404	5066	1	56834	ENST00000411458.5	0	ENSG00000173264	GPR137	G protein-coupled receptor 137	chr11-64284108-64286166	1.48261e-07	0.286094	0.237	0.193	0.0324931
726	chr11-6431397-6432393	chr11	6431397	6432393	997	*	Promoter (<=1kb)	11	6431395	6432319	925	2	3263	ENST00000529037.1	0	ENSG00000110169	HPX	hemopexin	chr11-6431397-6432393	4.49965e-54	1.685	0.107	0.033	9.86148e-49
727	chr11-64448079-64450091	chr11	64448079	64450091	2013	*	Promoter (<=1kb)	11	64449074	64451657	2584	1	100996455	ENST00000316124.3	0	ENSG00000181908	LINC02724	long intergenic non-protein coding RNA 2724	chr11-64448079-64450091	2.50251e-09	0.485252	0.125	0.089	0.000548452
728	chr11-64835045-64835969	chr11	64835045	64835969	925	*	Promoter (1-2kb)	11	64833280	64833811	532	2	55561	ENST00000480767.1	-1234	ENSG00000171219	CDC42BPG	CDC42 binding protein kinase gamma	chr11-64835045-64835969	1.72512e-09	0.533359	0.109	0.075	0.00037808
729	chr11-65524080-65525685	chr11	65524080	65525685	1606	*	Promoter (<=1kb)	11	65525077	65538704	13628	1	57410	ENST00000525364.5	0	ENSG00000142186	SCYL1	SCY1 like pseudokinase 1	chr11-65524080-65525685	8.46785e-12	0.4404	0.185	0.138	1.85582e-06
730	chr11-65557731-65559132	chr11	65557731	65559132	1402	*	Promoter (<=1kb)	11	65538559	65558359	19801	2	4054	ENST00000301873.11	0	ENSG00000168056	LTBP3	latent transforming growth factor beta binding protein 3	chr11-65557731-65559132	6.21734e-14	0.574231	0.143	0.097	1.3626e-08
731	chr11-65569720-65570542	chr11	65569720	65570542	823	*	Promoter (<=1kb)	11	65570460	65571888	1429	1	10534	ENST00000531405.5	0	ENSG00000173465	ZNRD2	zinc ribbon domain containing 2	chr11-65569720-65570542	1.87738e-11	0.437614	0.183	0.135	4.11448e-06
732	chr11-65574009-65574588	chr11	65574009	65574588	580	*	Promoter (1-2kb)	11	65576046	65585417	9372	1	254102	ENST00000533237.5	-1458	ENSG00000173442	EHBP1L1	EH domain binding protein 1 like 1	chr11-65574009-65574588	2.62621e-10	0.524384	0.123	0.084	5.75564e-05
733	chr11-65613111-65614513	chr11	65613111	65614513	1403	*	Promoter (<=1kb)	11	65597757	65614221	16465	2	4296	ENST00000309100.8	0	ENSG00000173327	MAP3K11	mitogen-activated protein kinase kinase kinase 11	chr11-65613111-65614513	6.94757e-11	0.398355	0.203	0.152	1.52264e-05
734	chr11-65637562-65638955	chr11	65637562	65638955	1394	*	Promoter (<=1kb)	11	65638101	65650912	12812	1	6494	ENST00000534313.6	0	ENSG00000213445	SIPA1	signal-induced proliferation-associated 1	chr11-65637562-65638955	1.6708e-08	0.472165	0.12	0.085	0.00366173
735	chr11-65661908-65664142	chr11	65661908	65664142	2235	*	Promoter (<=1kb)	11	65662988	65671718	8731	1	105369347	ENST00000691526.2	0	ENSG00000285533	RELA-DT	RELA divergent transcript	chr11-65661908-65664142	1.76429e-10	0.362172	0.227	0.176	3.86664e-05
736	chr11-65779922-65781670	chr11	65779922	65781670	1749	*	Promoter (<=1kb)	11	65773898	65780976	7079	2	91056	ENST00000532090.3	0	ENSG00000254470	AP5B1	adaptor related protein complex 5 subunit beta 1	chr11-65779922-65781670	5.19869e-09	0.316124	0.242	0.194	0.00113935
737	chr11-65786370-65787229	chr11	65786370	65787229	860	*	Promoter (<=1kb)	11	65787063	65797214	10152	1	5017	ENST00000335987.8	0	ENSG00000172818	OVOL1	ovo like transcriptional repressor 1	chr11-65786370-65787229	1.2555e-11	0.521409	0.142	0.096	2.75156e-06
738	chr11-66011130-66012279	chr11	66011130	66012279	1150	*	Promoter (<=1kb)	11	66012008	66013505	1498	1	1474	ENST00000312134.3	0	ENSG00000175315	CST6	cystatin E/M	chr11-66011130-66012279	2.05599e-15	0.717263	0.11	0.068	4.50593e-10
739	chr11-66069168-66071312	chr11	66069168	66071312	2145	*	Promoter (<=1kb)	11	66070272	66244744	174473	1	55690	ENST00000320580.9	0	ENSG00000175115	PACS1	phosphofurin acidic cluster sorting protein 1	chr11-66069168-66071312	1.09945e-15	0.532747	0.183	0.126	2.40957e-10
740	chr11-66311618-66313135	chr11	66311618	66313135	1518	*	Exon (ENST00000534065.1/ENST00000534065.1, exon 1 of 2)	11	66314494	66317044	2551	2	57124	ENST00000311330.4	3909	ENSG00000174807	CD248	CD248 molecule	chr11-66311618-66313135	2.11968e-15	0.425274	0.256	0.187	4.64552e-10
741	chr11-66335564-66337230	chr11	66335564	66337230	1667	*	Promoter (<=1kb)	11	66330241	66336434	6194	2	9610	ENST00000311320.9	0	ENSG00000174791	RIN1	Ras and Rab interactor 1	chr11-66335564-66337230	1.6145e-07	0.405792	0.133	0.101	0.0353836
742	chr11-66346860-66348842	chr11	66346860	66348842	1983	*	Promoter (<=1kb)	11	66347950	66353619	5670	1	102724064	ENST00000581155.5	0	ENSG00000255468	B4GAT1-DT	B4GAT1 divergent transcript	chr11-66346860-66348842	1.85986e-18	0.565338	0.193	0.132	4.07609e-13
743	chr11-66370986-66372639	chr11	66370986	66372639	1654	*	Promoter (<=1kb)	11	66362521	66371760	9240	2	3177	ENST00000357440.7	0	ENSG00000174669	SLC29A2	solute carrier family 29 member 2	chr11-66370986-66372639	1.29817e-10	0.356403	0.236	0.182	2.84509e-05
744	chr11-66742990-66743820	chr11	66742990	66743820	831	*	Promoter (<=1kb)	11	66744451	66759084	14634	1	79703	ENST00000534325.5	-631	ENSG00000173715	C11orf80	chromosome 11 open reading frame 80	chr11-66742990-66743820	1.60205e-09	0.499715	0.123	0.085	0.000351107
745	chr11-66914635-66916498	chr11	66914635	66916498	1864	*	Intron (ENST00000529047.6/5091, intron 3 of 22)	11	66848513	66907901	59389	2	5091	ENST00000393955.6	-6734	ENSG00000173599	PC	pyruvate carboxylase	chr11-66914635-66916498	9.53635e-12	-0.566074	0.087	0.123	2.09e-06
746	chr11-67021691-67023878	chr11	67021691	67023878	2188	*	Promoter (<=1kb)	11	67022719	67048939	26221	1	91683	ENST00000525457.5	0	ENSG00000173227	SYT12	synaptotagmin 12	chr11-67021691-67023878	1.82655e-07	0.305715	0.21	0.17	0.0400309
747	chr11-67266128-67266794	chr11	67266128	67266794	667	*	Promoter (<=1kb)	11	67266473	67286556	20084	1	156	ENST00000308595.10	0	ENSG00000173020	GRK2	G protein-coupled receptor kinase 2	chr11-67266128-67266794	2.02905e-08	0.519369	0.1	0.07	0.00444689
748	chr11-67372495-67374612	chr11	67372495	67374612	2118	*	Promoter (<=1kb)	11	67364168	67373598	9431	2	23529	ENST00000312438.8	0	ENSG00000175505	CLCF1	cardiotrophin like cytokine factor 1	chr11-67372495-67374612	3.32893e-11	0.375036	0.229	0.175	7.29571e-06
749	chr11-67384510-67385559	chr11	67384510	67385559	1050	*	Intron (ENST00000622583.4/100130987, intron 2 of 3)	11	67391705	67396022	4318	1	5883	ENST00000543808.5	-6146	ENSG00000172613	RAD9A	RAD9 checkpoint clamp component A	chr11-67384510-67385559	2.9827e-27	1.1093	0.1	0.046	6.53691e-22
750	chr11-67442826-67443967	chr11	67442826	67443967	1142	*	Promoter (<=1kb)	11	67435510	67443476	7967	2	57175	ENST00000341356.10	0	ENSG00000172725	CORO1B	coronin 1B	chr11-67442826-67443967	9.64242e-10	0.419886	0.166	0.124	0.000211324
751	chr11-67504846-67506351	chr11	67504846	67506351	1506	*	Promoter (<=1kb)	11	67491768	67505363	13596	2	9600	ENST00000356404.8	0	ENSG00000110697	PITPNM1	phosphatidylinositol transfer protein membrane associated 1	chr11-67504846-67506351	1.16311e-08	0.300256	0.25	0.203	0.00254908
752	chr11-67673336-67675662	chr11	67673336	67675662	2327	*	Promoter (<=1kb)	11	67662155	67674623	12469	2	222	ENST00000673966.2	0	ENSG00000132746	ALDH3B2	aldehyde dehydrogenase 3 family member B2	chr11-67673336-67675662	9.48184e-13	-0.428063	0.163	0.209	2.07805e-07
753	chr11-68009934-68010580	chr11	68009934	68010580	647	*	Promoter (<=1kb)	11	68010327	68029276	18950	1	221	ENST00000342456.11	0	ENSG00000006534	ALDH3B1	aldehyde dehydrogenase 3 family member B1	chr11-68009934-68010580	2.10373e-08	0.497547	0.107	0.075	0.00461055
754	chr11-68141604-68142646	chr11	68141604	68142646	1043	*	Distal Intergenic	11	68122053	68130518	8466	1	105369362	ENST00000527519.2	19551	ENSG00000255236	CHKA-DT	CHKA divergent transcript	chr11-68141604-68142646	6.22962e-20	-0.867837	0.061	0.107	1.36529e-14
755	chr11-68212472-68214571	chr11	68212472	68214571	2100	*	Promoter (<=1kb)	11	68154863	68213296	58434	2	51111	ENST00000304363.9	0	ENSG00000110066	KMT5B	lysine methyltransferase 5B	chr11-68212472-68214571	2.1982e-08	0.295104	0.251	0.202	0.0048176
756	chr11-68311887-68313391	chr11	68311887	68313391	1505	*	Promoter (<=1kb)	11	68312591	68449275	136685	1	4041	ENST00000294304.12	0	ENSG00000162337	LRP5	LDL receptor related protein 5	chr11-68311887-68313391	1.81107e-07	0.429743	0.121	0.088	0.0396916
757	chr11-68459852-68461607	chr11	68459852	68461607	1756	*	Promoter (<=1kb)	11	68460731	68537669	76939	1	55291	ENST00000530427.5	0	ENSG00000110075	PPP6R3	protein phosphatase 6 regulatory subunit 3	chr11-68459852-68461607	6.13931e-10	0.259651	0.352	0.293	0.00013455
758	chr11-68677167-68678007	chr11	68677167	68678007	841	*	Distal Intergenic	11	68684544	68691175	6632	1	51083	ENST00000265643.4	-6537	ENSG00000069482	GAL	galanin and GMAP prepropeptide	chr11-68677167-68678007	4.03377e-69	1.68697	0.134	0.043	8.84044e-64
759	chr11-69104988-69107191	chr11	69104988	69107191	2204	*	Intron (ENST00000637504.1/219931, intron 19 of 19)	11	69083176	69083258	83	1	100422846	ENST00000581178.1	21812	ENSG00000265539	MIR3164	microRNA 3164	chr11-69104988-69107191	9.41505e-49	-0.817244	0.165	0.267	2.06341e-43
760	chr11-69166119-69167499	chr11	69166119	69167499	1381	*	Intron (ENST00000562772.1/338694, intron 2 of 2)	11	69147228	69171564	24337	2	338694	ENST00000562772.1	4065	ENSG00000261070	LOC338694	uncharacterized LOC338694	chr11-69166119-69167499	1.33774e-09	0.483108	0.131	0.093	0.000293181
761	chr11-69219950-69221357	chr11	69219950	69221357	1408	*	Distal Intergenic	11	69147228	69171564	24337	2	338694	ENST00000562772.1	-48386	ENSG00000261070	LOC338694	uncharacterized LOC338694	chr11-69219950-69221357	5.67814e-14	-0.570129	0.102	0.145	1.24443e-08
762	chr11-69251333-69253291	chr11	69251333	69253291	1959	*	Distal Intergenic	11	69294151	69341682	47532	1	26579	ENST00000544008.1	-40860	ENSG00000172927	MYEOV	myeloma overexpressed	chr11-69251333-69253291	4.13968e-22	-0.546325	0.174	0.24	9.07257e-17
763	chr11-6925534-6927749	chr11	6925534	6927749	2216	*	Promoter (<=1kb)	11	6821942	6926878	104937	2	107984019	ENST00000637205.2	0	NA	LOC107984019	uncharacterized LOC107984019	chr11-6925534-6927749	1.19245e-08	0.384294	0.171	0.129	0.00261339
764	chr11-69274157-69275213	chr11	69274157	69275213	1057	*	Distal Intergenic	11	69294151	69341682	47532	1	26579	ENST00000544008.1	-18938	ENSG00000172927	MYEOV	myeloma overexpressed	chr11-69274157-69275213	8.31751e-18	-0.511608	0.16	0.218	1.82287e-12
765	chr11-69277215-69278525	chr11	69277215	69278525	1311	*	Distal Intergenic	11	69294151	69341682	47532	1	26579	ENST00000544008.1	-15626	ENSG00000172927	MYEOV	myeloma overexpressed	chr11-69277215-69278525	1.82799e-36	-0.778618	0.138	0.224	4.00623e-31
766	chr11-69301421-69302359	chr11	69301421	69302359	939	*	Intron (ENST00000544008.1/26579, intron 1 of 1)	11	69294174	69295662	1489	1	26579	ENST00000540760.1	7247	ENSG00000172927	MYEOV	myeloma overexpressed	chr11-69301421-69302359	1.23744e-45	0.921262	0.215	0.114	2.71198e-40
767	chr11-69948258-69950397	chr11	69948258	69950397	2140	*	Distal Intergenic	11	69985876	70015815	29940	1	55107	ENST00000534086.1	-35479	ENSG00000131620	ANO1	anoctamin 1	chr11-69948258-69950397	4.26532e-26	0.920247	0.127	0.067	9.34792e-21
768	chr11-70019214-70021127	chr11	70019214	70021127	1914	*	Exon (ENST00000528507.1/ENST00000528507.1, exon 1 of 3)	11	69985907	70189530	203624	1	55107	ENST00000531349.6	33307	ENSG00000131620	ANO1	anoctamin 1	chr11-70019214-70021127	1.28065e-11	-0.42984	0.146	0.19	2.80668e-06
769	chr11-70174892-70175774	chr11	70174892	70175774	883	*	Intron (ENST00000531349.6/55107, intron 24 of 27)	11	70169965	70188066	18102	1	55107	ENST00000525494.1	4927	ENSG00000131620	ANO1	anoctamin 1	chr11-70174892-70175774	5.63006e-27	-0.993701	0.062	0.118	1.23389e-21
770	chr11-70397379-70400081	chr11	70397379	70400081	2703	*	Promoter (<=1kb)	11	70398404	70436584	38181	1	2017	ENST00000346329.7	0	ENSG00000085733	CTTN	cortactin	chr11-70397379-70400081	8.79432e-18	0.389073	0.324	0.253	1.92737e-12
771	chr11-705742-707234	chr11	705742	707234	1493	*	Promoter (<=1kb)	11	644239	707118	62880	2	10522	ENST00000683307.1	0	ENSG00000177030	DEAF1	DEAF1 transcription factor	chr11-705742-707234	1.49217e-12	0.508017	0.158	0.112	3.27025e-07
772	chr11-71251127-71253369	chr11	71251127	71253369	2243	*	Promoter (<=1kb)	11	70467854	71252577	784724	2	22941	ENST00000601538.6	0	ENSG00000162105	SHANK2	SH3 and multiple ankyrin repeat domains 2	chr11-71251127-71253369	3.53044e-10	0.39682	0.19	0.145	7.73735e-05
773	chr11-7251150-7253087	chr11	7251150	7253087	1938	*	Promoter (<=1kb)	11	7251904	7469043	217140	1	143425	ENST00000318881.11	0	ENSG00000170743	SYT9	synaptotagmin 9	chr11-7251150-7253087	5.86983e-10	0.451483	0.151	0.11	0.000128644
774	chr11-72642210-72643911	chr11	72642210	72643911	1702	*	Promoter (<=1kb)	11	72643237	72659407	16171	1	105369379	ENST00000540912.1	0	NA	PDE2A-AS1	PDE2A antisense RNA 1	chr11-72642210-72643911	1.22404e-15	0.629281	0.139	0.09	2.68262e-10
775	chr11-72751664-72752947	chr11	72751664	72752947	1284	*	Promoter (<=1kb)	11	72685069	72752408	67340	2	116985	ENST00000393609.8	0	ENSG00000186635	ARAP1	ArfGAP with RhoGAP domain, ankyrin repeat and PH domain 1	chr11-72751664-72752947	9.94222e-17	0.641403	0.145	0.092	2.17895e-11
776	chr11-727661-728366	chr11	727661	728366	706	*	Promoter (1-2kb)	11	726627	727722	1096	1	64787	ENST00000534449.1	1034	ENSG00000177106	EPS8L2	EPS8 like 2	chr11-727661-728366	1.09132e-09	0.548924	0.106	0.072	0.000239174
777	chr11-72780725-72782201	chr11	72780725	72782201	1477	*	Promoter (<=1kb)	11	72754843	72781116	26274	2	10809	ENST00000538437.5	0	ENSG00000214530	STARD10	StAR related lipid transfer domain containing 10	chr11-72780725-72782201	2.28204e-14	0.499656	0.187	0.13	5.00134e-09
778	chr11-73140667-73143229	chr11	73140667	73143229	2563	*	Promoter (<=1kb)	11	72836745	73142046	305302	2	9873	ENST00000311172.11	0	ENSG00000137478	FCHSD2	FCH and double SH3 domains 2	chr11-73140667-73143229	1.06183e-20	0.444711	0.305	0.228	2.32712e-15
779	chr11-73269279-73270312	chr11	73269279	73270312	1034	*	Promoter (<=1kb)	11	73269894	73297805	27912	1	5031	ENST00000393591.5	0	ENSG00000171631	P2RY6	pyrimidinergic receptor P2Y6	chr11-73269279-73270312	2.2443e-13	-0.676217	0.068	0.106	4.91863e-08
780	chr11-73288636-73289773	chr11	73288636	73289773	1138	*	Promoter (<=1kb)	11	73289407	73298625	9219	1	5031	ENST00000535931.2	0	ENSG00000171631	P2RY6	pyrimidinergic receptor P2Y6	chr11-73288636-73289773	1.57481e-18	0.738022	0.127	0.077	3.45137e-13
781	chr11-74442655-74443550	chr11	74442655	74443550	896	*	Intron (ENST00000533008.1/ENST00000533008.1, intron 2 of 3)	11	74457082	74462367	5286	2	10008	ENST00000525550.1	18817	ENSG00000175538	KCNE3	potassium voltage-gated channel subfamily E regulatory subunit 3	chr11-74442655-74443550	2.52941e-09	-0.548632	0.071	0.102	0.000554349
782	chr11-74672322-74673764	chr11	74672322	74673764	1443	*	Distal Intergenic	11	74696429	74697694	1266	2	25884	ENST00000529912.5	23930	ENSG00000054938	CHRDL2	chordin like 2	chr11-74672322-74673764	5.54022e-45	0.932445	0.208	0.111	1.2142e-39
783	chr11-74988168-74989618	chr11	74988168	74989618	1451	*	Promoter (<=1kb)	11	74988279	75007084	18806	1	10825	ENST00000531509.5	0	ENSG00000162139	NEU3	neuraminidase 3	chr11-74988168-74989618	5.23356e-13	0.440463	0.205	0.152	1.14699e-07
784	chr11-7512555-7514531	chr11	7512555	7514531	1977	*	Promoter (<=1kb)	11	7418826	7513472	94647	2	100506258	ENST00000530201.2	0	ENSG00000251364	SYT9-AS1	SYT9 antisense RNA 1	chr11-7512555-7514531	1.88049e-10	0.370186	0.218	0.168	4.1213e-05
785	chr11-75476267-75477971	chr11	75476267	75477971	1705	*	Promoter (<=1kb)	11	75434641	75477851	43211	2	81544	ENST00000443276.6	0	ENSG00000158555	GDPD5	glycerophosphodiester phosphodiesterase domain containing 5	chr11-75476267-75477971	4.12832e-10	-0.410244	0.141	0.177	9.04767e-05
786	chr11-75582824-75584102	chr11	75582824	75584102	1279	*	Promoter (<=1kb)	11	75583196	75594665	11470	1	105369391	ENST00000527803.1	0	ENSG00000255326	LOC105369391	uncharacterized LOC105369391	chr11-75582824-75584102	1.95684e-10	0.483569	0.142	0.102	4.28862e-05
787	chr11-75721770-75722816	chr11	75721770	75722816	1047	*	Promoter (2-3kb)	11	75719374	75732958	13585	1	80168	ENST00000526712.1	2396	ENSG00000166391	MOGAT2	monoacylglycerol O-acyltransferase 2	chr11-75721770-75722816	1.11101e-15	-0.709687	0.074	0.115	2.43491e-10
788	chr11-76390256-76391731	chr11	76390256	76391731	1476	*	3' UTR	11	76382785	76411306	28522	1	100506127	ENST00000534586.1	7471	ENSG00000179240	GVQW3	GVQW motif containing 3	chr11-76390256-76391731	2.24459e-12	-0.59498	0.082	0.121	4.91927e-07
789	chr11-76782669-76784735	chr11	76782669	76784735	2067	*	Promoter (<=1kb)	11	76782581	76783062	482	2	101928837	ENST00000528075.1	0	ENSG00000255100	TSKU-AS1	TSKU antisense RNA 1	chr11-76782669-76784735	6.28177e-11	0.350918	0.247	0.194	1.37672e-05
790	chr11-76798754-76799614	chr11	76798754	76799614	861	*	Distal Intergenic	11	76791752	76798144	6393	1	25987	ENST00000527881.1	7002	ENSG00000182704	TSKU	tsukushi, small leucine rich proteoglycan	chr11-76798754-76799614	9.23834e-15	0.621046	0.134	0.087	2.02468e-09
791	chr11-77065806-77067705	chr11	77065806	77067705	1900	*	Promoter (<=1kb)	11	77066961	77125618	58658	1	726	ENST00000531028.2	0	ENSG00000149260	CAPN5	calpain 5	chr11-77065806-77067705	4.52666e-17	0.408439	0.294	0.224	9.92067e-12
792	chr11-77073236-77075235	chr11	77073236	77075235	2000	*	Intron (ENST00000531028.2/726, intron 1 of 13)	11	77066993	77124495	57503	1	726	ENST00000456580.6	6243	ENSG00000149260	CAPN5	calpain 5	chr11-77073236-77075235	6.81726e-10	0.557144	0.107	0.07	0.000149408
793	chr11-77126950-77128596	chr11	77126950	77128596	1647	*	Promoter (<=1kb)	11	77128246	77215241	86996	1	4647	ENST00000409709.9	0	ENSG00000137474	MYO7A	myosin VIIA	chr11-77126950-77128596	2.59217e-26	0.862287	0.141	0.078	5.68102e-21
794	chr11-77472937-77474734	chr11	77472937	77474734	1798	*	Promoter (<=1kb)	11	77322017	77474094	152078	2	5058	ENST00000356341.8	0	ENSG00000149269	PAK1	p21 (RAC1) activated kinase 1	chr11-77472937-77474734	1.68147e-10	0.293317	0.313	0.252	3.68513e-05
795	chr11-78038597-78040705	chr11	78038597	78040705	2109	*	5' UTR	11	78016593	78046191	29599	2	65987	ENST00000533144.1	5486	ENSG00000151364	KCTD14	potassium channel tetramerization domain containing 14	chr11-78038597-78040705	8.18336e-11	0.501234	0.139	0.098	1.79347e-05
796	chr11-8018303-8020119	chr11	8018303	8020119	1817	*	Promoter (<=1kb)	11	8019244	8101780	82537	1	7275	ENST00000534099.5	0	ENSG00000166402	TUB	TUB bipartite transcription factor	chr11-8018303-8020119	2.33787e-09	0.53667	0.107	0.072	0.000512369
797	chr11-832575-833513	chr11	832575	833513	939	*	Promoter (<=1kb)	11	832887	838017	5131	1	977	ENST00000524748.6	0	ENSG00000177697	CD151	CD151 molecule (Raph blood group)	chr11-832575-833513	2.34909e-15	0.556537	0.167	0.113	5.14829e-10
798	chr11-834644-835218	chr11	834644	835218	575	*	Promoter (<=1kb)	11	834872	836436	1565	1	977	ENST00000528867.5	0	ENSG00000177697	CD151	CD151 molecule (Raph blood group)	chr11-834644-835218	3.09558e-21	0.762356	0.14	0.082	6.7843e-16
799	chr11-844236-845066	chr11	844236	845066	831	*	Promoter (<=1kb)	11	844446	867116	22671	1	7106	ENST00000397404.5	0	ENSG00000214063	TSPAN4	tetraspanin 4	chr11-844236-845066	5.79563e-65	1.43179	0.159	0.059	1.27018e-59
800	chr11-85809675-85811800	chr11	85809675	85811800	2126	*	Promoter (<=1kb)	11	85694224	85811159	116936	2	54843	ENST00000389960.8	0	ENSG00000137501	SYTL2	synaptotagmin like 2	chr11-85809675-85811800	1.59445e-12	0.439144	0.198	0.147	3.49441e-07
801	chr11-86799681-86801031	chr11	86799681	86801031	1351	*	Promoter (<=1kb)	11	86800521	86952788	152268	1	11098	ENST00000532234.5	0	ENSG00000150687	PRSS23	serine protease 23	chr11-86799681-86801031	6.51198e-09	0.395519	0.168	0.126	0.00142717
802	chr11-94767570-94769847	chr11	94767570	94769847	2278	*	Promoter (<=1kb)	11	94768342	94876748	108407	1	154810	ENST00000317829.12	0	ENSG00000166025	AMOTL1	angiomotin like 1	chr11-94767570-94769847	1.61743e-09	0.345545	0.224	0.174	0.000354477
803	chr11-95327068-95328096	chr11	95327068	95328096	1029	*	Distal Intergenic	11	95232571	95234104	1534	1	100129203	ENST00000543573.1	94497	ENSG00000245552	LOC100129203	uncharacterized LOC100129203	chr11-95327068-95328096	8.40076e-28	-0.871822	0.085	0.148	1.84112e-22
804	chr11-95641195-95642323	chr11	95641195	95642323	1129	*	Intron (ENST00000648353.1/ENST00000648353.1, intron 3 of 4)	11	95698086	95700623	2538	1	107984377	ENST00000545912.1	-55763	NA	LOC107984377	uncharacterized LOC107984377	chr11-95641195-95642323	6.201e-27	-0.978934	0.064	0.12	1.35902e-21
805	chr11-95923147-95925379	chr11	95923147	95925379	2233	*	Promoter (<=1kb)	11	95821766	95924123	102358	2	8898	ENST00000675896.1	0	ENSG00000087053	MTMR2	myotubularin related protein 2	chr11-95923147-95925379	5.77441e-10	0.436623	0.159	0.118	0.000126552
806	chr11-96341209-96342040	chr11	96341209	96342040	832	*	Promoter (<=1kb)	11	96341438	96341526	89	1	100422991	ENST00000582890.3	0	ENSG00000266192	MIR1260B	microRNA 1260b	chr11-96341209-96342040	6.89417e-20	0.867962	0.107	0.058	1.51093e-14
807	chr11-9663350-9665005	chr11	9663350	9665005	1656	*	Promoter (<=1kb)	11	9664077	9751821	87745	1	23075	ENST00000447399.6	0	ENSG00000133789	SWAP70	switching B cell complex subunit SWAP70	chr11-9663350-9665005	3.22473e-13	0.493632	0.175	0.124	7.06735e-08
808	chr12-101696619-101698954	chr12	101696619	101698954	2336	*	Promoter (<=1kb)	12	101696947	101720226	23280	1	56994	ENST00000550385.1	0	ENSG00000111666	CHPT1	choline phosphotransferase 1	chr12-101696619-101698954	9.5729e-09	0.482589	0.118	0.084	0.00209801
809	chr12-104063581-104065386	chr12	104063581	104065386	1806	*	Promoter (<=1kb)	12	104064531	104106524	41994	1	29915	ENST00000229330.9	0	ENSG00000111727	HCFC2	host cell factor C2	chr12-104063581-104065386	2.00729e-08	0.43425	0.135	0.1	0.00439921
810	chr12-104456342-104458660	chr12	104456342	104458660	2319	*	Promoter (<=1kb)	12	104456948	104762014	305067	1	50515	ENST00000303694.6	0	ENSG00000171310	CHST11	carbohydrate sulfotransferase 11	chr12-104456342-104458660	9.69404e-20	0.815442	0.116	0.067	2.12455e-14
811	chr12-104670752-104673034	chr12	104670752	104673034	2283	*	Intron (ENST00000303694.6/50515, intron 2 of 2)	12	104644173	104647370	3198	1	112268100	ENST00000690187.1	26579	NA	NA	NA	chr12-104670752-104673034	5.50839e-09	0.50363	0.114	0.079	0.00120722
812	chr12-104957620-104959551	chr12	104957620	104959551	1932	*	Promoter (<=1kb)	12	104801801	104958290	156490	2	84102	ENST00000258538.8	0	ENSG00000136052	SLC41A2	solute carrier family 41 member 2	chr12-104957620-104959551	7.17198e-21	0.704296	0.155	0.096	1.57182e-15
813	chr12-105083234-105084883	chr12	105083234	105084883	1650	*	Promoter (<=1kb)	12	105019790	105084458	64669	2	160428	ENST00000258494.14	0	ENSG00000136010	ALDH1L2	aldehyde dehydrogenase 1 family member L2	chr12-105083234-105084883	2.7566e-19	0.73668	0.134	0.08	6.04139e-14
814	chr12-105235180-105236453	chr12	105235180	105236453	1274	*	Promoter (<=1kb)	12	105235290	105371180	135891	1	387882	ENST00000548458.6	0	ENSG00000235162	C12orf75	chromosome 12 open reading frame 75	chr12-105235180-105236453	2.01257e-07	0.4652	0.105	0.075	0.0441076
815	chr12-106954854-106957062	chr12	106954854	106957062	2209	*	Promoter (<=1kb)	12	106955719	106974036	18318	1	90488	ENST00000548125.5	0	ENSG00000151135	TMEM263	transmembrane protein 263	chr12-106954854-106957062	2.64497e-23	0.601902	0.219	0.145	5.79675e-18
816	chr12-108832647-108834383	chr12	108832647	108834383	1737	*	Promoter (2-3kb)	12	108836908	108837006	99	2	693204	ENST00000384890.1	2623	ENSG00000207622	MIR619	microRNA 619	chr12-108832647-108834383	1.79036e-15	0.733288	0.108	0.066	3.92378e-10
817	chr12-109097148-109098951	chr12	109097148	109098951	1804	*	Promoter (<=1kb)	12	109097597	109110992	13396	1	7374	ENST00000242576.7	0	ENSG00000076248	UNG	uracil DNA glycosylase	chr12-109097148-109098951	1.10145e-07	0.283035	0.246	0.199	0.0241395
818	chr12-109995526-109996521	chr12	109995526	109996521	996	*	Promoter (<=1kb)	12	109929804	109996295	66492	2	9815	ENST00000457474.6	0	ENSG00000139436	GIT2	GIT ArfGAP 2	chr12-109995526-109996521	1.97478e-09	0.47183	0.132	0.095	0.000432794
819	chr12-110344739-110345720	chr12	110344739	110345720	982	*	Promoter (<=1kb)	12	110345437	110351093	5657	1	488	ENST00000313432.5	0	ENSG00000174437	ATP2A2	ATPase sarcoplasmic/endoplasmic reticulum Ca2+ transporting 2	chr12-110344739-110345720	3.5471e-12	-0.515492	0.108	0.15	7.77387e-07
820	chr12-110402307-110404594	chr12	110402307	110404594	2288	*	Promoter (<=1kb)	12	110372900	110403708	30809	2	51434	ENST00000455511.9	0	ENSG00000196510	ANAPC7	anaphase promoting complex subunit 7	chr12-110402307-110404594	7.68098e-10	0.453803	0.148	0.107	0.000168337
821	chr12-111405027-111406265	chr12	111405027	111406265	1239	*	Promoter (<=1kb)	12	111405923	111451623	45701	1	10019	ENST00000341259.7	0	ENSG00000111252	SH2B3	SH2B adaptor protein 3	chr12-111405027-111406265	9.18141e-13	0.382871	0.25	0.192	2.01221e-07
822	chr12-111757126-111758778	chr12	111757126	111758778	1653	*	Intron (ENST00000546840.3/217, intron 2 of 7)	12	111753890	111791418	37529	1	217	ENST00000546840.3	3236	ENSG00000111275	ALDH2	aldehyde dehydrogenase 2 family member	chr12-111757126-111758778	4.56001e-12	-0.535959	0.099	0.139	9.99377e-07
823	chr12-113421758-113423078	chr12	113421758	113423078	1321	*	Promoter (<=1kb)	12	113422380	113438276	15897	1	113675	ENST00000403593.9	0	ENSG00000139410	SDSL	serine dehydratase like	chr12-113421758-113423078	3.31265e-29	0.869334	0.154	0.086	7.26004e-24
824	chr12-116880777-116881624	chr12	116880777	116881624	848	*	Promoter (<=1kb)	12	116856144	116881441	25298	2	8739	ENST00000257572.5	0	ENSG00000135116	HRK	harakiri, BCL2 interacting protein	chr12-116880777-116881624	2.50328e-24	0.976841	0.108	0.055	5.4862e-19
825	chr12-116910552-116911585	chr12	116910552	116911585	1034	*	Promoter (<=1kb)	12	116910950	117031148	120199	1	26259	ENST00000652555.1	0	ENSG00000174989	FBXW8	F-box and WD repeat domain containing 8	chr12-116910552-116911585	1.68168e-12	0.669749	0.101	0.062	3.68559e-07
826	chr12-118103127-118104579	chr12	118103127	118104579	1453	*	Promoter (<=1kb)	12	118063593	118104011	40419	2	54621	ENST00000359236.10	0	ENSG00000176834	VSIG10	V-set and immunoglobulin domain containing 10	chr12-118103127-118104579	3.78959e-08	0.404654	0.146	0.11	0.00830531
827	chr12-119988346-119990358	chr12	119988346	119990358	2013	*	Promoter (<=1kb)	12	119989236	120094494	105259	1	92558	ENST00000548673.6	0	ENSG00000135127	BICDL1	BICD family like cargo adaptor 1	chr12-119988346-119990358	1.67931e-07	0.251719	0.286	0.239	0.0368038
828	chr12-120356509-120357159	chr12	120356509	120357159	651	*	Exon (ENST00000257552.7/4440, exon 9 of 15)	12	120353323	120361508	8186	2	4440	ENST00000546622.1	4349	ENSG00000135097	MSI1	musashi RNA binding protein 1	chr12-120356509-120357159	5.79242e-08	0.44899	0.119	0.089	0.0126947
829	chr12-120902859-120904644	chr12	120902859	120904644	1786	*	Promoter (<=1kb)	12	120762510	120904358	141849	2	121665	ENST00000353487.7	0	ENSG00000157837	SPPL3	signal peptide peptidase like 3	chr12-120902859-120904644	1.17138e-13	0.458048	0.201	0.149	2.56722e-08
830	chr12-122062719-122064358	chr12	122062719	122064358	1640	*	Promoter (<=1kb)	12	122063306	122068616	5311	1	100506691	ENST00000538790.1	0	ENSG00000256546	LINC02985	long intergenic non-protein coding RNA 2985	chr12-122062719-122064358	1.98776e-17	0.707482	0.129	0.078	4.3564e-12
831	chr12-122841153-122841953	chr12	122841153	122841953	801	*	Intron (ENST00000535831.5/9026, intron 1 of 17)	12	122835481	122857384	21904	1	9026	ENST00000452196.6	5672	ENSG00000130787	HIP1R	huntingtin interacting protein 1 related	chr12-122841153-122841953	3.46638e-17	0.703154	0.129	0.079	7.59695e-12
832	chr12-123149698-123151824	chr12	123149698	123151824	2127	*	Promoter (<=1kb)	12	122983480	123151090	167611	2	57605	ENST00000320201.10	0	ENSG00000090975	PITPNM2	phosphatidylinositol transfer protein membrane associated 2	chr12-123149698-123151824	4.08821e-11	0.500484	0.144	0.101	8.95976e-06
833	chr12-123250525-123251565	chr12	123250525	123251565	1041	*	Promoter (1-2kb)	12	123253390	123257571	4182	1	91574	ENST00000429587.2	-1825	ENSG00000130921	MTRFR	mitochondrial translation release factor in rescue	chr12-123250525-123251565	1.24042e-10	0.543974	0.119	0.082	2.71851e-05
834	chr12-123457470-123459067	chr12	123457470	123459067	1598	*	Promoter (<=1kb)	12	123458088	123459216	1129	1	11066	ENST00000529904.2	0	ENSG00000184209	SNRNP35	small nuclear ribonucleoprotein U11/U12 subunit 35	chr12-123457470-123459067	4.41208e-09	0.518964	0.11	0.074	0.000966956
835	chr12-123761779-123763936	chr12	123761779	123763936	2158	*	Promoter (<=1kb)	12	123762188	123935720	173533	1	196385	ENST00000409039.8	0	ENSG00000197653	DNAH10	dynein axonemal heavy chain 10	chr12-123761779-123763936	4.81257e-10	0.551807	0.109	0.074	0.000105473
836	chr12-123971670-123974174	chr12	123971670	123974174	2505	*	Promoter (<=1kb)	12	123973219	123974553	1335	1	100533183	ENST00000540009.1	0	ENSG00000178882	ZNF664-RFLNA	ZNF664-RFLNA readthrough	chr12-123971670-123974174	2.10599e-16	0.350053	0.355	0.278	4.61551e-11
837	chr12-124368637-124370193	chr12	124368637	124370193	1557	*	Intron (ENST00000404621.5/9612, intron 20 of 46)	12	124354837	124356850	2014	2	9612	ENST00000536195.1	-11787	ENSG00000196498	NCOR2	nuclear receptor corepressor 2	chr12-124368637-124370193	5.21533e-14	0.596443	0.137	0.089	1.143e-08
838	chr12-124512634-124513328	chr12	124512634	124513328	695	*	Promoter (<=1kb)	12	124513222	124514813	1592	1	105370047	ENST00000543970.1	0	ENSG00000214650	LOC105370047	uncharacterized LOC105370047	chr12-124512634-124513328	1.06493e-10	0.537913	0.122	0.084	2.33392e-05
839	chr12-124861325-124862026	chr12	124861325	124862026	702	*	Promoter (1-2kb)	12	124778499	124863783	85285	2	949	ENST00000546215.5	1757	ENSG00000073060	SCARB1	scavenger receptor class B member 1	chr12-124861325-124862026	1.96404e-10	-0.570793	0.075	0.108	4.3044e-05
840	chr12-124926926-124928805	chr12	124926926	124928805	1880	*	Distal Intergenic	12	124913587	124917368	3782	2	7316	ENST00000542416.1	-9558	ENSG00000150991	UBC	ubiquitin C	chr12-124926926-124928805	9.13269e-10	0.361642	0.212	0.165	0.000200153
841	chr12-124938604-124940993	chr12	124938604	124940993	2390	*	Distal Intergenic	12	124947601	124948615	1015	2	57647	ENST00000507267.2	7622	ENSG00000150990	DHX37	DEAH-box helicase 37	chr12-124938604-124940993	1.19943e-09	0.339526	0.231	0.182	0.000262869
842	chr12-13100850-13102229	chr12	13100850	13102229	1380	*	Promoter (1-2kb)	12	13088784	13103484	14701	2	83445	ENST00000699336.1	1255	ENSG00000111305	GSG1	germ cell associated 1	chr12-13100850-13102229	8.65767e-13	0.555345	0.141	0.095	1.89742e-07
843	chr12-131736503-131737679	chr12	131736503	131737679	1177	*	Intron (ENST00000538548.5/6433, intron 7 of 14)	12	131726989	131753489	26501	1	6433	ENST00000535202.1	9514	ENSG00000061936	SFSWAP	splicing factor SWAP	chr12-131736503-131737679	4.69286e-10	0.576835	0.1	0.069	0.000102849
844	chr12-131912300-131913020	chr12	131912300	131913020	721	*	Promoter (2-3kb)	12	131915943	131919385	3443	1	8408	ENST00000541761.2	-2923	ENSG00000177169	ULK1	unc-51 like autophagy activating kinase 1	chr12-131912300-131913020	5.20355e-15	0.694458	0.115	0.07	1.14042e-09
845	chr12-132523814-132524836	chr12	132523814	132524836	1023	*	Intron (ENST00000434748.2/57666, intron 2 of 16)	12	132507030	132511952	4923	1	57666	ENST00000542061.2	16784	ENSG00000112787	FBRSL1	fibrosin like 1	chr12-132523814-132524836	1.72822e-07	0.393825	0.14	0.106	0.0378759
846	chr12-1605047-1606591	chr12	1605047	1606591	1545	*	Intron (ENST00000539198.5/81029, intron 1 of 3)	12	1616660	1631323	14664	1	81029	ENST00000538854.1	-10069	ENSG00000111186	WNT5B	Wnt family member 5B	chr12-1605047-1606591	1.97116e-07	0.476721	0.1	0.072	0.0432002
847	chr12-26113796-26114918	chr12	26113796	26114918	1123	*	Distal Intergenic	12	26121991	26231014	109024	1	8082	ENST00000538142.5	-7073	ENSG00000123096	SSPN	sarcospan	chr12-26113796-26114918	1.95215e-12	0.495288	0.163	0.116	4.27835e-07
848	chr12-26124781-26126750	chr12	26124781	26126750	1970	*	Promoter (<=1kb)	12	26120030	26125037	5008	2	79365	ENST00000242728.5	0	ENSG00000123095	BHLHE41	basic helix-loop-helix family member e41	chr12-26124781-26126750	2.00298e-11	0.506645	0.143	0.103	4.38976e-06
849	chr12-27779392-27781403	chr12	27779392	27781403	2012	*	Promoter (<=1kb)	12	27762427	27780236	17810	2	100287284	ENST00000381273.4	0	ENSG00000205693	MANSC4	MANSC domain containing 4	chr12-27779392-27781403	9.29663e-08	0.416648	0.132	0.098	0.0203746
850	chr12-28189910-28192042	chr12	28189910	28192042	2133	*	Promoter (<=1kb)	12	28190427	28550166	359740	1	55297	ENST00000539107.5	0	ENSG00000123106	CCDC91	coiled-coil domain containing 91	chr12-28189910-28192042	1.11674e-09	0.436359	0.157	0.114	0.000244746
851	chr12-2958389-2960997	chr12	2958389	2960997	2609	*	Promoter (<=1kb)	12	2959330	3040665	81336	1	7004	ENST00000358409.7	0	ENSG00000197905	TEAD4	TEA domain transcription factor 4	chr12-2958389-2960997	3.48273e-08	0.353959	0.185	0.143	0.00763278
852	chr12-29782254-29784527	chr12	29782254	29784527	2274	*	Promoter (<=1kb)	12	29500840	29783942	283103	2	83857	ENST00000539277.6	0	ENSG00000133687	TMTC1	transmembrane O-mannosyltransferase targeting cadherins 1	chr12-29782254-29784527	8.79872e-08	0.485994	0.103	0.072	0.0192834
853	chr12-31589688-31591345	chr12	31589688	31591345	1658	*	Promoter (<=1kb)	12	31589923	31615351	25429	1	100874249	ENST00000536397.1	0	ENSG00000255867	DENND5B-AS1	DENND5B antisense RNA 1	chr12-31589688-31591345	1.4728e-07	0.405518	0.134	0.101	0.032278
854	chr12-32106126-32108257	chr12	32106126	32108257	2132	*	Promoter (<=1kb)	12	32106847	32383633	276787	1	636	ENST00000652176.1	0	ENSG00000151746	BICD1	BICD cargo adaptor 1	chr12-32106126-32108257	2.35328e-16	0.589005	0.164	0.108	5.15747e-11
855	chr12-32398736-32400479	chr12	32398736	32400479	1744	*	Promoter (<=1kb)	12	32399558	32646050	246493	1	121512	ENST00000534526.7	0	ENSG00000139132	FGD4	FYVE, RhoGEF and PH domain containing 4	chr12-32398736-32400479	5.07443e-12	0.479957	0.167	0.119	1.11212e-06
856	chr12-32896278-32897382	chr12	32896278	32897382	1105	*	Promoter (<=1kb)	12	32790755	32896777	106023	2	5318	ENST00000070846.11	0	ENSG00000057294	PKP2	plakophilin 2	chr12-32896278-32897382	1.72257e-10	0.448998	0.16	0.119	3.7752e-05
857	chr12-4030873-4032174	chr12	4030873	4032174	1302	*	Distal Intergenic	12	4012903	4026657	13755	1	105369611	ENST00000654858.1	17970	NA	LOC105369611	uncharacterized LOC105369611	chr12-4030873-4032174	2.81964e-19	0.764245	0.126	0.075	6.17956e-14
858	chr12-45215373-45216983	chr12	45215373	45216983	1611	*	Promoter (<=1kb)	12	45215987	45421217	205231	1	196527	ENST00000426898.2	0	ENSG00000177119	ANO6	anoctamin 6	chr12-45215373-45216983	1.64425e-07	0.440124	0.117	0.085	0.0360355
859	chr12-47904523-47905666	chr12	47904523	47905666	1144	*	Promoter (<=1kb)	12	47841537	47904994	63458	2	7421	ENST00000549336.6	0	ENSG00000111424	VDR	vitamin D receptor	chr12-47904523-47905666	1.3591e-08	0.421029	0.146	0.107	0.00297861
860	chr12-47963093-47964579	chr12	47963093	47964579	1487	*	Promoter (<=1kb)	12	47963569	47968263	4695	1	79022	ENST00000550146.5	0	ENSG00000134291	TMEM106C	transmembrane protein 106C	chr12-47963093-47964579	1.64362e-11	0.629472	0.102	0.065	3.60216e-06
861	chr12-48349953-48351500	chr12	48349953	48351500	1548	*	Promoter (<=1kb)	12	48337180	48350771	13592	2	121274	ENST00000544117.6	0	ENSG00000167528	ZNF641	zinc finger protein 641	chr12-48349953-48351500	6.27017e-08	0.391286	0.149	0.115	0.0137418
862	chr12-49622134-49623955	chr12	49622134	49623955	1822	*	Promoter (<=1kb)	12	49623414	49632037	8624	1	25766	ENST00000551418.5	0	ENSG00000110844	PRPF40B	pre-mRNA processing factor 40 homolog B	chr12-49622134-49623955	2.0577e-11	0.474328	0.162	0.115	4.50969e-06
863	chr12-49827267-49828893	chr12	49827267	49828893	1627	*	Promoter (<=1kb)	12	49827913	49839670	11758	1	100286844	ENST00000670504.1	0	ENSG00000258057	BCDIN3D-AS1	BCDIN3D antisense RNA 1	chr12-49827267-49828893	2.21605e-10	0.450528	0.159	0.116	4.85673e-05
864	chr12-50084705-50085838	chr12	50084705	50085838	1134	*	Promoter (<=1kb)	12	50085200	50100642	15443	1	6602	ENST00000381513.8	0	ENSG00000066117	SMARCD1	SWI/SNF related, matrix associated, actin dependent regulator of chromatin, subfamily d, member 1	chr12-50084705-50085838	2.43193e-09	0.475081	0.132	0.092	0.000532984
865	chr12-51216751-51218777	chr12	51216751	51218777	2027	*	Promoter (<=1kb)	12	51186936	51217693	30758	2	5463	ENST00000636728.1	0	ENSG00000184271	POU6F1	POU class 6 homeobox 1	chr12-51216751-51218777	6.49537e-08	0.433931	0.126	0.093	0.0142353
866	chr12-51269140-51271178	chr12	51269140	51271178	2039	*	Promoter (<=1kb)	12	51244558	51270415	25858	2	57228	ENST00000603798.6	0	ENSG00000170545	SMAGP	small cell adhesion glycoprotein	chr12-51269140-51271178	5.59302e-09	0.45774	0.131	0.097	0.00122577
867	chr12-51590336-51591857	chr12	51590336	51591857	1522	*	Promoter (<=1kb)	12	51590879	51724303	133425	1	6334	ENST00000667214.1	0	ENSG00000196876	SCN8A	sodium voltage-gated channel alpha subunit 8	chr12-51590336-51591857	2.01044e-27	1.04493	0.11	0.053	4.4061e-22
868	chr12-52022821-52024023	chr12	52022821	52024023	1203	*	Promoter (<=1kb)	12	52022832	52054646	31815	1	3164	ENST00000548977.5	0	ENSG00000123358	NR4A1	nuclear receptor subfamily 4 group A member 1	chr12-52022821-52024023	1.81131e-07	0.464826	0.105	0.076	0.0396968
869	chr12-52278593-52281365	chr12	52278593	52281365	2773	*	Promoter (2-3kb)	12	52275821	52277736	1916	1	3892	ENST00000642573.1	2772	ENSG00000170442	KRT86	keratin 86	chr12-52278593-52281365	6.79805e-11	0.405327	0.199	0.149	1.48987e-05
870	chr12-53046413-53048706	chr12	53046413	53048706	2294	*	Promoter (<=1kb)	12	53046969	53064369	17401	1	23371	ENST00000379902.7	0	ENSG00000111077	TNS2	tensin 2	chr12-53046413-53048706	1.7505e-15	0.500843	0.2	0.14	3.83641e-10
871	chr12-53179813-53181583	chr12	53179813	53181583	1771	*	Promoter (<=1kb)	12	53180704	53186031	5328	1	283337	ENST00000552593.1	0	ENSG00000139651	ZNF740	zinc finger protein 740	chr12-53179813-53181583	7.41804e-09	0.385254	0.174	0.133	0.00162575
872	chr12-53220747-53221905	chr12	53220747	53221905	1159	*	Promoter (<=1kb)	12	53211393	53220413	9021	2	5916	ENST00000543726.1	-334	ENSG00000172819	RARG	retinoic acid receptor gamma	chr12-53220747-53221905	6.1853e-08	0.377581	0.16	0.122	0.0135558
873	chr12-53230243-53231192	chr12	53230243	53231192	950	*	Promoter (<=1kb)	12	53227635	53232188	4554	2	5916	ENST00000549859.1	996	ENSG00000172819	RARG	retinoic acid receptor gamma	chr12-53230243-53231192	1.43487e-12	0.589494	0.126	0.081	3.14467e-07
874	chr12-54016505-54018845	chr12	54016505	54018845	2341	*	Promoter (<=1kb)	12	54016931	54055327	38397	1	3221	ENST00000303406.4	0	ENSG00000198353	HOXC4	homeobox C4	chr12-54016505-54018845	1.62326e-08	0.464549	0.123	0.088	0.00355754
875	chr12-55680835-55682511	chr12	55680835	55682511	1677	*	Promoter (<=1kb)	12	55681736	55684611	2876	1	196410	ENST00000394252.4	0	ENSG00000170439	METTL7B	methyltransferase like 7B	chr12-55680835-55682511	1.04758e-15	0.771658	0.1	0.059	2.2959e-10
876	chr12-55727578-55730431	chr12	55727578	55730431	2854	*	Promoter (<=1kb)	12	55729094	55730857	1764	1	105369779	ENST00000552576.3	0	ENSG00000258056	CD63-AS1	CD63 antisense RNA 1	chr12-55727578-55730431	1.0864e-08	0.348427	0.203	0.156	0.00238098
877	chr12-55926637-55928314	chr12	55926637	55928314	1678	*	Promoter (<=1kb)	12	55927319	55937443	10125	1	1606	ENST00000546878.5	0	ENSG00000065357	DGKA	diacylglycerol kinase alpha	chr12-55926637-55928314	3.29644e-09	0.44134	0.145	0.106	0.00072245
878	chr12-56188592-56190686	chr12	56188592	56190686	2095	*	Promoter (<=1kb)	12	56162359	56189483	27125	2	6601	ENST00000550164.6	0	ENSG00000139613	SMARCC2	SWI/SNF related, matrix associated, actin dependent regulator of chromatin subfamily c member 2	chr12-56188592-56190686	5.95518e-11	0.437773	0.176	0.129	1.30514e-05
879	chr12-57127025-57129097	chr12	57127025	57129097	2073	*	Promoter (<=1kb)	12	57128483	57213361	84879	1	4035	ENST00000243077.8	0	ENSG00000123384	LRP1	LDL receptor related protein 1	chr12-57127025-57129097	3.12427e-08	0.433007	0.133	0.097	0.00684719
880	chr12-57461402-57462930	chr12	57461402	57462930	1529	*	Promoter (<=1kb)	12	57463692	57472059	8368	1	2735	ENST00000528467.1	-762	ENSG00000111087	GLI1	GLI family zinc finger 1	chr12-57461402-57462930	6.63667e-17	0.705631	0.125	0.078	1.4545e-11
881	chr12-57522054-57523366	chr12	57522054	57523366	1313	*	Promoter (<=1kb)	12	57522824	57530148	7325	1	114785	ENST00000355673.8	0	ENSG00000166987	MBD6	methyl-CpG binding domain protein 6	chr12-57522054-57523366	5.3132e-20	0.598498	0.192	0.126	1.16445e-14
882	chr12-59595562-59597804	chr12	59595562	59597804	2243	*	Promoter (<=1kb)	12	59596029	59789841	193813	1	9194	ENST00000547379.6	0	ENSG00000118596	SLC16A7	solute carrier family 16 member 7	chr12-59595562-59597804	3.6477e-13	0.636539	0.115	0.073	7.99434e-08
883	chr12-62933896-62935455	chr12	62933896	62935455	1560	*	Promoter (<=1kb)	12	62643994	62935150	291157	2	57460	ENST00000228705.7	0	ENSG00000111110	PPM1H	protein phosphatase, Mg2+/Mn2+ dependent 1H	chr12-62933896-62935455	1.5507e-07	0.450213	0.113	0.082	0.0339854
884	chr12-63843350-63845162	chr12	63843350	63845162	1813	*	Promoter (<=1kb)	12	63843761	64147833	304073	1	57522	ENST00000631006.3	0	ENSG00000196935	SRGAP1	SLIT-ROBO Rho GTPase activating protein 1	chr12-63843350-63845162	2.8021e-08	0.389907	0.159	0.121	0.00614111
885	chr12-70242515-70244347	chr12	70242515	70244347	1833	*	Promoter (<=1kb)	12	69901918	70243366	341449	2	101928062	ENST00000549419.6	0	ENSG00000257815	PRANCR	progenitor renewal associated non-coding RNA	chr12-70242515-70244347	4.06555e-10	0.453078	0.152	0.112	8.9101e-05
886	chr12-79546504-79548192	chr12	79546504	79548192	1689	*	Exon (ENST00000548359.1/ENST00000548359.1, exon 3 of 3)	12	79584879	79596534	11656	2	5074	ENST00000550603.1	48342	ENSG00000177425	PAWR	pro-apoptotic WT1 regulator	chr12-79546504-79548192	5.09342e-13	0.658519	0.108	0.068	1.11628e-07
887	chr12-79689409-79692213	chr12	79689409	79692213	2805	*	Promoter (<=1kb)	12	79690144	79778451	88308	1	105369864	ENST00000551995.1	0	NA	PPP1R12A-AS2	PPP1R12A antisense RNA 2	chr12-79689409-79692213	6.83096e-15	0.444878	0.231	0.169	1.49708e-09
888	chr12-93569613-93572182	chr12	93569613	93572182	2570	*	Promoter (<=1kb)	12	93542022	93571768	29747	2	144481	ENST00000500986.6	0	ENSG00000246985	SOCS2-AS1	SOCS2 antisense RNA 1	chr12-93569613-93572182	7.60454e-12	0.524444	0.141	0.098	1.66662e-06
889	chr12-95072322-95073837	chr12	95072322	95073837	1516	*	Promoter (<=1kb)	12	95020229	95073618	53390	2	7181	ENST00000333003.10	0	ENSG00000120798	NR2C1	nuclear receptor subfamily 2 group C member 1	chr12-95072322-95073837	2.14721e-09	0.533013	0.108	0.074	0.000470586
890	chr12-95942154-95943782	chr12	95942154	95943782	1629	*	Promoter (<=1kb)	12	95867048	95942614	75567	2	120935	ENST00000344280.8	0	ENSG00000165972	CCDC38	coiled-coil domain containing 38	chr12-95942154-95943782	2.2682e-11	0.600565	0.109	0.072	4.97102e-06
891	chr12-989607-991762	chr12	989607	991762	2156	*	Promoter (<=1kb)	12	990509	1236834	246326	1	23085	ENST00000611180.5	0	ENSG00000082805	ERC1	ELKS/RAB6-interacting/CAST family member 1	chr12-989607-991762	5.11132e-09	0.391138	0.173	0.131	0.0011202
892	chr13-100088392-100089985	chr13	100088392	100089985	1594	*	Promoter (<=1kb)	13	100053074	100088950	35877	2	105370333	ENST00000654763.1	0	ENSG00000274605	PCCA-DT	PCCA divergent transcript	chr13-100088392-100089985	8.91482e-11	0.583497	0.108	0.071	1.95378e-05
893	chr13-110136746-110139038	chr13	110136746	110139038	2293	*	Promoter (<=1kb)	13	110132003	110136906	4904	2	101927712	ENST00000671547.1	0	NA	LOC101927712	uncharacterized LOC101927712	chr13-110136746-110139038	1.32795e-11	0.418558	0.199	0.149	2.91034e-06
894	chr13-110346615-110348336	chr13	110346615	110348336	1722	*	Intron (ENST00000400163.7/1284, intron 3 of 4)	13	110340958	110341029	72	1	102465872	ENST00000616690.1	5657	ENSG00000276765	MIR8073	microRNA 8073	chr13-110346615-110348336	2.91414e-33	0.582405	0.312	0.212	6.38665e-28
895	chr13-110560796-110562221	chr13	110560796	110562221	1426	*	Promoter (<=1kb)	13	110523066	110561722	38657	2	55647	ENST00000267328.5	0	ENSG00000139832	RAB20	RAB20, member RAS oncogene family	chr13-110560796-110562221	1.62192e-09	0.399855	0.176	0.132	0.000355462
896	chr13-110869294-110870877	chr13	110869294	110870877	1584	*	Promoter (<=1kb)	13	110863987	110870330	6344	2	283487	ENST00000538077.3	0	ENSG00000255874	PRECSIT	p53 regulated carcinoma associated Stat3 activating long intergenic non-protein coding transcript	chr13-110869294-110870877	7.08841e-08	0.25636	0.293	0.242	0.015535
897	chr13-111152861-111154562	chr13	111152861	111154562	1702	*	Promoter (<=1kb)	13	111148196	111153171	4976	2	101060553	ENST00000650324.1	0	NA	LOC101060553	uncharacterized LOC101060553	chr13-111152861-111154562	3.99339e-12	0.374354	0.247	0.189	8.75196e-07
898	chr13-111176952-111178754	chr13	111176952	111178754	1803	*	Intron (ENST00000317133.9/8874, intron 2 of 18)	13	111184938	111217865	32928	1	8874	ENST00000467053.5	-6184	ENSG00000102606	ARHGEF7	Rho guanine nucleotide exchange factor 7	chr13-111176952-111178754	1.64386e-09	-0.540238	0.074	0.108	0.000360271
899	chr13-112689266-112690886	chr13	112689266	112690886	1621	*	Promoter (<=1kb)	13	112687729	112689791	2063	2	102725228	ENST00000700971.1	0	NA	LOC102725228	uncharacterized LOC102725228	chr13-112689266-112690886	1.05476e-07	0.32563	0.197	0.155	0.0231162
900	chr13-113489245-113491781	chr13	113489245	113491781	2537	*	Promoter (<=1kb)	13	113491021	113550229	59209	1	55002	ENST00000434316.7	0	ENSG00000150403	TMCO3	transmembrane and coiled-coil domains 3	chr13-113489245-113491781	3.71202e-10	0.323234	0.263	0.209	8.1353e-05
901	chr13-113980670-113982384	chr13	113980670	113982384	1715	*	Exon (ENST00000334062.8/22821, exon 23 of 24)	13	113953705	113974076	20372	2	100507747	ENST00000636427.3	-6594	ENSG00000283199	C13orf46	chromosome 13 open reading frame 46	chr13-113980670-113982384	1.46284e-12	0.56028	0.136	0.091	3.20597e-07
902	chr13-114131108-114132941	chr13	114131108	114132941	1834	*	Promoter (<=1kb)	13	113977783	114132623	154841	2	22821	ENST00000334062.8	0	ENSG00000185989	RASA3	RAS p21 protein activator 3	chr13-114131108-114132941	7.74128e-12	0.644149	0.1	0.064	1.69659e-06
903	chr13-114234365-114235476	chr13	114234365	114235476	1112	*	Promoter (<=1kb)	13	114234887	114272675	37789	1	8881	ENST00000360383.7	0	ENSG00000130177	CDC16	cell division cycle 16	chr13-114234365-114235476	3.29096e-10	0.426856	0.17	0.126	7.2125e-05
904	chr13-20702987-20704712	chr13	20702987	20704712	1726	*	Promoter (<=1kb)	13	20703343	20723098	19756	1	53342	ENST00000304920.3	0	ENSG00000172458	IL17D	interleukin 17D	chr13-20702987-20704712	3.6661e-08	0.38964	0.158	0.118	0.00803465
905	chr13-23578419-23580016	chr13	23578419	23580016	1598	*	Promoter (<=1kb)	13	23579359	23594411	15053	1	55504	ENST00000464735.1	0	ENSG00000127863	TNFRSF19	TNF receptor superfamily member 19	chr13-23578419-23580016	5.25287e-14	0.512218	0.175	0.121	1.15122e-08
906	chr13-29594212-29596116	chr13	29594212	29596116	1905	*	Promoter (<=1kb)	13	29509414	29595688	86275	2	6541	ENST00000380752.10	0	ENSG00000139514	SLC7A1	solute carrier family 7 member 1	chr13-29594212-29596116	2.36231e-28	0.662482	0.228	0.144	5.17727e-23
907	chr13-30306526-30307888	chr13	30306526	30307888	1363	*	Promoter (<=1kb)	13	30202630	30307551	104922	2	84056	ENST00000380615.8	0	ENSG00000102781	KATNAL1	katanin catalytic subunit A1 like 1	chr13-30306526-30307888	2.23287e-13	0.545268	0.151	0.102	4.89357e-08
908	chr13-30673591-30674608	chr13	30673591	30674608	1018	*	Distal Intergenic	13	30713478	30764425	50948	1	241	ENST00000617770.4	-38870	ENSG00000132965	ALOX5AP	arachidonate 5-lipoxygenase activating protein	chr13-30673591-30674608	2.38394e-30	1.03749	0.123	0.06	5.22466e-25
909	chr13-32030850-32031863	chr13	32030850	32031863	1014	*	Promoter (<=1kb)	13	32025314	32031639	6326	2	100507099	ENST00000428419.1	0	NA	FRY-AS1	FRY antisense RNA 1	chr13-32030850-32031863	1.22412e-08	0.517925	0.103	0.072	0.0026828
910	chr13-32426817-32428894	chr13	32426817	32428894	2078	*	Promoter (<=1kb)	13	32400723	32428130	27408	2	90634	ENST00000380130.7	0	ENSG00000139597	N4BP2L1	NEDD4 binding protein 2 like 1	chr13-32426817-32428894	4.44996e-08	0.434547	0.129	0.095	0.00975258
911	chr13-36431366-36433269	chr13	36431366	36433269	1904	*	Promoter (<=1kb)	13	36431520	36442869	11350	1	8900	ENST00000630422.2	0	ENSG00000133101	CCNA1	cyclin A1	chr13-36431366-36433269	6.76456e-19	0.738909	0.131	0.078	1.48253e-13
912	chr13-36999890-37001470	chr13	36999890	37001470	1581	*	Promoter (<=1kb)	13	37000766	37005760	4995	1	11340	ENST00000470423.2	0	ENSG00000120699	EXOSC8	exosome component 8	chr13-36999890-37001470	8.14283e-08	0.454855	0.116	0.083	0.0178459
913	chr13-44575721-44578252	chr13	44575721	44578252	2532	*	Promoter (<=1kb)	13	44575893	44580432	4540	1	641467	ENST00000616360.1	0	ENSG00000278156	TSC22D1-AS1	TSC22D1 antisense RNA 1	chr13-44575721-44578252	1.67177e-16	0.505464	0.208	0.148	3.66386e-11
914	chr13-44917391-44919279	chr13	44917391	44919279	1889	*	Distal Intergenic	13	44939249	44989471	50223	2	26747	ENST00000379161.5	70192	ENSG00000083635	NUFIP1	nuclear FMR1 interacting protein 1	chr13-44917391-44919279	2.42334e-08	0.413953	0.144	0.108	0.00531101
915	chr13-48975121-48976934	chr13	48975121	48976934	1814	*	Promoter (<=1kb)	13	48975912	49209779	233868	1	22862	ENST00000492622.6	0	ENSG00000102531	FNDC3A	fibronectin type III domain containing 3A	chr13-48975121-48976934	8.16241e-09	0.389104	0.169	0.13	0.00178888
916	chr13-50123761-50126218	chr13	50123761	50126218	2458	*	Promoter (<=1kb)	13	49982552	50125541	142990	2	8847	ENST00000621282.4	0	ENSG00000231607	DLEU2	deleted in lymphocytic leukemia 2	chr13-50123761-50126218	1.98108e-10	0.33042	0.261	0.206	4.34176e-05
917	chr13-75635210-75637358	chr13	75635210	75637358	2149	*	Promoter (<=1kb)	13	75604700	75635994	31295	2	101927155	ENST00000568302.5	0	ENSG00000261105	LMO7-AS1	LMO7 antisense RNA 1	chr13-75635210-75637358	2.17423e-07	0.364141	0.157	0.121	0.0476507
918	chr13-76884814-76886999	chr13	76884814	76886999	2186	*	Promoter (<=1kb)	13	76880175	76886405	6231	2	115207	ENST00000377474.4	0	ENSG00000178695	KCTD12	potassium channel tetramerization domain containing 12	chr13-76884814-76886999	1.21382e-10	0.500501	0.136	0.097	2.66022e-05
919	chr13-94548493-94550338	chr13	94548493	94550338	1846	*	Exon (ENST00000701323.1/ENST00000701323.1, exon 1 of 1)	13	94579286	94581189	1904	2	23483	ENST00000470480.1	30851	ENSG00000088451	TGDS	TDP-glucose 4,6-dehydratase	chr13-94548493-94550338	8.69838e-18	0.377508	0.339	0.265	1.90635e-12
920	chr13-98142049-98144012	chr13	98142049	98144012	1964	*	Promoter (<=1kb)	13	98142562	98449773	307212	1	10160	ENST00000595437.5	0	ENSG00000152767	FARP1	FERM, ARH/RhoGEF and pleckstrin domain protein 1	chr13-98142049-98144012	4.65045e-08	0.367574	0.17	0.13	0.010192
921	chr13-98576065-98578068	chr13	98576065	98578068	2004	*	Promoter (<=1kb)	13	98445185	98577107	131923	2	8428	ENST00000539966.6	0	ENSG00000102572	STK24	serine/threonine kinase 24	chr13-98576065-98578068	3.32272e-16	0.423537	0.268	0.198	7.2821e-11
922	chr13-99085757-99088371	chr13	99085757	99088371	2615	*	Promoter (<=1kb)	13	99087819	99088625	807	1	100861541	ENST00000562781.1	0	NA	DOCK9-DT	DOCK9 divergent transcript	chr13-99085757-99088371	1.8968e-10	0.385573	0.206	0.156	4.15705e-05
923	chr14-100375240-100376731	chr14	100375240	100376731	1492	*	Promoter (<=1kb)	14	100333790	100375347	41558	2	7453	ENST00000392882.7	0	ENSG00000140105	WARS1	tryptophanyl-tRNA synthetase 1	chr14-100375240-100376731	5.94918e-28	0.74681	0.187	0.113	1.30383e-22
924	chr14-102138649-102140958	chr14	102138649	102140958	2310	*	Promoter (<=1kb)	14	102081049	102139686	58638	2	3320	ENST00000334701.11	0	ENSG00000080824	HSP90AA1	heat shock protein 90 alpha family class A member 1	chr14-102138649-102140958	5.93428e-10	0.378204	0.203	0.153	0.000130056
925	chr14-103074984-103076005	chr14	103074984	103076005	1022	*	Distal Intergenic	14	103084210	103090027	5818	1	107984640	ENST00000634353.1	-8205	ENSG00000283071	LBHD2	LBH domain containing 2	chr14-103074984-103076005	7.00959e-12	0.641015	0.103	0.064	1.53623e-06
926	chr14-103520408-103521803	chr14	103520408	103521803	1396	*	Promoter (<=1kb)	14	103519668	103521322	1655	2	1152	ENST00000554989.1	0	ENSG00000166165	CKB	creatine kinase B	chr14-103520408-103521803	5.20794e-25	0.984359	0.11	0.055	1.14138e-19
927	chr14-104800229-104801281	chr14	104800229	104801281	1053	*	Promoter (<=1kb)	14	104800596	104802486	1891	1	100128927	ENST00000555360.1	0	ENSG00000179627	ZBTB42	zinc finger and BTB domain containing 42	chr14-104800229-104801281	1.68707e-07	0.414254	0.13	0.095	0.036974
928	chr14-104973028-104973776	chr14	104973028	104973776	749	*	Promoter (2-3kb)	14	104937244	104970481	33238	2	113146	ENST00000555122.1	-2547	ENSG00000185567	AHNAK2	AHNAK nucleoprotein 2	chr14-104973028-104973776	7.83942e-15	0.718931	0.107	0.065	1.71809e-09
929	chr14-105086704-105087878	chr14	105086704	105087878	1175	*	Distal Intergenic	14	105092737	105098674	5938	1	102723354	ENST00000686753.2	-4859	NA	LINC02298	long intergenic non-protein coding RNA 2298	chr14-105086704-105087878	6.07409e-09	0.526825	0.104	0.072	0.0013312
930	chr14-105299969-105301905	chr14	105299969	105301905	1937	*	Promoter (<=1kb)	14	105300563	105394672	94110	1	23241	ENST00000430725.6	0	ENSG00000179364	PACS2	phosphofurin acidic cluster sorting protein 2	chr14-105299969-105301905	1.56995e-07	0.282222	0.241	0.199	0.0344072
931	chr14-105397644-105399242	chr14	105397644	105399242	1599	*	Promoter (<=1kb)	14	105398538	105413859	15322	1	647310	ENST00000451127.3	0	ENSG00000226174	TEX22	testis expressed 22	chr14-105397644-105399242	9.67138e-08	0.489722	0.1	0.071	0.0211959
932	chr14-21069287-21071871	chr14	21069287	21071871	2585	*	Promoter (<=1kb)	14	21070273	21075553	5281	1	55701	ENST00000555038.5	0	ENSG00000165801	ARHGEF40	Rho guanine nucleotide exchange factor 40	chr14-21069287-21071871	1.86863e-14	0.548974	0.161	0.11	4.0953e-09
933	chr14-24093595-24095094	chr14	24093595	24095094	1500	*	Promoter (<=1kb)	14	24094053	24104125	10073	1	5106	ENST00000559250.5	0	ENSG00000100889	PCK2	phosphoenolpyruvate carboxykinase 2, mitochondrial	chr14-24093595-24095094	1.27042e-34	0.843929	0.19	0.106	2.78426e-29
934	chr14-24263069-24264721	chr14	24263069	24264721	1653	*	Promoter (<=1kb)	14	24249114	24263177	14064	2	7051	ENST00000206765.11	0	ENSG00000092295	TGM1	transglutaminase 1	chr14-24263069-24264721	4.01884e-11	0.559636	0.119	0.08	8.80774e-06
935	chr14-24270800-24271872	chr14	24270800	24271872	1073	*	Promoter (<=1kb)	14	24271201	24298861	27661	1	102725044	ENST00000669726.3	0	NA	NA	NA	chr14-24270800-24271872	5.2303e-08	0.413777	0.139	0.104	0.0114628
936	chr14-29926651-29928461	chr14	29926651	29928461	1811	*	Promoter (<=1kb)	14	29928445	29932756	4312	1	105370429	ENST00000654897.1	0	NA	LOC105370429	uncharacterized LOC105370429	chr14-29926651-29928461	1.85587e-11	0.627115	0.101	0.066	4.06735e-06
937	chr14-32200866-32202290	chr14	32200866	32202290	1425	*	Promoter (<=1kb)	14	32202045	32202151	107	1	101954275	ENST00000364784.1	0	ENSG00000201654	RNU6-7	RNA, U6 small nuclear 7	chr14-32200866-32202290	1.70266e-10	0.553035	0.114	0.078	3.73157e-05
938	chr14-32938106-32940035	chr14	32938106	32940035	1930	*	Promoter (<=1kb)	14	32938879	33804173	865295	1	64067	ENST00000356141.9	0	ENSG00000151322	NPAS3	neuronal PAS domain protein 3	chr14-32938106-32940035	2.62471e-12	0.645759	0.104	0.067	5.75233e-07
939	chr14-34713456-34715099	chr14	34713456	34715099	1644	*	Promoter (<=1kb)	14	34709113	34714593	5481	2	1073	ENST00000298159.11	0	ENSG00000165410	CFL2	cofilin 2	chr14-34713456-34715099	1.12124e-17	0.687471	0.137	0.085	2.45731e-12
940	chr14-49633522-49636242	chr14	49633522	49636242	2721	*	Promoter (<=1kb)	14	49625174	49635230	10057	2	55172	ENST00000406043.3	0	ENSG00000165506	DNAAF2	dynein axonemal assembly factor 2	chr14-49633522-49636242	1.2891e-12	0.440914	0.201	0.146	2.8252e-07
941	chr14-50559841-50561327	chr14	50559841	50561327	1487	*	Promoter (<=1kb)	14	50475092	50561126	86035	2	11183	ENST00000555216.5	0	ENSG00000012983	MAP4K5	mitogen-activated protein kinase kinase kinase kinase 5	chr14-50559841-50561327	1.93442e-07	0.403371	0.133	0.101	0.042395
942	chr14-51093440-51096188	chr14	51093440	51096188	2749	*	Promoter (<=1kb)	14	50975262	51096061	120800	2	114088	ENST00000298355.7	0	ENSG00000100505	TRIM9	tripartite motif containing 9	chr14-51093440-51096188	3.87145e-10	0.42144	0.173	0.128	8.48471e-05
943	chr14-51239669-51240791	chr14	51239669	51240791	1123	*	Promoter (<=1kb)	14	51240162	51245851	5690	1	81542	ENST00000555574.1	0	ENSG00000139921	TMX1	thioredoxin related transmembrane protein 1	chr14-51239669-51240791	2.08619e-08	0.473905	0.116	0.084	0.00457212
944	chr14-54564923-54568288	chr14	54564923	54568288	3366	*	Promoter (<=1kb)	14	54566117	54567910	1794	1	23034	ENST00000673751.1	0	ENSG00000020577	SAMD4A	sterile alpha motif domain containing 4A	chr14-54564923-54568288	4.01516e-15	0.469377	0.215	0.155	8.79966e-10
945	chr14-54773044-54774268	chr14	54773044	54774268	1225	*	Promoter (<=1kb)	14	54774962	54789128	14167	1	23034	ENST00000556069.5	-694	ENSG00000020577	SAMD4A	sterile alpha motif domain containing 4A	chr14-54773044-54774268	3.51909e-08	0.464797	0.117	0.084	0.00771248
946	chr14-57268073-57269618	chr14	57268073	57269618	1546	*	Promoter (<=1kb)	14	57200507	57268905	68399	2	10640	ENST00000621441.5	0	ENSG00000070367	EXOC5	exocyst complex component 5	chr14-57268073-57269618	6.96891e-08	0.384875	0.154	0.117	0.0152731
947	chr14-58199373-58200681	chr14	58199373	58200681	1309	*	Promoter (<=1kb)	14	58200080	58234760	34681	1	55860	ENST00000545307.6	0	ENSG00000131966	ACTR10	actin related protein 10	chr14-58199373-58200681	7.7119e-08	0.389724	0.151	0.113	0.0169015
948	chr14-58426603-58428514	chr14	58426603	58428514	1912	*	Promoter (<=1kb)	14	58408495	58427531	19037	2	26520	ENST00000395159.7	0	ENSG00000100575	TIMM9	translocase of inner mitochondrial membrane 9	chr14-58426603-58428514	4.36744e-08	0.46051	0.119	0.083	0.00957172
949	chr14-59483396-59484897	chr14	59483396	59484897	1502	*	Promoter (<=1kb)	14	59472606	59484408	11803	2	112849	ENST00000247194.9	0	ENSG00000126790	L3HYPDH	trans-L-3-hydroxyproline dehydratase	chr14-59483396-59484897	2.13395e-07	0.348271	0.17	0.132	0.0467678
950	chr14-60721121-60724599	chr14	60721121	60724599	3479	*	Promoter (<=1kb)	14	60709539	60724351	14813	2	51804	ENST00000216513.5	0	ENSG00000100625	SIX4	SIX homeobox 4	chr14-60721121-60724599	1.20529e-13	0.468327	0.196	0.141	2.64152e-08
951	chr14-64878877-64880922	chr14	64878877	64880922	2046	*	Promoter (<=1kb)	14	64746283	64879907	133625	2	6710	ENST00000644917.1	0	ENSG00000070182	SPTB	spectrin beta, erythrocytic	chr14-64878877-64880922	1.49115e-07	0.450879	0.114	0.081	0.0326803
952	chr14-65411395-65413683	chr14	65411395	65413683	2289	*	Promoter (<=1kb)	14	65411863	65561652	149790	1	2530	ENST00000556518.5	0	ENSG00000033170	FUT8	fucosyltransferase 8	chr14-65411395-65413683	1.06522e-09	0.355244	0.219	0.169	0.000233454
953	chr14-68816181-68816945	chr14	68816181	68816945	765	*	Distal Intergenic	14	68789945	68796253	6309	2	677	ENST00000557086.1	-19928	ENSG00000185650	ZFP36L1	ZFP36 ring finger protein like 1	chr14-68816181-68816945	6.79378e-08	0.48985	0.102	0.073	0.0148893
954	chr14-70640800-70643225	chr14	70640800	70643225	2426	*	Promoter (<=1kb)	14	70593314	70641204	47891	2	10001	ENST00000553982.1	0	ENSG00000133997	MED6	mediator complex subunit 6	chr14-70640800-70643225	1.20536e-07	0.480129	0.102	0.073	0.0264168
955	chr14-70906833-70908889	chr14	70906833	70908889	2057	*	Promoter (<=1kb)	14	70907405	71012838	105434	1	22990	ENST00000554879.5	0	ENSG00000100731	PCNX1	pecanex 1	chr14-70906833-70908889	5.76613e-11	0.46927	0.158	0.113	1.26371e-05
956	chr14-73227550-73228842	chr14	73227550	73228842	1293	*	Distal Intergenic	14	73237497	73274640	37144	1	89932	ENST00000340738.9	-8655	ENSG00000100767	PAPLN	papilin, proteoglycan like sulfated glycoprotein	chr14-73227550-73228842	3.58787e-70	2.07966	0.104	0.026	7.8632e-65
957	chr14-75427328-75428703	chr14	75427328	75428703	1376	*	Promoter (<=1kb)	14	75425467	75427690	2224	2	101928377	ENST00000558267.2	0	NA	JDP2-AS1	JDP2 antisense RNA 1	chr14-75427328-75428703	2.02444e-18	0.756931	0.122	0.073	4.43679e-13
958	chr14-77181199-77182461	chr14	77181199	77182461	1263	*	Promoter (<=1kb)	14	77181623	77231730	50108	1	57156	ENST00000554766.5	0	ENSG00000165548	TMEM63C	transmembrane protein 63C	chr14-77181199-77182461	4.84518e-18	0.715967	0.131	0.08	1.06188e-12
959	chr14-88554278-88555220	chr14	88554278	88555220	943	*	Promoter (<=1kb)	14	88465778	88555007	89230	2	11099	ENST00000556564.6	0	ENSG00000070778	PTPN21	protein tyrosine phosphatase non-receptor type 21	chr14-88554278-88555220	2.61871e-08	0.471209	0.116	0.084	0.00573918
960	chr14-91871878-91874184	chr14	91871878	91874184	2307	*	Promoter (<=1kb)	14	91869412	91874816	5405	2	10516	ENST00000556961.1	632	ENSG00000140092	FBLN5	fibulin 5	chr14-91871878-91874184	8.49078e-09	-0.456132	0.098	0.13	0.00186085
961	chr14-93959009-93960140	chr14	93959009	93960140	1132	*	Promoter (1-2kb)	14	93934166	93957421	23256	2	51676	ENST00000315988.8	-1588	ENSG00000100628	ASB2	ankyrin repeat and SOCS box containing 2	chr14-93959009-93960140	9.42391e-22	0.862249	0.118	0.064	2.06535e-16
962	chr14-94173412-94175470	chr14	94173412	94175470	2059	*	Promoter (<=1kb)	14	94174312	94230714	56403	1	57718	ENST00000555690.5	0	ENSG00000119698	PPP4R4	protein phosphatase 4 regulatory subunit 4	chr14-94173412-94175470	2.0491e-16	0.632748	0.145	0.094	4.49082e-11
963	chr14-96203695-96206019	chr14	96203695	96206019	2325	*	Promoter (<=1kb)	14	96204844	96263929	59086	1	623	ENST00000553811.1	0	ENSG00000100739	BDKRB1	bradykinin receptor B1	chr14-96203695-96206019	6.06404e-10	0.522801	0.118	0.083	0.0001329
964	chr14-99578980-99580594	chr14	99578980	99580594	1615	*	Promoter (<=1kb)	14	99515200	99580126	64927	2	317762	ENST00000554996.5	0	ENSG00000205476	CCDC85C	coiled-coil domain containing 85C	chr14-99578980-99580594	2.6576e-10	0.481249	0.141	0.1	5.82441e-05
965	chr14-99792552-99793933	chr14	99792552	99793933	1382	*	Promoter (<=1kb)	14	99792648	99942014	149367	1	2009	ENST00000649352.1	0	ENSG00000066629	EML1	EMAP like 1	chr14-99792552-99793933	1.52073e-11	0.589732	0.115	0.075	3.33285e-06
966	chr15-101068748-101069750	chr15	101068748	101069750	1003	*	3' UTR	15	101064416	101070103	5688	1	79705	ENST00000532145.1	4332	ENSG00000154237	LRRK1	leucine rich repeat kinase 1	chr15-101068748-101069750	2.77911e-13	-0.691882	0.066	0.101	6.09073e-08
967	chr15-101347903-101349835	chr15	101347903	101349835	1933	*	Intron (ENST00000676598.1/5046, intron 3 of 11)	15	101334437	101337428	2992	1	105371027	ENST00000558696.1	13466	ENSG00000259764	PCSK6-AS1	PCSK6 antisense RNA 1	chr15-101347903-101349835	7.69763e-12	-0.62704	0.072	0.105	1.68702e-06
968	chr15-20340147-20342241	chr15	20340147	20342241	2095	*	Distal Intergenic	15	20283496	20291558	8063	1	646096	ENST00000554701.2	56651	ENSG00000259156	CHEK2P2	CHEK2 pseudogene 2	chr15-20340147-20342241	1.62394e-16	-0.666901	0.089	0.133	3.55903e-11
969	chr15-30990918-30992716	chr15	30990918	30992716	1799	*	Promoter (<=1kb)	15	30992171	31037375	45205	1	105370752	ENST00000665655.1	0	NA	LOC105370752	uncharacterized LOC105370752	chr15-30990918-30992716	2.9362e-09	0.479923	0.126	0.091	0.0006435
970	chr15-34366020-34367989	chr15	34366020	34367989	1970	*	Promoter (<=1kb)	15	34358633	34367196	8564	2	254531	ENST00000314891.11	0	ENSG00000176454	LPCAT4	lysophosphatidylcholine acyltransferase 4	chr15-34366020-34367989	4.93854e-08	0.350562	0.184	0.142	0.0108233
971	chr15-37100192-37102246	chr15	37100192	37102246	2055	*	Promoter (<=1kb)	15	36889204	37100549	211346	2	4212	ENST00000561208.6	0	ENSG00000134138	MEIS2	Meis homeobox 2	chr15-37100192-37102246	4.69608e-08	0.406692	0.145	0.107	0.010292
972	chr15-38250921-38253192	chr15	38250921	38253192	2272	*	Promoter (<=1kb)	15	38252836	38357249	104414	1	161742	ENST00000299084.9	0	ENSG00000166068	SPRED1	sprouty related EVH1 domain containing 1	chr15-38250921-38253192	1.64908e-08	0.380719	0.169	0.13	0.00361414
973	chr15-39579275-39581395	chr15	39579275	39581395	2121	*	Promoter (<=1kb)	15	39581079	39582407	1329	1	7057	ENST00000397591.2	0	ENSG00000137801	THBS1	thrombospondin 1	chr15-39579275-39581395	1.08996e-40	0.945638	0.186	0.098	2.38876e-35
974	chr15-39919587-39921291	chr15	39919587	39921291	1705	*	Promoter (<=1kb)	15	39921042	39924899	3858	1	100505534	ENST00000499797.2	0	ENSG00000246863	GPR176-DT	GPR176 divergent transcript	chr15-39919587-39921291	4.32359e-09	0.507169	0.114	0.079	0.000947562
975	chr15-40238506-40240895	chr15	40238506	40240895	2390	*	Promoter (<=1kb)	15	40238759	40265951	27193	1	56924	ENST00000561230.5	0	ENSG00000137843	PAK6	p21 (RAC1) activated kinase 6	chr15-40238506-40240895	7.38494e-16	0.547231	0.178	0.121	1.61849e-10
976	chr15-40367555-40368444	chr15	40367555	40368444	890	*	Promoter (2-3kb)	15	40365007	40365694	688	1	85455	ENST00000559721.1	2548	ENSG00000140323	DISP2	dispatched RND transporter family member 2	chr15-40367555-40368444	8.39218e-08	0.425487	0.13	0.094	0.0183924
977	chr15-40440614-40442420	chr15	40440614	40442420	1807	*	Promoter (<=1kb)	15	40440953	40468236	27284	1	22893	ENST00000416165.6	0	ENSG00000140320	BAHD1	bromo adjacent homology domain containing 1	chr15-40440614-40442420	4.43843e-09	0.379623	0.183	0.139	0.000972732
978	chr15-40470477-40472436	chr15	40470477	40472436	1960	*	Promoter (<=1kb)	15	40470984	40473158	2175	1	113189	ENST00000306243.7	0	ENSG00000169105	CHST14	carbohydrate sulfotransferase 14	chr15-40470477-40472436	6.45673e-14	0.682676	0.108	0.068	1.41506e-08
979	chr15-40693627-40696002	chr15	40693627	40696002	2376	*	Promoter (<=1kb)	15	40686183	40695101	8919	2	100505648	ENST00000526635.2	0	ENSG00000245849	RAD51-AS1	RAD51 antisense RNA 1	chr15-40693627-40696002	2.5702e-08	0.411952	0.146	0.109	0.00563289
980	chr15-40952461-40953910	chr15	40952461	40953910	1450	*	Promoter (<=1kb)	15	40952962	40955822	2861	1	79094	ENST00000444189.7	0	ENSG00000128965	CHAC1	ChaC glutathione specific gamma-glutamylcyclotransferase 1	chr15-40952461-40953910	3.61017e-15	0.533589	0.176	0.121	7.91209e-10
981	chr15-41893731-41895466	chr15	41893731	41895466	1736	*	Promoter (<=1kb)	15	41895185	41895943	759	1	105370792	ENST00000562920.1	0	ENSG00000174171	LOC105370792	uncharacterized LOC105370792	chr15-41893731-41895466	6.11208e-12	0.546448	0.134	0.091	1.33953e-06
982	chr15-42056853-42058233	chr15	42056853	42058233	1381	*	Distal Intergenic	15	41981582	42051190	69609	2	123745	ENST00000399518.3	-5663	ENSG00000188089	PLA2G4E	phospholipase A2 group IVE	chr15-42056853-42058233	4.16852e-09	0.434066	0.147	0.109	0.000913577
983	chr15-51621824-51623272	chr15	51621824	51623272	1449	*	Promoter (<=1kb)	15	51447711	51622833	175123	2	23312	ENST00000251076.9	0	ENSG00000104093	DMXL2	Dmx like 2	chr15-51621824-51623272	2.2292e-09	0.444777	0.146	0.107	0.000488553
984	chr15-52528028-52529940	chr15	52528028	52529940	1913	*	Promoter (<=1kb)	15	52307281	52529050	221770	2	4644	ENST00000399231.8	0	ENSG00000197535	MYO5A	myosin VA	chr15-52528028-52529940	3.66048e-09	0.440668	0.144	0.106	0.000802234
985	chr15-56242941-56244865	chr15	56242941	56244865	1925	*	Promoter (<=1kb)	15	56243971	56430136	186166	1	374618	ENST00000560827.6	0	ENSG00000151575	TEX9	testis expressed 9	chr15-56242941-56244865	5.5469e-08	0.439535	0.124	0.092	0.0121566
986	chr15-56917445-56920016	chr15	56917445	56920016	2572	*	Promoter (<=1kb)	15	56795460	56918385	122926	2	145783	ENST00000648603.1	0	ENSG00000285331	LOC145783	uncharacterized LOC145783	chr15-56917445-56920016	2.04159e-10	0.428578	0.173	0.128	4.47437e-05
987	chr15-57603966-57605085	chr15	57603966	57605085	1120	*	Exon (ENST00000267853.10/100820829, exon 2 of 13)	15	57599411	57625809	26399	1	100820829	ENST00000569089.1	4555	ENSG00000263155	MYZAP	myocardial zonula adherens protein	chr15-57603966-57605085	5.16183e-16	-0.783793	0.061	0.101	1.13127e-10
988	chr15-58329781-58331113	chr15	58329781	58331113	1333	*	Intron (ENST00000558239.5/8854, intron 2 of 3)	15	58013986	58279321	265336	2	8854	ENST00000559297.5	-50460	ENSG00000128918	ALDH1A2	aldehyde dehydrogenase 1 family member A2	chr15-58329781-58331113	3.14882e-09	-0.529736	0.075	0.107	0.000690098
989	chr15-60590989-60593235	chr15	60590989	60593235	2247	*	Promoter (<=1kb)	15	60497285	60592541	95257	2	6095	ENST00000449337.6	0	ENSG00000069667	RORA	RAR related orphan receptor A	chr15-60590989-60593235	2.06337e-22	0.701778	0.165	0.104	4.5221e-17
990	chr15-63276680-63278467	chr15	63276680	63278467	1788	*	Promoter (<=1kb)	15	63277605	63309126	31522	1	83464	ENST00000261879.10	0	ENSG00000138613	APH1B	aph-1 homolog B, gamma-secretase subunit	chr15-63276680-63278467	1.25644e-07	0.47522	0.104	0.074	0.0275362
991	chr15-63503132-63505415	chr15	63503132	63505415	2284	*	Promoter (<=1kb)	15	63504511	63594640	90130	1	9960	ENST00000540797.5	0	ENSG00000140455	USP3	ubiquitin specific peptidase 3	chr15-63503132-63505415	1.40051e-08	0.324395	0.221	0.176	0.00306937
992	chr15-64355018-64356732	chr15	64355018	64356732	1715	*	Promoter (<=1kb)	15	64165525	64356173	190649	2	53944	ENST00000303052.13	0	ENSG00000169118	CSNK1G1	casein kinase 1 gamma 1	chr15-64355018-64356732	1.28269e-07	0.381547	0.151	0.115	0.0281115
993	chr15-66841918-66843179	chr15	66841918	66843179	1262	*	Distal Intergenic	15	66931537	66956518	24982	2	102723481	ENST00000558436.2	113339	ENSG00000259289	LINC02206	long intergenic non-protein coding RNA 2206	chr15-66841918-66843179	3.12839e-17	0.657645	0.142	0.091	6.85621e-12
994	chr15-67048644-67050542	chr15	67048644	67050542	1899	*	Intron (ENST00000702335.1/102723493, intron 1 of 2)	15	66984103	67059212	75110	2	102723493	ENST00000702335.1	8670	NA	LOC102723493	uncharacterized LOC102723493	chr15-67048644-67050542	1.67648e-32	1.154	0.111	0.051	3.67419e-27
995	chr15-70852378-70854726	chr15	70852378	70854726	2349	*	Promoter (<=1kb)	15	70853239	71053657	200419	1	54839	ENST00000544974.6	0	ENSG00000137821	LRRC49	leucine rich repeat containing 49	chr15-70852378-70854726	9.2457e-51	1.22509	0.157	0.068	2.0263e-45
996	chr15-72319486-72320725	chr15	72319486	72320725	1240	*	Promoter (<=1kb)	15	72266746	72319946	53201	2	60677	ENST00000569547.1	0	ENSG00000140488	CELF6	CUGBP Elav-like family member 6	chr15-72319486-72320725	1.32324e-13	0.621518	0.124	0.08	2.90002e-08
997	chr15-73051377-73053463	chr15	73051377	73053463	2087	*	Promoter (<=1kb)	15	73051710	73305205	253496	1	4756	ENST00000339362.9	0	ENSG00000067141	NEO1	neogenin 1	chr15-73051377-73053463	2.27888e-13	0.478499	0.187	0.132	4.99442e-08
998	chr15-73926147-73928227	chr15	73926147	73928227	2081	*	Promoter (<=1kb)	15	73908083	73927974	19892	2	100287616	ENST00000685373.1	0	ENSG00000261801	LOXL1-AS1	LOXL1 antisense RNA 1	chr15-73926147-73928227	5.18012e-09	0.435563	0.143	0.107	0.00113528
999	chr15-73981713-73983721	chr15	73981713	73983721	2009	*	Promoter (2-3kb)	15	73983220	73986500	3281	2	9399	ENST00000561480.1	2779	ENSG00000067221	STOML1	stomatin like 1	chr15-73981713-73983721	6.15922e-10	0.494933	0.131	0.091	0.000134986
1000	chr15-75450283-75451301	chr15	75450283	75451301	1019	*	Promoter (<=1kb)	15	75430069	75451537	21469	2	25942	ENST00000568919.1	236	ENSG00000169375	SIN3A	SIN3 transcription regulator family member A	chr15-75450283-75451301	1.10174e-08	0.330535	0.217	0.173	0.00241459
1001	chr15-78130959-78131981	chr15	78130959	78131981	1023	*	Promoter (<=1kb)	15	78104606	78131445	26840	2	10518	ENST00000258930.8	0	ENSG00000136425	CIB2	calcium and integrin binding family member 2	chr15-78130959-78131981	1.91377e-11	0.631119	0.101	0.065	4.19425e-06
1002	chr15-81312842-81313916	chr15	81312842	81313916	1075	*	3' UTR	15	81305746	81306526	781	1	3603	ENST00000559953.1	7096	ENSG00000172349	IL16	interleukin 16	chr15-81312842-81313916	1.57346e-07	0.460138	0.108	0.079	0.0344841
1003	chr15-83206605-83208372	chr15	83206605	83208372	1768	*	Promoter (<=1kb)	15	83127753	83207823	80071	2	50810	ENST00000299633.7	0	ENSG00000166503	HDGFL3	HDGF like 3	chr15-83206605-83208372	7.12269e-10	0.565472	0.104	0.069	0.000156102
1004	chr15-84569734-84571348	chr15	84569734	84571348	1615	*	Promoter (<=1kb)	15	84570649	84573254	2606	1	100506874	ENST00000560917.1	0	ENSG00000259728	LINC00933	long intergenic non-protein coding RNA 933	chr15-84569734-84571348	7.42601e-09	0.498908	0.114	0.079	0.00162749
1005	chr15-88466691-88468417	chr15	88466691	88468417	1727	*	Promoter (<=1kb)	15	88459478	88467388	7911	2	26589	ENST00000312475.5	0	ENSG00000259494	MRPL46	mitochondrial ribosomal protein L46	chr15-88466691-88468417	4.11871e-08	0.497332	0.102	0.073	0.00902661
1006	chr15-88911515-88913930	chr15	88911515	88913930	2416	*	Promoter (<=1kb)	15	88898683	88913379	14697	2	4240	ENST00000268150.13	0	ENSG00000140545	MFGE8	milk fat globule EGF and factor V/VIII domain containing	chr15-88911515-88913930	4.02477e-08	0.32593	0.208	0.164	0.00882074
1007	chr15-89334101-89335934	chr15	89334101	89335934	1834	*	Promoter (<=1kb)	15	89316305	89334817	18513	2	5428	ENST00000631044.2	0	ENSG00000140521	POLG	DNA polymerase gamma, catalytic subunit	chr15-89334101-89335934	2.43518e-08	0.325207	0.215	0.17	0.00533695
1008	chr15-91852535-91854593	chr15	91852535	91854593	2059	*	Promoter (<=1kb)	15	91853708	92165903	312196	1	28232	ENST00000318445.11	0	ENSG00000176463	SLCO3A1	solute carrier organic anion transporter family member 3A1	chr15-91852535-91854593	6.88814e-10	0.524942	0.117	0.081	0.000150961
1009	chr15-94230646-94232072	chr15	94230646	94232072	1427	*	Promoter (<=1kb)	15	94231538	94358606	127069	1	55784	ENST00000543482.5	0	ENSG00000140563	MCTP2	multiple C2 and transmembrane domain containing 2	chr15-94230646-94232072	1.71751e-07	0.385424	0.146	0.11	0.0376411
1010	chr15-99057690-99059987	chr15	99057690	99059987	2298	*	Intron (ENST00000559468.1/105371016, intron 2 of 3)	15	99098217	99135593	37377	1	23336	ENST00000560674.5	-38230	ENSG00000182253	SYNM	synemin	chr15-99057690-99059987	8.53652e-15	0.679134	0.118	0.073	1.87087e-09
1011	chr16-10579748-10580977	chr16	10579748	10580977	1230	*	Promoter (<=1kb)	16	10528422	10580598	52177	2	2013	ENST00000359543.8	0	ENSG00000213853	EMP2	epithelial membrane protein 2	chr16-10579748-10580977	3.50909e-10	0.51216	0.125	0.088	7.69055e-05
1012	chr16-14285029-14286857	chr16	14285029	14286857	1829	*	Distal Intergenic	16	14301389	14326761	25373	1	100129781	ENST00000634265.2	-14532	ENSG00000262454	MIR193BHG	MIR193b-365a host gene	chr16-14285029-14286857	1.13764e-09	0.497597	0.125	0.088	0.000249326
1013	chr16-1474244-1475660	chr16	1474244	1475660	1417	*	Promoter (<=1kb)	16	1444935	1475028	30094	2	1186	ENST00000382745.9	0	ENSG00000103249	CLCN7	chloride voltage-gated channel 7	chr16-1474244-1475660	2.33079e-09	0.467311	0.134	0.096	0.000510818
1014	chr16-15642427-15643756	chr16	15642427	15643756	1330	*	Promoter (<=1kb)	16	15643267	15726353	83087	1	54820	ENST00000396355.5	0	ENSG00000072864	NDE1	nudE neurodevelopment protein 1	chr16-15642427-15643756	1.55193e-07	0.381496	0.151	0.113	0.0340123
1015	chr16-1825810-1827800	chr16	1825810	1827800	1991	*	Promoter (<=1kb)	16	1807629	1826825	19197	2	3029	ENST00000397356.8	0	ENSG00000063854	HAGH	hydroxyacylglutathione hydrolase	chr16-1825810-1827800	8.17998e-08	0.295519	0.232	0.19	0.0179273
1016	chr16-1983469-1984548	chr16	1983469	1984548	1080	*	Promoter (<=1kb)	16	1980540	1984192	3653	2	124056	ENST00000567471.1	0	ENSG00000196408	NOXO1	NADPH oxidase organizer 1	chr16-1983469-1984548	7.09094e-15	0.577999	0.153	0.102	1.55406e-09
1017	chr16-2007935-2008428	chr16	2007935	2008428	494	*	Promoter (1-2kb)	16	1997654	2009764	12111	2	90850	ENST00000562988.5	1336	ENSG00000167962	ZNF598	zinc finger protein 598, E3 ubiquitin ligase	chr16-2007935-2008428	1.32091e-08	0.503541	0.108	0.075	0.00289493
1018	chr16-21300226-21302173	chr16	21300226	21302173	1948	*	Promoter (<=1kb)	16	21300849	21317948	17100	1	400508	ENST00000338573.9	0	NA	CRYM-AS1	CRYM antisense RNA 1	chr16-21300226-21302173	1.88199e-08	0.380441	0.169	0.13	0.00412458
1019	chr16-22007168-22009516	chr16	22007168	22009516	2349	*	Promoter (<=1kb)	16	22007638	22076378	68741	1	730094	ENST00000567004.1	0	ENSG00000185716	MOSMO	modulator of smoothened	chr16-22007168-22009516	1.1996e-07	0.455154	0.112	0.082	0.0262906
1020	chr16-2235667-2236903	chr16	2235667	2236903	1237	*	Promoter (<=1kb)	16	2235816	2238711	2896	1	1775	ENST00000564065.5	0	ENSG00000167968	DNASE1L2	deoxyribonuclease 1 like 2	chr16-2235667-2236903	3.87096e-17	0.671815	0.138	0.087	8.48364e-12
1021	chr16-234201-235775	chr16	234201	235775	1575	*	Promoter (<=1kb)	16	234521	269836	35316	1	83986	ENST00000653392.1	0	ENSG00000167930	FAM234A	family with sequence similarity 234 member A	chr16-234201-235775	1.68579e-07	0.29638	0.224	0.179	0.0369459
1022	chr16-2473417-2475841	chr16	2473417	2475841	2425	*	Promoter (<=1kb)	16	2475051	2505734	30684	1	57465	ENST00000567020.6	0	ENSG00000162065	TBC1D24	TBC1 domain family member 24	chr16-2473417-2475841	1.55955e-07	0.36205	0.162	0.126	0.0341794
1023	chr16-25256755-25258693	chr16	25256755	25258693	1939	*	Promoter (<=1kb)	16	25257952	25261066	3115	1	112577464	ENST00000612792.1	0	ENSG00000274925	ZKSCAN2-DT	ZKSCAN2 divergent transcript	chr16-25256755-25258693	5.1238e-08	0.369005	0.168	0.13	0.0112294
1024	chr16-2720646-2721666	chr16	2720646	2721666	1021	*	Promoter (<=1kb)	16	2713072	2720551	7480	2	83886	ENST00000562249.1	-95	ENSG00000172382	PRSS27	serine protease 27	chr16-2720646-2721666	1.24346e-07	0.347458	0.177	0.136	0.0272519
1025	chr16-28862804-28864686	chr16	28862804	28864686	1883	*	Promoter (<=1kb)	16	28862804	28874201	11398	1	25970	ENST00000337120.9	0	ENSG00000178188	SH2B1	SH2B adaptor protein 1	chr16-28862804-28864686	1.50788e-11	0.472867	0.163	0.118	3.30468e-06
1026	chr16-2962505-2964280	chr16	2962505	2964280	1776	*	Promoter (<=1kb)	16	2964216	2968380	4165	1	79412	ENST00000572045.5	0	ENSG00000131650	KREMEN2	kringle containing transmembrane protein 2	chr16-2962505-2964280	3.09816e-31	0.776112	0.194	0.116	6.78995e-26
1027	chr16-3020079-3022131	chr16	3020079	3022131	2053	*	Promoter (<=1kb)	16	3020359	3022383	2025	1	51330	ENST00000341627.5	0	ENSG00000006327	TNFRSF12A	TNF receptor superfamily member 12A	chr16-3020079-3022131	5.95234e-26	0.500384	0.311	0.226	1.30452e-20
1028	chr16-3023298-3024413	chr16	3023298	3024413	1116	*	Promoter (<=1kb)	16	3022625	3023942	1318	2	54985	ENST00000248089.8	0	ENSG00000103145	HCFC1R1	host cell factor C1 regulator 1	chr16-3023298-3024413	7.33131e-08	0.316503	0.211	0.168	0.0160674
1029	chr16-30394380-30396087	chr16	30394380	30396087	1708	*	Promoter (<=1kb)	16	30395419	30400108	4690	1	197407	ENST00000320159.2	0	ENSG00000180035	ZNF48	zinc finger protein 48	chr16-30394380-30396087	2.28399e-13	0.557568	0.147	0.098	5.00561e-08
1030	chr16-3057999-3059917	chr16	3057999	3059917	1919	*	Promoter (<=1kb)	16	3037400	3059363	21964	2	100507419	ENST00000576250.6	0	NA	MMP25-AS1	MMP25 antisense RNA 1	chr16-3057999-3059917	1.08844e-12	0.478666	0.176	0.126	2.38543e-07
1031	chr16-30649843-30651879	chr16	30649843	30651879	2037	*	Promoter (<=1kb)	16	30650717	30652942	2226	1	78994	ENST00000563399.5	0	ENSG00000156858	PRR14	proline rich 14	chr16-30649843-30651879	2.82104e-09	0.375861	0.191	0.145	0.000618263
1032	chr16-30893353-30894548	chr16	30893353	30894548	1196	*	Promoter (<=1kb)	16	30893903	30893985	83	1	100313837	ENST00000390236.1	0	ENSG00000211591	MIR762	microRNA 762	chr16-30893353-30894548	3.6398e-08	0.433432	0.131	0.097	0.00797702
1033	chr16-3157117-3159304	chr16	3157117	3159304	2188	*	Exon (ENST00000570843.1/ENST00000570843.1, exon 1 of 1)	16	3147128	3148073	946	1	197350	ENST00000576807.1	9989	ENSG00000228146	CASP16P	caspase 16, pseudogene	chr16-3157117-3159304	2.99959e-15	0.503094	0.195	0.136	6.57393e-10
1034	chr16-4315228-4317684	chr16	4315228	4317684	2457	*	Promoter (<=1kb)	16	4316067	4339595	23529	1	84662	ENST00000433375.2	0	ENSG00000126603	GLIS2	GLIS family zinc finger 2	chr16-4315228-4317684	1.53951e-33	0.875709	0.173	0.096	3.37401e-28
1035	chr16-4944400-4945290	chr16	4944400	4945290	891	*	Intron (ENST00000592772.1/5493, intron 1 of 9)	16	4882507	4937148	54642	2	5493	ENST00000345988.7	-7252	ENSG00000118898	PPL	periplakin	chr16-4944400-4945290	1.29422e-08	0.339268	0.206	0.165	0.00283642
1036	chr16-4945543-4946209	chr16	4945543	4946209	667	*	Intron (ENST00000592772.1/5493, intron 1 of 9)	16	4882507	4937148	54642	2	5493	ENST00000345988.7	-8395	ENSG00000118898	PPL	periplakin	chr16-4945543-4946209	5.43776e-11	0.456388	0.166	0.118	1.19174e-05
1037	chr16-5071347-5072600	chr16	5071347	5072600	1254	*	Promoter (<=1kb)	16	5071806	5085477	13672	1	56052	ENST00000682314.1	0	ENSG00000033011	ALG1	ALG1 chitobiosyldiphosphodolichol beta-mannosyltransferase	chr16-5071347-5072600	6.72445e-08	0.480232	0.107	0.075	0.0147374
1038	chr16-56424361-56425890	chr16	56424361	56425890	1530	*	Promoter (<=1kb)	16	56361452	56425545	64094	2	267	ENST00000290649.10	0	ENSG00000159461	AMFR	autocrine motility factor receptor	chr16-56424361-56425890	1.38847e-07	0.399048	0.14	0.104	0.0304299
1039	chr16-57999419-58001764	chr16	57999419	58001764	2346	*	Promoter (<=1kb)	16	57994676	58000672	5997	2	57567	ENST00000299237.3	0	ENSG00000166188	ZNF319	zinc finger protein 319	chr16-57999419-58001764	6.56256e-10	0.421195	0.169	0.126	0.000143826
1040	chr16-621046-622586	chr16	621046	622586	1541	*	Intron (ENST00000569575.5/57799, intron 4 of 5)	16	625614	629272	3659	1	57799	ENST00000561781.1	-3028	ENSG00000197562	RAB40C	RAB40C, member RAS oncogene family	chr16-621046-622586	8.19427e-08	0.412057	0.136	0.102	0.0179586
1041	chr16-66603716-66605708	chr16	66603716	66605708	1993	*	Promoter (<=1kb)	16	66603874	66609480	5607	1	123920	ENST00000563672.5	0	ENSG00000140931	CMTM3	CKLF like MARVEL transmembrane domain containing 3	chr16-66603716-66605708	1.15159e-07	0.385759	0.148	0.113	0.0252383
1042	chr16-67150078-67151384	chr16	67150078	67151384	1307	*	Promoter (<=1kb)	16	67148104	67150998	2895	2	84752	ENST00000449549.4	0	ENSG00000237172	B3GNT9	UDP-GlcNAc:betaGal beta-1,3-N-acetylglucosaminyltransferase 9	chr16-67150078-67151384	6.68615e-13	0.682903	0.1	0.062	1.46534e-07
1043	chr16-67395480-67396703	chr16	67395480	67396703	1224	*	Promoter (<=1kb)	16	67394425	67396257	1833	2	29800	ENST00000566075.1	0	ENSG00000159714	ZDHHC1	zinc finger DHHC-type containing 1	chr16-67395480-67396703	5.87763e-09	0.533383	0.101	0.071	0.00128815
1044	chr16-67537244-67538863	chr16	67537244	67538863	1620	*	Promoter (<=1kb)	16	67537454	67546788	9335	1	79567	ENST00000428437.6	0	ENSG00000039523	RIPOR1	RHO family interacting cell polarization regulator 1	chr16-67537244-67538863	2.50432e-28	1.08663	0.106	0.051	5.48849e-23
1045	chr16-67718395-67720146	chr16	67718395	67720146	1752	*	Promoter (<=1kb)	16	67674531	67719339	44809	2	81577	ENST00000602377.1	0	ENSG00000141098	GFOD2	glucose-fructose oxidoreductase domain containing 2	chr16-67718395-67720146	4.12423e-09	0.496546	0.119	0.082	0.00090387
1046	chr16-67846340-67847969	chr16	67846340	67847969	1630	*	Promoter (<=1kb)	16	67846882	67871134	24253	1	10204	ENST00000700610.1	0	ENSG00000102898	NUTF2	nuclear transport factor 2	chr16-67846340-67847969	3.34805e-14	0.444407	0.221	0.162	7.33763e-09
1047	chr16-679247-680459	chr16	679247	680459	1213	*	Promoter (<=1kb)	16	680224	682746	2523	1	10273	ENST00000565677.5	0	ENSG00000103266	STUB1	STIP1 homology and U-box containing protein 1	chr16-679247-680459	5.16825e-10	0.368241	0.211	0.164	0.000113268
1048	chr16-67968012-67969285	chr16	67968012	67969285	1274	*	Promoter (<=1kb)	16	67943474	67968637	25164	2	6560	ENST00000316341.8	0	ENSG00000124067	SLC12A4	solute carrier family 12 member 4	chr16-67968012-67969285	4.99763e-13	0.637478	0.112	0.074	1.09529e-07
1049	chr16-68263842-68265749	chr16	68263842	68265749	1908	*	Promoter (<=1kb)	16	68264516	68301823	37308	1	9057	ENST00000618043.4	0	ENSG00000103064	SLC7A6	solute carrier family 7 member 6	chr16-68263842-68265749	3.61163e-08	0.465179	0.116	0.085	0.00791529
1050	chr16-68644720-68646447	chr16	68644720	68646447	1728	*	Promoter (<=1kb)	16	68644993	68699036	54044	1	1001	ENST00000429102.6	0	ENSG00000062038	CDH3	cadherin 3	chr16-68644720-68646447	5.68604e-09	0.493093	0.118	0.082	0.00124616
1051	chr16-68842989-68844391	chr16	68842989	68844391	1403	*	Promoter (<=1kb)	16	68843531	69085182	241652	1	79613	ENST00000261778.2	0	ENSG00000103047	TANGO6	transport and golgi organization 6 homolog	chr16-68842989-68844391	1.45306e-09	0.532573	0.11	0.076	0.000318454
1052	chr16-69565304-69567485	chr16	69565304	69567485	2182	*	Promoter (<=1kb)	16	69565808	69565868	61	2	100302119	ENST00000411177.1	0	ENSG00000223109	MIR1538	microRNA 1538	chr16-69565304-69567485	1.67403e-07	0.345358	0.178	0.135	0.0366882
1053	chr16-70438520-70439777	chr16	70438520	70439777	1258	*	Promoter (<=1kb)	16	70375977	70439100	63124	2	6483	ENST00000342907.3	0	ENSG00000157350	ST3GAL2	ST3 beta-galactoside alpha-2,3-sialyltransferase 2	chr16-70438520-70439777	2.33311e-09	0.512491	0.116	0.08	0.000511326
1054	chr16-70696646-70697820	chr16	70696646	70697820	1175	*	Promoter (<=1kb)	16	70688040	70695856	7817	2	55697	ENST00000564512.1	-790	ENSG00000103043	VAC14	VAC14 component of PIKFYVE complex	chr16-70696646-70697820	2.20405e-08	0.466652	0.119	0.086	0.00483042
1055	chr16-71212-72848	chr16	71212	72848	1637	*	Promoter (<=1kb)	16	58059	72631	14573	2	64285	ENST00000262316.10	0	ENSG00000007384	RHBDF1	rhomboid 5 homolog 1	chr16-71212-72848	3.24763e-11	0.381429	0.222	0.17	7.11754e-06
1056	chr16-71722676-71724370	chr16	71722676	71724370	1695	*	Promoter (<=1kb)	16	71648170	71723882	75713	2	23035	ENST00000567016.1	0	ENSG00000040199	PHLPP2	PH domain and leucine rich repeat protein phosphatase 2	chr16-71722676-71724370	8.80325e-09	0.350106	0.201	0.157	0.00192933
1057	chr16-74998008-75001096	chr16	74998008	75001096	3089	*	Promoter (<=1kb)	16	74938251	75000173	61923	2	79726	ENST00000568323.5	0	ENSG00000103091	WDR59	WD repeat domain 59	chr16-74998008-75001096	1.67908e-08	0.402271	0.155	0.116	0.00367988
1058	chr16-75245052-75245901	chr16	75245052	75245901	850	*	Promoter (2-3kb)	16	75229453	75248240	18788	2	9564	ENST00000542031.6	2339	ENSG00000050820	BCAR1	BCAR1 scaffold protein, Cas family member	chr16-75245052-75245901	7.44533e-18	0.697869	0.133	0.085	1.63173e-12
1059	chr16-84617297-84619160	chr16	84617297	84619160	1864	*	Promoter (<=1kb)	16	84565596	84618078	52483	2	23406	ENST00000262428.5	0	ENSG00000103187	COTL1	coactosin like F-actin binding protein 1	chr16-84617297-84619160	1.57018e-22	0.702456	0.169	0.103	3.44121e-17
1060	chr16-84699258-84700874	chr16	84699258	84700874	1617	*	Promoter (<=1kb)	16	84699986	84745211	45226	1	9100	ENST00000562743.5	0	ENSG00000103194	USP10	ubiquitin specific peptidase 10	chr16-84699258-84700874	4.73859e-10	0.547408	0.111	0.076	0.000103851
1061	chr16-84850908-84851949	chr16	84850908	84851949	1042	*	Promoter (1-2kb)	16	84849217	84866993	17777	1	83716	ENST00000566789.1	1691	ENSG00000103196	CRISPLD2	cysteine rich secretory protein LCCL domain containing 2	chr16-84850908-84851949	1.11574e-25	1.00084	0.11	0.055	2.44527e-20
1062	chr16-85514158-85516330	chr16	85514158	85516330	2173	*	Intron (ENST00000637419.1/23199, intron 2 of 2)	16	85555967	85654346	98380	1	23199	ENST00000635906.1	-39637	ENSG00000131149	GSE1	Gse1 coiled-coil protein	chr16-85514158-85516330	1.7188e-08	0.400835	0.157	0.117	0.00376693
1063	chr16-87382562-87384640	chr16	87382562	87384640	2079	*	Promoter (<=1kb)	16	87326987	87383776	56790	2	79791	ENST00000311635.12	0	ENSG00000103264	FBXO31	F-box protein 31	chr16-87382562-87384640	8.25003e-20	0.529767	0.232	0.158	1.80808e-14
1064	chr16-87789333-87790950	chr16	87789333	87790950	1618	*	Intron (ENST00000561567.1/ENST00000561567.1, intron 1 of 1)	16	87773342	87779374	6033	2	102724467	ENST00000563993.6	-9959	NA	LOC102724467	uncharacterized LOC102724467	chr16-87789333-87790950	4.42355e-16	0.717889	0.116	0.07	9.6947e-11
1065	chr16-87806095-87807482	chr16	87806095	87807482	1388	*	Exon (ENST00000561567.1/ENST00000561567.1, exon 1 of 2)	16	87773342	87779374	6033	2	102724467	ENST00000563993.6	-26721	NA	LOC102724467	uncharacterized LOC102724467	chr16-87806095-87807482	1.09949e-50	1.39598	0.13	0.051	2.40964e-45
1066	chr16-87853490-87854765	chr16	87853490	87854765	1276	*	Intron (ENST00000565644.5/8140, intron 1 of 9)	16	87830023	87863639	33617	2	8140	ENST00000565644.5	8874	ENSG00000103257	SLC7A5	solute carrier family 7 member 5	chr16-87853490-87854765	2.78617e-09	0.488152	0.124	0.088	0.000610619
1067	chr16-88633475-88635179	chr16	88633475	88635179	1705	*	Distal Intergenic	16	88630155	88631256	1102	1	124245	ENST00000566660.1	3320	ENSG00000158545	ZC3H18	zinc finger CCCH-type containing 18	chr16-88633475-88635179	1.15878e-19	0.688195	0.152	0.094	2.53958e-14
1068	chr16-88784109-88785800	chr16	88784109	88785800	1692	*	Promoter (<=1kb)	16	88715338	88785220	69883	2	9780	ENST00000301015.14	0	ENSG00000103335	PIEZO1	piezo type mechanosensitive ion channel component 1	chr16-88784109-88785800	2.03463e-07	0.392495	0.139	0.106	0.0445911
1069	chr16-89319896-89321517	chr16	89319896	89321517	1622	*	Promoter (<=1kb)	16	89321133	89325110	3978	1	100287036	ENST00000562995.1	0	NA	LOC100287036	uncharacterized LOC100287036	chr16-89319896-89321517	1.4651e-11	0.588252	0.114	0.076	3.21093e-06
1070	chr16-89507525-89509185	chr16	89507525	89509185	1661	*	Promoter (<=1kb)	16	89508367	89557272	48906	1	6687	ENST00000643649.1	0	ENSG00000197912	SPG7	SPG7 matrix AAA peptidase subunit, paraplegin	chr16-89507525-89509185	7.65841e-10	0.503516	0.125	0.088	0.000167842
1071	chr16-89711271-89712751	chr16	89711271	89712751	1481	*	Promoter (<=1kb)	16	89711856	89718165	6310	1	100128881	ENST00000562866.1	0	ENSG00000261373	VPS9D1-AS1	VPS9D1 antisense RNA 1	chr16-89711271-89712751	1.25125e-07	0.467255	0.106	0.077	0.0274225
1072	chr16-89720249-89722992	chr16	89720249	89722992	2744	*	Promoter (<=1kb)	16	89720400	89738281	17882	1	92822	ENST00000562530.5	0	ENSG00000158805	ZNF276	zinc finger protein 276	chr16-89720249-89722992	4.03624e-09	0.364348	0.197	0.151	0.000884587
1073	chr16-90018252-90021321	chr16	90018252	90021321	3070	*	Promoter (<=1kb)	16	90019629	90031252	11624	1	2622	ENST00000563980.5	0	ENSG00000141013	GAS8	growth arrest specific 8	chr16-90018252-90021321	9.80908e-10	0.449422	0.15	0.109	0.000214977
1074	chr17-1484648-1486220	chr17	1484648	1486220	1573	*	Promoter (<=1kb)	17	1464186	1485760	21575	2	4641	ENST00000648446.1	0	ENSG00000197879	MYO1C	myosin IC	chr17-1484648-1486220	8.43186e-10	0.53135	0.114	0.078	0.000184793
1075	chr17-1627649-1629788	chr17	1627649	1629788	2140	*	Promoter (<=1kb)	17	1569268	1628834	59567	2	124935	ENST00000301335.10	0	ENSG00000167703	SLC43A2	solute carrier family 43 member 2	chr17-1627649-1629788	1.76918e-08	0.428149	0.141	0.102	0.00387735
1076	chr17-17205161-17207113	chr17	17205161	17207113	1953	*	Promoter (<=1kb)	17	17200995	17206333	5339	2	201164	ENST00000321560.4	0	ENSG00000179598	PLD6	phospholipase D family member 6	chr17-17205161-17207113	4.57704e-09	0.393795	0.171	0.131	0.00100311
1077	chr17-17386920-17388401	chr17	17386920	17388401	1482	*	Distal Intergenic	17	17345269	17347152	1884	1	56953	ENST00000480529.1	41651	ENSG00000205309	NT5M	5',3'-nucleotidase, mitochondrial	chr17-17386920-17388401	1.25184e-18	0.849622	0.104	0.057	2.74355e-13
1078	chr17-17693489-17695583	chr17	17693489	17695583	2095	*	Intron (ENST00000353383.6/10743, intron 1 of 5)	17	17682495	17793143	110649	1	10743	ENST00000471135.2	10994	ENSG00000108557	RAI1	retinoic acid induced 1	chr17-17693489-17695583	4.85321e-15	0.517467	0.183	0.129	1.06364e-09
1079	chr17-19003373-19005172	chr17	19003373	19005172	1800	*	Promoter (<=1kb)	17	18968789	19004764	35976	2	644815	ENST00000388995.11	0	ENSG00000188522	FAM83G	family with sequence similarity 83 member G	chr17-19003373-19005172	3.12823e-09	0.497742	0.119	0.084	0.000685585
1080	chr17-19506944-19508664	chr17	19506944	19508664	1721	*	Intron (ENST00000584348.5/55244, intron 1 of 6)	17	19495385	19555309	59925	1	55244	ENST00000584348.5	11559	ENSG00000142494	SLC47A1	solute carrier family 47 member 1	chr17-19506944-19508664	9.26066e-16	0.638577	0.139	0.088	2.02958e-10
1081	chr17-19647796-19649248	chr17	19647796	19649248	1453	*	Promoter (<=1kb)	17	19648136	19677130	28995	1	224	ENST00000581518.6	0	ENSG00000072210	ALDH3A2	aldehyde dehydrogenase 3 family member A2	chr17-19647796-19649248	7.43207e-12	0.509978	0.149	0.103	1.62882e-06
1082	chr17-21213473-21215053	chr17	21213473	21215053	1581	*	Promoter (<=1kb)	17	21214322	21219657	5336	1	107984969	ENST00000661579.1	0	ENSG00000235530	TMEM11-DT	TMEM11 divergent transcript	chr17-21213473-21215053	4.95678e-09	0.370608	0.19	0.145	0.00108633
1083	chr17-2122482-2124262	chr17	2122482	2124262	1781	*	Exon (ENST00000623339.1/ENST00000623339.1, exon 1 of 1)	17	2081916	2095112	13197	2	23293	ENST00000575338.1	-27370	ENSG00000070366	SMG6	SMG6 nonsense mediated mRNA decay factor	chr17-2122482-2124262	1.51674e-10	-0.580627	0.074	0.106	3.32411e-05
1084	chr17-21456728-21457942	chr17	21456728	21457942	1215	*	Exon (ENST00000582990.1/ENST00000582990.1, exon 1 of 2)	17	21405136	21417170	12035	1	3768	ENST00000331718.5	51592	ENSG00000184185	KCNJ12	potassium inwardly rectifying channel subfamily J member 12	chr17-21456728-21457942	1.82496e-11	0.621773	0.104	0.066	3.99959e-06
1085	chr17-2374468-2375954	chr17	2374468	2375954	1487	*	Promoter (<=1kb)	17	2376360	2381050	4691	1	9905	ENST00000572841.1	-406	ENSG00000141258	SGSM2	small G protein signaling modulator 2	chr17-2374468-2375954	9.64195e-12	-0.442528	0.14	0.183	2.11314e-06
1086	chr17-2686320-2687193	chr17	2686320	2687193	874	*	Promoter (1-2kb)	17	2688473	2688960	488	1	105371490	ENST00000608984.1	-1280	NA	LOC105371490	uncharacterized LOC105371490	chr17-2686320-2687193	9.57024e-12	-0.636926	0.068	0.102	2.09742e-06
1087	chr17-2723517-2725055	chr17	2723517	2725055	1539	*	3' UTR	17	2703459	2712663	9205	2	23277	ENST00000571566.1	-10854	ENSG00000132361	CLUH	clustered mitochondria homolog	chr17-2723517-2725055	2.53168e-08	0.398709	0.153	0.116	0.00554845
1088	chr17-27455801-27457078	chr17	27455801	27457078	1278	*	Promoter (<=1kb)	17	27456448	27626435	169988	1	8844	ENST00000644974.2	0	ENSG00000141068	KSR1	kinase suppressor of ras 1	chr17-27455801-27457078	1.4349e-09	0.563197	0.1	0.068	0.000314473
1089	chr17-27471351-27472597	chr17	27471351	27472597	1247	*	Promoter (<=1kb)	17	27472005	27583002	110998	1	8844	ENST00000583370.5	0	ENSG00000141068	KSR1	kinase suppressor of ras 1	chr17-27471351-27472597	7.34586e-32	1.03712	0.129	0.063	1.60993e-26
1090	chr17-28371152-28372575	chr17	28371152	28372575	1424	*	Promoter (<=1kb)	17	28371694	28404049	32356	1	23098	ENST00000585482.6	0	ENSG00000004139	SARM1	sterile alpha and TIR motif containing 1	chr17-28371152-28372575	1.13918e-24	1.00968	0.104	0.052	2.49665e-19
1091	chr17-2848551-2849309	chr17	2848551	2849309	759	*	Intron (ENST00000637138.1/23108, intron 3 of 25)	17	2853673	3034207	180535	1	23108	ENST00000697391.1	-4364	ENSG00000132359	RAP1GAP2	RAP1 GTPase activating protein 2	chr17-2848551-2849309	5.12088e-12	0.646837	0.103	0.064	1.1223e-06
1092	chr17-2852930-2855193	chr17	2852930	2855193	2264	*	Promoter (<=1kb)	17	2853673	3034207	180535	1	23108	ENST00000697391.1	0	ENSG00000132359	RAP1GAP2	RAP1 GTPase activating protein 2	chr17-2852930-2855193	1.91202e-18	0.518501	0.224	0.154	4.19041e-13
1093	chr17-28716866-28718382	chr17	28716866	28718382	1517	*	Promoter (<=1kb)	17	28714281	28718268	3988	2	83871	ENST00000453384.7	0	ENSG00000109113	RAB34	RAB34, member RAS oncogene family	chr17-28716866-28718382	5.17527e-08	0.402715	0.145	0.109	0.0113422
1094	chr17-29148627-29149868	chr17	29148627	29149868	1242	*	Intron (ENST00000582196.1/ENST00000582196.1, intron 1 of 1)	17	29121030	29140422	19393	2	399687	ENST00000590242.5	-8205	ENSG00000196535	MYO18A	myosin XVIIIA	chr17-29148627-29149868	9.33366e-16	0.624568	0.142	0.093	2.04557e-10
1095	chr17-30290955-30292495	chr17	30290955	30292495	1541	*	Promoter (<=1kb)	17	30248203	30291944	43742	2	642	ENST00000261714.11	0	ENSG00000108578	BLMH	bleomycin hydrolase	chr17-30290955-30292495	2.90784e-22	0.947121	0.105	0.053	6.37285e-17
1096	chr17-30599504-30601449	chr17	30599504	30601449	1946	*	Promoter (<=1kb)	17	30600796	30615980	15185	1	107133515	ENST00000579301.5	0	NA	SMURF2P1-LRRC37BP1	SMURF2P1-LRRC37BP1 readthrough transcribed pseudogene	chr17-30599504-30601449	1.53947e-07	0.375708	0.153	0.117	0.0337393
1097	chr17-31549133-31550730	chr17	31549133	31550730	1598	*	Distal Intergenic	17	31559996	31560083	88	1	406968	ENST00000384882.1	-9266	ENSG00000207614	MIR193A	microRNA 193a	chr17-31549133-31550730	5.37124e-08	0.404518	0.145	0.107	0.0117717
1098	chr17-31564804-31565783	chr17	31564804	31565783	980	*	Distal Intergenic	17	31559996	31560083	88	1	406968	ENST00000384882.1	4808	ENSG00000207614	MIR193A	microRNA 193a	chr17-31564804-31565783	1.09006e-10	0.595184	0.103	0.068	2.38899e-05
1099	chr17-32518629-32520427	chr17	32518629	32520427	1799	*	Promoter (2-3kb)	17	32509954	32523424	13471	2	105371734	ENST00000578408.1	2997	ENSG00000265222	LOC105371734	uncharacterized LOC105371734	chr17-32518629-32520427	5.18717e-21	0.924294	0.102	0.054	1.13682e-15
1100	chr17-35087817-35090023	chr17	35087817	35090023	2207	*	Promoter (<=1kb)	17	35005990	35089319	83330	2	117584	ENST00000315249.11	0	ENSG00000092871	RFFL	ring finger and FYVE like domain containing E3 ubiquitin protein ligase	chr17-35087817-35090023	9.7806e-14	0.494006	0.18	0.129	2.14353e-08
1101	chr17-3557046-3558194	chr17	3557046	3558194	1149	*	Promoter (<=1kb)	17	3510502	3557812	47311	2	162514	ENST00000576742.6	0	ENSG00000167723	TRPV3	transient receptor potential cation channel subfamily V member 3	chr17-3557046-3558194	9.86151e-34	1.18936	0.111	0.049	2.16126e-28
1102	chr17-35763918-35765320	chr17	35763918	35765320	1403	*	3' UTR	17	35756249	35768326	12078	2	79148	ENST00000615317.4	3006	ENSG00000271447	MMP28	matrix metallopeptidase 28	chr17-35763918-35765320	3.99668e-09	0.537003	0.103	0.071	0.000875916
1103	chr17-37608558-37609850	chr17	37608558	37609850	1293	*	Promoter (<=1kb)	17	37514807	37609418	94612	2	11276	ENST00000612223.5	0	ENSG00000275066	SYNRG	synergin gamma	chr17-37608558-37609850	1.92925e-08	0.435702	0.136	0.098	0.00422816
1104	chr17-38414455-38415936	chr17	38414455	38415936	1482	*	Distal Intergenic	17	38419280	38463182	43903	1	57636	ENST00000633445.1	-3344	ENSG00000275832	ARHGAP23	Rho GTPase activating protein 23	chr17-38414455-38415936	2.06978e-19	0.719361	0.14	0.084	4.53614e-14
1105	chr17-38428028-38429960	chr17	38428028	38429960	1933	*	Promoter (<=1kb)	17	38428464	38512385	83922	1	57636	ENST00000622683.5	0	ENSG00000275832	ARHGAP23	Rho GTPase activating protein 23	chr17-38428028-38429960	1.90234e-08	0.478892	0.115	0.082	0.00416918
1106	chr17-38798507-38800318	chr17	38798507	38800318	1812	*	Promoter (<=1kb)	17	38765691	38799556	33866	2	8396	ENST00000619039.5	0	ENSG00000276293	PIP4K2B	phosphatidylinositol-5-phosphate 4-kinase type 2 beta	chr17-38798507-38800318	2.2076e-08	0.33427	0.209	0.162	0.0048382
1107	chr17-40314132-40314949	chr17	40314132	40314949	818	*	Intron (ENST00000254066.10/5914, intron 1 of 8)	17	40318281	40356331	38051	1	5914	ENST00000394089.6	-3332	ENSG00000131759	RARA	retinoic acid receptor alpha	chr17-40314132-40314949	2.74953e-20	0.728422	0.143	0.087	6.02589e-15
1108	chr17-40341070-40342412	chr17	40341070	40342412	1343	*	Promoter (<=1kb)	17	40341388	40356795	15408	1	5914	ENST00000394086.7	0	ENSG00000131759	RARA	retinoic acid receptor alpha	chr17-40341070-40342412	2.5745e-10	0.490003	0.137	0.097	5.6423e-05
1109	chr17-41624279-41625040	chr17	41624279	41625040	762	*	Promoter (<=1kb)	17	41619442	41624575	5134	2	3872	ENST00000311208.13	0	ENSG00000128422	KRT17	keratin 17	chr17-41624279-41625040	2.33423e-24	0.923688	0.118	0.063	5.11573e-19
1110	chr17-42421384-42423546	chr17	42421384	42423546	2163	*	Promoter (<=1kb)	17	42402449	42423256	20808	2	284119	ENST00000357037.6	0	ENSG00000177469	CAVIN1	caveolae associated protein 1	chr17-42421384-42423546	5.51411e-16	0.62101	0.146	0.095	1.20848e-10
1111	chr17-42566606-42567914	chr17	42566606	42567914	1309	*	Promoter (<=1kb)	17	42567072	42573239	6168	1	6945	ENST00000246912.8	0	ENSG00000108788	MLX	MAX dimerization protein MLX	chr17-42566606-42567914	1.76785e-08	0.519867	0.102	0.069	0.00387444
1112	chr17-43021016-43022528	chr17	43021016	43022528	1513	*	Promoter (<=1kb)	17	43014607	43022385	7779	2	10493	ENST00000355653.8	0	ENSG00000108828	VAT1	vesicle amine transport 1	chr17-43021016-43022528	1.85579e-07	0.44791	0.113	0.081	0.0406716
1113	chr17-43024329-43025454	chr17	43024329	43025454	1126	*	Promoter (<=1kb)	17	43017832	43025123	7292	2	10493	ENST00000590924.5	0	ENSG00000108828	VAT1	vesicle amine transport 1	chr17-43024329-43025454	4.72372e-08	0.443082	0.124	0.091	0.0103526
1114	chr17-43367602-43369513	chr17	43367602	43369513	1912	*	Intron (ENST00000658096.1/100130581, intron 4 of 6)	17	43371090	43387937	16848	2	100130581	ENST00000656132.1	18424	ENSG00000188825	LINC00910	long intergenic non-protein coding RNA 910	chr17-43367602-43369513	4.17631e-09	0.421666	0.155	0.114	0.000915284
1115	chr17-43578406-43579905	chr17	43578406	43579905	1500	*	Promoter (<=1kb)	17	43544976	43579620	34645	2	2118	ENST00000586764.1	0	ENSG00000175832	ETV4	ETS variant transcription factor 4	chr17-43578406-43579905	1.45867e-20	0.842966	0.115	0.064	3.19685e-15
1116	chr17-43591488-43592858	chr17	43591488	43592858	1371	*	Intron (ENST00000588996.1/ENST00000588996.1, intron 2 of 2)	17	43544976	43579620	34645	2	2118	ENST00000586764.1	-11868	ENSG00000175832	ETV4	ETS variant transcription factor 4	chr17-43591488-43592858	3.07075e-26	1.00063	0.111	0.058	6.72989e-21
1117	chr17-44137412-44138606	chr17	44137412	44138606	1195	*	Distal Intergenic	17	44141906	44162476	20571	1	78995	ENST00000319977.8	-3300	ENSG00000125319	HROB	homologous recombination factor with OB-fold	chr17-44137412-44138606	1.59789e-10	0.535669	0.124	0.082	3.50194e-05
1118	chr17-44218295-44220196	chr17	44218295	44220196	1902	*	Promoter (<=1kb)	17	44205040	44219675	14636	2	7343	ENST00000436088.6	0	ENSG00000108312	UBTF	upstream binding transcription factor	chr17-44218295-44220196	1.42646e-09	0.363988	0.207	0.159	0.000312624
1119	chr17-44688778-44690292	chr17	44688778	44690292	1515	*	Promoter (<=1kb)	17	44673069	44689725	16657	2	124808	ENST00000588687.5	0	ENSG00000180329	CCDC43	coiled-coil domain containing 43	chr17-44688778-44690292	2.41775e-08	0.481597	0.113	0.08	0.00529877
1120	chr17-45131557-45133452	chr17	45131557	45133452	1896	*	Promoter (<=1kb)	17	45108959	45132515	23557	2	113026	ENST00000619929.5	0	ENSG00000161714	PLCD3	phospholipase C delta 3	chr17-45131557-45133452	1.01263e-07	0.39267	0.146	0.11	0.0221929
1121	chr17-45240535-45242197	chr17	45240535	45242197	1663	*	Promoter (<=1kb)	17	45238028	45241734	3707	2	107985040	ENST00000587534.1	0	NA	FMNL1-AS1	FMNL1 antisense RNA 1	chr17-45240535-45242197	1.52438e-20	0.841368	0.115	0.065	3.34085e-15
1122	chr17-45424862-45426094	chr17	45424862	45426094	1233	*	Promoter (<=1kb)	17	45393909	45425631	31723	2	201176	ENST00000376922.6	0	ENSG00000159314	ARHGAP27	Rho GTPase activating protein 27	chr17-45424862-45426094	7.96004e-09	0.443067	0.139	0.1	0.00174453
1123	chr17-45583358-45585393	chr17	45583358	45585393	2036	*	Promoter (<=1kb)	17	45508312	45584602	76291	2	55073	ENST00000701132.1	0	NA	LRRC37A4P	leucine rich repeat containing 37 member A4, pseudogene	chr17-45583358-45585393	2.20032e-07	0.382485	0.145	0.111	0.0482225
1124	chr17-45690229-45691796	chr17	45690229	45691796	1568	*	Intron (ENST00000634540.1/104909134, intron 3 of 14)	17	45731703	45732977	1275	2	107985028	ENST00000578936.1	41181	NA	LOC107985028	uncharacterized LOC107985028	chr17-45690229-45691796	1.74953e-11	-0.549678	0.09	0.127	3.8343e-06
1125	chr17-46770824-46772465	chr17	46770824	46772465	1642	*	Intron (ENST00000225512.6/7473, intron 2 of 4)	17	46726556	46755837	29282	1	4905	ENST00000465370.1	44268	ENSG00000073969	NSF	N-ethylmaleimide sensitive factor, vesicle fusing ATPase	chr17-46770824-46772465	8.4804e-11	0.577037	0.111	0.072	1.85857e-05
1126	chr17-47323240-47324883	chr17	47323240	47324883	1644	*	Promoter (<=1kb)	17	47303474	47323613	20140	2	102724508	ENST00000575039.1	0	ENSG00000263293	EFCAB13-DT	EFCAB13 divergent transcript	chr17-47323240-47324883	5.33966e-13	0.608275	0.122	0.08	1.17024e-07
1127	chr17-48047686-48049069	chr17	48047686	48049069	1384	*	Promoter (<=1kb)	17	48046876	48048098	1223	2	116435298	ENST00000584428.3	0	ENSG00000263412	NFE2L1-DT	NFE2L1 divergent transcript	chr17-48047686-48049069	7.55539e-08	0.333057	0.195	0.152	0.0165585
1128	chr17-48100026-48101883	chr17	48100026	48101883	1858	*	Promoter (<=1kb)	17	48070052	48101198	31147	2	10951	ENST00000393408.7	0	ENSG00000108468	CBX1	chromobox 1	chr17-48100026-48101883	1.17612e-09	0.448448	0.148	0.108	0.000257759
1129	chr17-48106928-48108438	chr17	48106928	48108438	1511	*	Promoter (<=1kb)	17	48107549	48119008	11460	1	29916	ENST00000578861.5	0	ENSG00000002919	SNX11	sorting nexin 11	chr17-48106928-48108438	4.14605e-08	0.411234	0.142	0.106	0.00908653
1130	chr17-49191653-49193369	chr17	49191653	49193369	1717	*	Distal Intergenic	17	49202791	49208912	6122	2	2793	ENST00000503070.5	15543	ENSG00000167083	GNGT2	G protein subunit gamma transducin 2	chr17-49191653-49193369	1.64291e-07	0.334776	0.185	0.144	0.0360061
1131	chr17-4947198-4950254	chr17	4947198	4950254	3057	*	Promoter (<=1kb)	17	4948092	4951914	3823	1	2027	ENST00000519266.5	0	ENSG00000108515	ENO3	enolase 3	chr17-4947198-4950254	3.24161e-08	0.316338	0.222	0.174	0.00710436
1132	chr17-49507927-49509878	chr17	49507927	49509878	1952	*	Promoter (<=1kb)	17	49510817	49510900	84	1	102465141	ENST00000614803.1	-939	ENSG00000277478	MIR6165	microRNA 6165	chr17-49507927-49509878	1.48556e-25	0.741505	0.173	0.106	3.25577e-20
1133	chr17-4986283-4988425	chr17	4986283	4988425	2143	*	Promoter (<=1kb)	17	4967997	4987112	19116	2	23125	ENST00000414043.7	0	ENSG00000108509	CAMTA2	calmodulin binding transcription activator 2	chr17-4986283-4988425	2.1265e-15	0.627705	0.138	0.09	4.66045e-10
1134	chr17-49968270-49969553	chr17	49968270	49969553	1284	*	Promoter (<=1kb)	17	49968970	49973191	4222	1	1748	ENST00000503410.1	0	ENSG00000108813	DLX4	distal-less homeobox 4	chr17-49968270-49969553	3.84702e-20	0.777836	0.128	0.074	8.43116e-15
1135	chr17-50026686-50028708	chr17	50026686	50028708	2023	*	Distal Intergenic	17	50050349	50055739	5391	2	284080	ENST00000499842.1	27031	ENSG00000246640	PICART1	p53 inducible cancer associated RNA transcript 1	chr17-50026686-50028708	3.15394e-11	0.512975	0.139	0.098	6.91221e-06
1136	chr17-50055572-50056725	chr17	50055572	50056725	1154	*	Promoter (<=1kb)	17	50050349	50055739	5391	2	284080	ENST00000499842.1	0	ENSG00000246640	PICART1	p53 inducible cancer associated RNA transcript 1	chr17-50055572-50056725	1.27752e-11	0.482219	0.16	0.113	2.79982e-06
1137	chr17-50062284-50062880	chr17	50062284	50062880	597	*	Intron (ENST00000506401.6/3675, intron 2 of 13)	17	50056487	50064789	8303	1	3675	ENST00000508100.1	5797	ENSG00000005884	ITGA3	integrin subunit alpha 3	chr17-50062284-50062880	3.69489e-11	0.594453	0.108	0.071	8.09776e-06
1138	chr17-50148416-50149204	chr17	50148416	50149204	789	*	Promoter (1-2kb)	17	50133737	50150677	16941	2	84687	ENST00000612501.2	1473	ENSG00000108819	PPP1R9B	protein phosphatase 1 regulatory subunit 9B	chr17-50148416-50149204	2.61345e-36	1.0403	0.146	0.071	5.72766e-31
1139	chr17-50177556-50178825	chr17	50177556	50178825	1270	*	Promoter (2-3kb)	17	50175173	50175928	756	1	6442	ENST00000505964.1	2383	ENSG00000108823	SGCA	sarcoglycan alpha	chr17-50177556-50178825	1.70329e-11	0.44505	0.18	0.131	3.73295e-06
1140	chr17-50220839-50223123	chr17	50220839	50223123	2285	*	Distal Intergenic	17	50208972	50215809	6838	1	101927230	ENST00000657387.1	11867	NA	LINC01969	long intergenic non-protein coding RNA 1969	chr17-50220839-50223123	2.29827e-15	0.622043	0.14	0.09	5.03691e-10
1141	chr17-50638558-50639702	chr17	50638558	50639702	1145	*	Intron (ENST00000513511.5/8714, intron 1 of 7)	17	50634901	50691702	56802	1	8714	ENST00000505699.5	3657	ENSG00000108846	ABCC3	ATP binding cassette subfamily C member 3	chr17-50638558-50639702	4.7719e-11	0.49885	0.143	0.101	1.04581e-05
1142	chr17-50707070-50708159	chr17	50707070	50708159	1090	*	Promoter (<=1kb)	17	50693198	50707914	14717	2	91369	ENST00000285243.7	0	ENSG00000154945	ANKRD40	ankyrin repeat domain 40	chr17-50707070-50708159	5.03747e-08	0.379172	0.161	0.123	0.0110402
1143	chr17-51165330-51167388	chr17	51165330	51167388	2059	*	Promoter (<=1kb)	17	51165435	51171744	6310	1	4831	ENST00000514264.6	0	ENSG00000243678	NME2	NME/NM23 nucleoside diphosphate kinase 2	chr17-51165330-51167388	7.86389e-12	0.398842	0.22	0.166	1.72346e-06
1144	chr17-5467305-5469232	chr17	5467305	5469232	1928	*	Promoter (<=1kb)	17	5469092	5470360	1269	1	105371506	ENST00000571506.1	0	ENSG00000262099	DHX33-DT	DHX33 divergent transcript	chr17-5467305-5469232	4.34967e-08	0.449591	0.122	0.089	0.00953277
1145	chr17-56592307-56594848	chr17	56592307	56594848	2542	*	Promoter (<=1kb)	17	56593699	56595611	1913	1	9241	ENST00000332822.6	0	ENSG00000183691	NOG	noggin	chr17-56592307-56594848	2.33164e-20	0.688971	0.156	0.098	5.11005e-15
1146	chr17-57255709-57257092	chr17	57255709	57257092	1384	*	Promoter (<=1kb)	17	57253236	57255855	2620	2	101927510	ENST00000660832.1	0	NA	LOC101927510	uncharacterized LOC101927510	chr17-57255709-57257092	1.30181e-09	0.486968	0.131	0.09	0.000285306
1147	chr17-57874171-57875664	chr17	57874171	57875664	1494	*	Promoter (1-2kb)	17	57862963	57872670	9708	2	404093	ENST00000581898.5	-1501	ENSG00000180891	CUEDC1	CUE domain containing 1	chr17-57874171-57875664	1.42945e-20	0.790764	0.129	0.073	3.1328e-15
1148	chr17-57954443-57955937	chr17	57954443	57955937	1495	*	Promoter (<=1kb)	17	57861243	57955412	94170	2	404093	ENST00000577830.6	0	ENSG00000180891	CUEDC1	CUE domain containing 1	chr17-57954443-57955937	8.58319e-09	0.455788	0.13	0.095	0.0018811
1149	chr17-57986815-57989255	chr17	57986815	57989255	2441	*	Promoter (<=1kb)	17	57988180	57988760	581	1	101929185	ENST00000623294.1	0	NA	LOC101929185	uncharacterized LOC101929185	chr17-57986815-57989255	3.62527e-20	0.555611	0.217	0.148	7.94518e-15
1150	chr17-58324066-58325049	chr17	58324066	58325049	984	*	Promoter (<=1kb)	17	58324472	58353667	29196	1	100506779	ENST00000667382.1	0	ENSG00000265148	TSPOAP1-AS1	TSPOAP1, SUPT4H1 and RNF43 antisense RNA 1	chr17-58324066-58325049	2.59524e-09	0.550743	0.102	0.068	0.000568776
1151	chr17-58513358-58514823	chr17	58513358	58514823	1466	*	Promoter (<=1kb)	17	58489537	58514638	25102	2	9110	ENST00000682306.1	0	ENSG00000108389	MTMR4	myotubularin related protein 4	chr17-58513358-58514823	3.76505e-08	0.363943	0.175	0.134	0.00825151
1152	chr17-58755309-58757015	chr17	58755309	58757015	1707	*	Promoter (<=1kb)	17	58755854	58985179	229326	1	22843	ENST00000308249.4	0	ENSG00000175175	PPM1E	protein phosphatase, Mg2+/Mn2+ dependent 1E	chr17-58755309-58757015	4.81496e-10	0.574924	0.103	0.067	0.000105525
1153	chr17-62626724-62628587	chr17	62626724	62628587	1864	*	Promoter (<=1kb)	17	62627670	62693597	65928	1	9902	ENST00000303375.10	0	ENSG00000011028	MRC2	mannose receptor C type 2	chr17-62626724-62628587	1.40915e-08	0.509287	0.105	0.074	0.00308831
1154	chr17-62671436-62672595	chr17	62671436	62672595	1160	*	Exon (ENST00000303375.10/9902, exon 7 of 30)	17	62676394	62680194	3801	1	9902	ENST00000584682.1	-3799	ENSG00000011028	MRC2	mannose receptor C type 2	chr17-62671436-62672595	5.52012e-22	0.774885	0.14	0.083	1.2098e-16
1155	chr17-62702967-62704788	chr17	62702967	62704788	1822	*	Promoter (<=1kb)	17	62704551	62737899	33349	1	105371855	ENST00000655517.1	0	ENSG00000265702	LOC105371855	uncharacterized LOC105371855	chr17-62702967-62704788	4.15839e-13	0.535445	0.151	0.105	9.11356e-08
1156	chr17-62778577-62779667	chr17	62778577	62779667	1091	*	Intron (ENST00000456609.6/162333, intron 3 of 10)	17	62749976	62759991	10016	2	162333	ENST00000582568.1	-18586	ENSG00000173838	MARCHF10	membrane associated ring-CH-type finger 10	chr17-62778577-62779667	1.07883e-22	0.743334	0.154	0.093	2.36438e-17
1157	chr17-63841791-63843331	chr17	63841791	63843331	1541	*	Promoter (<=1kb)	17	63832081	63842685	10605	2	6603	ENST00000448276.7	0	ENSG00000108604	SMARCD2	SWI/SNF related, matrix associated, actin dependent regulator of chromatin, subfamily d, member 2	chr17-63841791-63843331	5.55369e-10	0.348508	0.231	0.179	0.000121715
1158	chr17-64145066-64146756	chr17	64145066	64146756	1691	*	Promoter (<=1kb)	17	64145937	64146476	540	1	105376843	ENST00000582965.3	0	ENSG00000266402	SNHG25	small nucleolar RNA host gene 25	chr17-64145066-64146756	6.53627e-11	0.477744	0.152	0.109	1.4325e-05
1159	chr17-64660978-64663201	chr17	64660978	64663201	2224	*	Promoter (<=1kb)	17	64542282	64662307	120026	2	64750	ENST00000262435.14	0	ENSG00000108854	SMURF2	SMAD specific E3 ubiquitin protein ligase 2	chr17-64660978-64663201	9.94756e-13	0.413978	0.224	0.165	2.18012e-07
1160	chr17-64918723-64921087	chr17	64918723	64921087	2365	*	Promoter (<=1kb)	17	64854130	64919478	65349	2	374819	ENST00000584306.6	0	ENSG00000176809	LRRC37A3	leucine rich repeat containing 37 member A3	chr17-64918723-64921087	2.94717e-08	0.306456	0.234	0.187	0.00645905
1161	chr17-66301627-66303740	chr17	66301627	66303740	2114	*	Promoter (<=1kb)	17	66302613	66810743	508131	1	5578	ENST00000413366.8	0	ENSG00000154229	PRKCA	protein kinase C alpha	chr17-66301627-66303740	6.98541e-10	0.373323	0.204	0.157	0.000153093
1162	chr17-66951021-66952566	chr17	66951021	66952566	1546	*	Distal Intergenic	17	66964707	67033398	68692	1	27092	ENST00000262138.4	-12141	ENSG00000075461	CACNG4	calcium voltage-gated channel auxiliary subunit gamma 4	chr17-66951021-66952566	1.56106e-12	0.38967	0.239	0.184	3.42124e-07
1163	chr17-66964215-66966299	chr17	66964215	66966299	2085	*	Promoter (<=1kb)	17	66964707	67033398	68692	1	27092	ENST00000262138.4	0	ENSG00000075461	CACNG4	calcium voltage-gated channel auxiliary subunit gamma 4	chr17-66964215-66966299	5.84241e-14	0.708283	0.102	0.063	1.28043e-08
1164	chr17-67244351-67247011	chr17	67244351	67247011	2661	*	Promoter (<=1kb)	17	67244837	67245806	970	1	101928021	ENST00000585193.1	0	NA	HELZ-AS1	HELZ antisense RNA 1	chr17-67244351-67247011	3.82628e-16	0.444022	0.247	0.184	8.3857e-11
1165	chr17-67824679-67826500	chr17	67824679	67826500	1822	*	Promoter (<=1kb)	17	67825503	67984378	158876	1	2186	ENST00000306378.11	0	ENSG00000171634	BPTF	bromodomain PHD finger transcription factor	chr17-67824679-67826500	3.73083e-08	0.29026	0.251	0.202	0.00817652
1166	chr17-68100857-68102713	chr17	68100857	68102713	1857	*	Promoter (<=1kb)	17	68101871	68115523	13653	1	100499466	ENST00000435469.3	0	NA	LINC00674	long intergenic non-protein coding RNA 674	chr17-68100857-68102713	1.87955e-07	0.281427	0.241	0.194	0.0411925
1167	chr17-68204795-68206226	chr17	68204795	68206226	1432	*	Promoter (<=1kb)	17	68205481	68257712	52232	1	51321	ENST00000674770.2	0	ENSG00000196704	AMZ2	archaelysin family metallopeptidase 2	chr17-68204795-68206226	2.36802e-09	0.394806	0.177	0.132	0.000518977
1168	chr17-68290189-68292402	chr17	68290189	68292402	2214	*	Promoter (<=1kb)	17	68291495	68420814	129320	1	22901	ENST00000621439.5	0	ENSG00000141337	ARSG	arylsulfatase G	chr17-68290189-68292402	5.6917e-39	1.01706	0.16	0.08	1.2474e-33
1169	chr17-68511336-68513379	chr17	68511336	68513379	2044	*	Promoter (<=1kb)	17	68511780	68534550	22771	1	5573	ENST00000589017.6	0	ENSG00000108946	PRKAR1A	protein kinase cAMP-dependent type I regulatory subunit alpha	chr17-68511336-68513379	3.08957e-09	0.276329	0.302	0.248	0.000677112
1170	chr17-68599887-68601492	chr17	68599887	68601492	1606	*	Promoter (<=1kb)	17	68535116	68601367	66252	2	54757	ENST00000592554.2	0	ENSG00000108950	FAM20A	FAM20A golgi associated secretory pathway pseudokinase	chr17-68599887-68601492	1.01726e-17	0.716139	0.129	0.077	2.22943e-12
1171	chr17-69212844-69213905	chr17	69212844	69213905	1062	*	Intron (ENST00000690296.1/10349, intron 9 of 38)	17	69214772	69222613	7842	2	10349	ENST00000524273.1	8708	ENSG00000154263	ABCA10	ATP binding cassette subfamily A member 10	chr17-69212844-69213905	2.10122e-12	0.555585	0.135	0.092	4.60506e-07
1172	chr17-7213882-7215280	chr17	7213882	7215280	1399	*	Promoter (<=1kb)	17	7190675	7213912	23238	2	1742	ENST00000648896.1	0	ENSG00000132535	DLG4	discs large MAGUK scaffold protein 4	chr17-7213882-7215280	1.27387e-10	0.395676	0.201	0.15	2.79184e-05
1173	chr17-7233777-7234758	chr17	7233777	7234758	982	*	Promoter (<=1kb)	17	7225342	7234517	9176	2	1856	ENST00000005340.10	0	ENSG00000004975	DVL2	dishevelled segment polarity protein 2	chr17-7233777-7234758	8.43029e-09	0.517868	0.105	0.073	0.00184759
1174	chr17-72422392-72423518	chr17	72422392	72423518	1127	*	Promoter (<=1kb)	17	72403322	72423047	19726	2	100499467	ENST00000650371.1	0	ENSG00000227036	LINC00673	long intergenic non-protein coding RNA 673	chr17-72422392-72423518	5.12608e-10	0.498728	0.129	0.091	0.000112344
1175	chr17-7280400-7281896	chr17	7280400	7281896	1497	*	Promoter (<=1kb)	17	7281718	7288257	6540	1	6517	ENST00000317370.13	0	ENSG00000181856	SLC2A4	solute carrier family 2 member 4	chr17-7280400-7281896	3.90483e-10	0.485657	0.138	0.096	8.55786e-05
1176	chr17-73164065-73166315	chr17	73164065	73166315	2251	*	Promoter (<=1kb)	17	73164977	73196593	31617	1	6752	ENST00000580671.1	0	ENSG00000180616	SSTR2	somatostatin receptor 2	chr17-73164065-73166315	4.21224e-10	0.571433	0.104	0.069	9.23159e-05
1177	chr17-731801-733498	chr17	731801	733498	1698	*	Promoter (<=1kb)	17	732412	740586	8175	1	79850	ENST00000574327.1	0	ENSG00000167695	TLCD3A	TLC domain containing 3A	chr17-731801-733498	1.20213e-09	0.516758	0.117	0.081	0.00026346
1178	chr17-73231319-73233507	chr17	73231319	73233507	2189	*	Promoter (<=1kb)	17	73232233	73245339	13107	1	55028	ENST00000255557.8	0	ENSG00000141219	C17orf80	chromosome 17 open reading frame 80	chr17-73231319-73233507	2.88413e-14	0.438327	0.225	0.167	6.32089e-09
1179	chr17-7328784-7330605	chr17	7328784	7330605	1822	*	Promoter (<=1kb)	17	7315628	7329316	13689	2	84461	ENST00000315614.11	0	ENSG00000215041	NEURL4	neuralized E3 ubiquitin protein ligase 4	chr17-7328784-7330605	2.25393e-09	0.392151	0.178	0.136	0.000493973
1180	chr17-7393176-7395218	chr17	7393176	7395218	2043	*	Promoter (<=1kb)	17	7389727	7394525	4799	2	57048	ENST00000619711.5	0	ENSG00000187838	PLSCR3	phospholipid scramblase 3	chr17-7393176-7395218	2.53333e-08	0.398403	0.154	0.115	0.00555208
1181	chr17-74775943-74776893	chr17	74775943	74776893	951	*	Promoter (<=1kb)	17	74770529	74776345	5817	2	26151	ENST00000357814.8	0	ENSG00000109065	NAT9	N-acetyltransferase 9 (putative)	chr17-74775943-74776893	1.78866e-07	0.350076	0.17	0.132	0.0392004
1182	chr17-74971805-74973078	chr17	74971805	74973078	1274	*	Promoter (<=1kb)	17	74950742	74972759	22018	2	283987	ENST00000425042.7	0	ENSG00000167861	HID1	HID1 domain containing	chr17-74971805-74973078	2.55035e-19	0.673047	0.156	0.096	5.58938e-14
1183	chr17-75033587-75035568	chr17	75033587	75035568	1982	*	Promoter (<=1kb)	17	75032612	75063263	30652	1	23510	ENST00000581589.5	975	ENSG00000180901	KCTD2	potassium channel tetramerization domain containing 2	chr17-75033587-75035568	3.94743e-09	0.389668	0.177	0.133	0.000865123
1184	chr17-75046098-75048071	chr17	75046098	75048071	1974	*	Promoter (<=1kb)	17	75038863	75046969	8107	2	10476	ENST00000301587.9	0	ENSG00000167863	ATP5PD	ATP synthase peripheral stalk subunit d	chr17-75046098-75048071	4.47066e-11	0.366239	0.233	0.182	9.79795e-06
1185	chr17-75130356-75131976	chr17	75130356	75131976	1621	*	Promoter (<=1kb)	17	75130225	75131446	1222	2	30833	ENST00000582160.5	0	ENSG00000125458	NT5C	5', 3'-nucleotidase, cytosolic	chr17-75130356-75131976	5.11548e-09	0.457818	0.134	0.096	0.00112111
1186	chr17-75244415-75244992	chr17	75244415	75244992	578	*	Promoter (2-3kb)	17	75240949	75242368	1420	2	23163	ENST00000578896.1	-2047	ENSG00000125447	GGA3	golgi associated, gamma adaptin ear containing, ARF binding protein 3	chr17-75244415-75244992	3.02071e-18	-0.697938	0.089	0.137	6.62022e-13
1187	chr17-75269903-75271661	chr17	75269903	75271661	1759	*	Promoter (<=1kb)	17	75271369	75273895	2527	1	100287042	ENST00000585075.1	0	ENSG00000263843	MIF4GD-DT	MIF4GD divergent transcript	chr17-75269903-75271661	2.69174e-12	0.280814	0.376	0.311	5.89925e-07
1188	chr17-75588161-75590303	chr17	75588161	75590303	2143	*	Promoter (<=1kb)	17	75590341	75591246	906	1	80022	ENST00000578564.5	-38	ENSG00000266714	MYO15B	myosin XVB	chr17-75588161-75590303	1.30437e-10	0.255561	0.376	0.319	2.85866e-05
1189	chr17-75601183-75601756	chr17	75601183	75601756	574	*	Promoter (<=1kb)	17	75602301	75603061	761	1	80022	ENST00000584323.4	-545	ENSG00000266714	MYO15B	myosin XVB	chr17-75601183-75601756	6.82039e-45	1.30497	0.128	0.052	1.49476e-39
1190	chr17-75720610-75722330	chr17	75720610	75722330	1721	*	Promoter (<=1kb)	17	75721328	75757604	36277	1	3691	ENST00000579662.5	0	ENSG00000132470	ITGB4	integrin subunit beta 4	chr17-75720610-75722330	2.81366e-13	0.360807	0.282	0.221	6.16645e-08
1191	chr17-75722667-75723658	chr17	75722667	75723658	992	*	Promoter (1-2kb)	17	75724696	75757818	33123	1	3691	ENST00000449880.6	-1038	ENSG00000132470	ITGB4	integrin subunit beta 4	chr17-75722667-75723658	5.90644e-08	-0.379887	0.125	0.157	0.0129446
1192	chr17-75814597-75815581	chr17	75814597	75815581	985	*	Promoter (2-3kb)	17	75812148	75815221	3074	1	85451	ENST00000586217.1	2449	ENSG00000132478	UNK	unk zinc finger	chr17-75814597-75815581	1.22222e-09	0.504862	0.121	0.085	0.000267862
1193	chr17-75844050-75845582	chr17	75844050	75845582	1533	*	Promoter (<=1kb)	17	75827225	75844404	17180	2	201294	ENST00000207549.9	0	ENSG00000092929	UNC13D	unc-13 homolog D	chr17-75844050-75845582	1.09273e-40	0.525455	0.415	0.297	2.39484e-35
1194	chr17-75875576-75878944	chr17	75875576	75878944	3369	*	Promoter (<=1kb)	17	75874164	75878196	4033	2	91107	ENST00000587339.2	0	ENSG00000132481	TRIM47	tripartite motif containing 47	chr17-75875576-75878944	5.72998e-65	0.533479	0.549	0.405	1.25579e-59
1195	chr17-76131682-76133218	chr17	76131682	76133218	1537	*	Distal Intergenic	17	76138432	76145682	7251	1	100507218	ENST00000662723.1	-5214	ENSG00000267128	RNF157-AS1	RNF157 antisense RNA 1	chr17-76131682-76133218	4.96273e-19	0.501789	0.24	0.17	1.08764e-13
1196	chr17-76271795-76272769	chr17	76271795	76272769	975	*	Distal Intergenic	17	76265703	76270586	4884	1	283991	ENST00000589240.1	6092	ENSG00000185262	UBALD2	UBA like domain containing 2	chr17-76271795-76272769	1.30786e-21	0.565593	0.223	0.153	2.86633e-16
1197	chr17-76452035-76453554	chr17	76452035	76453554	1520	*	Promoter (<=1kb)	17	76453351	76470117	16767	1	15	ENST00000250615.7	0	ENSG00000129673	AANAT	aralkylamine N-acetyltransferase	chr17-76452035-76453554	2.37647e-09	0.319528	0.246	0.197	0.000520829
1198	chr17-76556764-76558742	chr17	76556764	76558742	1979	*	Promoter (<=1kb)	17	76557727	76565357	7631	1	100507246	ENST00000661348.3	0	ENSG00000163597	SNHG16	small nucleolar RNA host gene 16	chr17-76556764-76558742	1.51215e-11	0.345774	0.264	0.211	3.31405e-06
1199	chr17-76584499-76586339	chr17	76584499	76586339	1841	*	Promoter (<=1kb)	17	76565377	76585860	20484	2	10610	ENST00000225276.10	0	ENSG00000070731	ST6GALNAC2	ST6 N-acetylgalactosaminide alpha-2,6-sialyltransferase 2	chr17-76584499-76586339	4.50913e-15	0.458483	0.221	0.162	9.88226e-10
1200	chr17-76688223-76689203	chr17	76688223	76689203	981	*	Promoter (<=1kb)	17	76680534	76688705	8172	2	439921	ENST00000585519.5	0	ENSG00000182534	MXRA7	matrix remodeling associated 7	chr17-76688223-76689203	4.04626e-12	0.525056	0.145	0.1	8.86783e-07
1201	chr17-76709167-76711661	chr17	76709167	76711661	2495	*	Promoter (<=1kb)	17	76672551	76710955	38405	2	439921	ENST00000355797.7	0	ENSG00000182534	MXRA7	matrix remodeling associated 7	chr17-76709167-76711661	3.04313e-25	0.509417	0.299	0.212	6.66936e-20
1202	chr17-76872209-76873004	chr17	76872209	76873004	796	*	Promoter (<=1kb)	17	76872647	76950382	77736	1	146664	ENST00000428789.6	0	ENSG00000167889	MGAT5B	alpha-1,6-mannosylglycoprotein 6-beta-N-acetylglucosaminyltransferase B	chr17-76872209-76873004	1.99172e-28	0.8129	0.167	0.095	4.36507e-23
1203	chr17-77088139-77089360	chr17	77088139	77089360	1222	*	Promoter (<=1kb)	17	77088749	77143638	54890	1	6397	ENST00000561721.6	0	ENSG00000129657	SEC14L1	SEC14 like lipid binding 1	chr17-77088139-77089360	3.17367e-26	0.652835	0.215	0.139	6.95545e-21
1204	chr17-7716388-7718149	chr17	7716388	7718149	1762	*	Promoter (<=1kb)	17	7717744	7833742	115999	1	146754	ENST00000572933.6	0	ENSG00000183914	DNAH2	dynein axonemal heavy chain 2	chr17-7716388-7718149	4.48323e-09	0.439951	0.142	0.106	0.000982549
1205	chr17-77233524-77234261	chr17	77233524	77234261	738	*	Distal Intergenic	17	77212715	77214347	1633	1	6397	ENST00000588721.1	20809	ENSG00000129657	SEC14L1	SEC14 like lipid binding 1	chr17-77233524-77234261	1.23332e-42	1.49589	0.1	0.036	2.70296e-37
1206	chr17-77246535-77247709	chr17	77246535	77247709	1175	*	Distal Intergenic	17	77257737	77274326	16590	2	105371907	ENST00000581657.1	26617	ENSG00000263718	SEPTIN9-DT	SEPTIN9 divergent transcript	chr17-77246535-77247709	3.37482e-08	0.432714	0.132	0.097	0.00739628
1207	chr17-77254398-77255815	chr17	77254398	77255815	1418	*	Distal Intergenic	17	77257737	77274326	16590	2	105371907	ENST00000581657.1	18511	ENSG00000263718	SEPTIN9-DT	SEPTIN9 divergent transcript	chr17-77254398-77255815	6.55883e-35	0.581198	0.324	0.222	1.43744e-29
1208	chr17-77313111-77313631	chr17	77313111	77313631	521	*	Intron (ENST00000589070.1/10801, intron 1 of 1)	17	77319518	77500593	181076	1	10801	ENST00000329047.13	-5887	ENSG00000184640	SEPTIN9	septin 9	chr17-77313111-77313631	9.51145e-09	-0.472138	0.09	0.122	0.00208454
1209	chr17-77323095-77323310	chr17	77323095	77323310	216	*	Promoter (<=1kb)	17	77323706	77402455	78750	1	10801	ENST00000592098.1	-396	ENSG00000184640	SEPTIN9	septin 9	chr17-77323095-77323310	7.32219e-23	0.84376	0.127	0.071	1.60474e-17
1210	chr17-77374196-77375333	chr17	77374196	77375333	1138	*	Promoter (<=1kb)	17	77374177	77402449	28273	1	10801	ENST00000590586.1	19	ENSG00000184640	SEPTIN9	septin 9	chr17-77374196-77375333	6.26857e-09	0.356911	0.196	0.155	0.00137383
1211	chr17-77394170-77395061	chr17	77394170	77395061	892	*	Promoter (1-2kb)	17	77396984	77397054	71	2	100422851	ENST00000579394.1	1993	ENSG00000264060	MIR4316	microRNA 4316	chr17-77394170-77395061	4.25874e-25	-0.761747	0.101	0.165	9.33349e-20
1212	chr17-77477361-77477859	chr17	77477361	77477859	499	*	Promoter (2-3kb)	17	77475243	77500592	25350	1	10801	ENST00000427180.5	2118	ENSG00000184640	SEPTIN9	septin 9	chr17-77477361-77477859	1.02498e-10	-0.426822	0.137	0.178	2.24635e-05
1213	chr17-77738737-77739523	chr17	77738737	77739523	787	*	Distal Intergenic	17	77722872	77728559	5688	2	100132174	ENST00000593118.1	-10178	ENSG00000267790	LINC01987	long intergenic non-protein coding RNA 1987	chr17-77738737-77739523	6.48544e-08	-0.413489	0.106	0.136	0.0142136
1214	chr17-77778723-77780375	chr17	77778723	77780375	1653	*	Distal Intergenic	17	77722872	77728559	5688	2	100132174	ENST00000593118.1	-50164	ENSG00000267790	LINC01987	long intergenic non-protein coding RNA 1987	chr17-77778723-77780375	8.44667e-13	0.494944	0.169	0.119	1.85118e-07
1215	chr17-77829883-77831787	chr17	77829883	77831787	1905	*	Distal Intergenic	17	77879027	77884087	5061	2	400624	ENST00000374983.3	52300	ENSG00000204283	LINC01973	long intergenic non-protein coding RNA 1973	chr17-77829883-77831787	7.95653e-11	0.425613	0.182	0.134	1.74376e-05
1216	chr17-78040201-78041748	chr17	78040201	78041748	1548	*	Promoter (<=1kb)	17	78041047	78049349	8303	1	57690	ENST00000588549.1	0	ENSG00000078687	TNRC6C	trinucleotide repeat containing adaptor 6C	chr17-78040201-78041748	6.28731e-10	0.387533	0.191	0.148	0.000137793
1217	chr17-78141742-78142384	chr17	78141742	78142384	643	*	3' UTR	17	78138363	78141229	2867	1	147138	ENST00000591144.1	3379	ENSG00000167895	TMC8	transmembrane channel like 8	chr17-78141742-78142384	8.21351e-11	0.462518	0.159	0.114	1.80008e-05
1218	chr17-78168087-78169738	chr17	78168087	78169738	1652	*	Promoter (<=1kb)	17	78168581	78172720	4140	1	9144	ENST00000225777.8	0	ENSG00000108639	SYNGR2	synaptogyrin 2	chr17-78168087-78169738	6.07095e-12	0.320675	0.305	0.245	1.33052e-06
1219	chr17-78198458-78199525	chr17	78198458	78199525	1068	*	Promoter (2-3kb)	17	78202509	78207202	4694	1	125061	ENST00000587750.5	-2984	ENSG00000183077	AFMID	arylformamidase	chr17-78198458-78199525	8.53222e-08	-0.275245	0.22	0.256	0.0186993
1220	chr17-78254143-78254744	chr17	78254143	78254744	602	*	Exon (ENST00000590384.1/ENST00000590384.1, exon 1 of 7)	17	78248193	78251440	3248	1	105371910	ENST00000638890.1	5950	NA	LOC105371910	uncharacterized LOC105371910	chr17-78254143-78254744	3.85897e-10	0.456111	0.152	0.111	8.45736e-05
1221	chr17-78313641-78314584	chr17	78313641	78314584	944	*	Promoter (1-2kb)	17	78315729	78347798	32070	1	105371912	ENST00000586321.1	-1145	NA	LOC105371912	uncharacterized LOC105371912	chr17-78313641-78314584	4.03578e-32	0.669744	0.248	0.157	8.84485e-27
1222	chr17-78341485-78343393	chr17	78341485	78343393	1909	*	Promoter (<=1kb)	17	78342737	78344357	1621	1	105371912	ENST00000586583.1	0	NA	LOC105371912	uncharacterized LOC105371912	chr17-78341485-78343393	3.53251e-25	0.684987	0.192	0.122	7.74189e-20
1223	chr17-7834884-7837097	chr17	7834884	7837097	2214	*	Promoter (<=1kb)	17	7834217	7854796	20580	1	23135	ENST00000448097.7	667	ENSG00000132510	KDM6B	lysine demethylase 6B	chr17-7834884-7837097	6.23361e-11	0.398684	0.202	0.155	1.36616e-05
1224	chr17-7841520-7843225	chr17	7841520	7843225	1706	*	Promoter (<=1kb)	17	7844207	7844972	766	1	23135	ENST00000575521.1	-982	ENSG00000132510	KDM6B	lysine demethylase 6B	chr17-7841520-7843225	1.34406e-15	0.529438	0.184	0.127	2.94566e-10
1225	chr17-78883147-78884315	chr17	78883147	78884315	1169	*	Intron (ENST00000536189.6/7077, intron 1 of 4)	17	78852977	78874150	21174	2	7077	ENST00000585421.5	-8997	ENSG00000035862	TIMP2	TIMP metallopeptidase inhibitor 2	chr17-78883147-78884315	1.38437e-31	1.08369	0.119	0.057	3.03401e-26
1226	chr17-79125158-79126441	chr17	79125158	79126441	1284	*	Intron (ENST00000583458.5/146713, intron 3 of 13)	17	79089367	79115580	26214	2	146713	ENST00000648001.1	-9578	ENSG00000167281	RBFOX3	RNA binding fox-1 homolog 3	chr17-79125158-79126441	1.03352e-09	0.515277	0.12	0.081	0.000226506
1227	chr17-79664384-79665774	chr17	79664384	79665774	1391	*	Distal Intergenic	17	79707176	79707249	74	2	100616170	ENST00000577633.1	41475	ENSG00000266665	MIR4739	microRNA 4739	chr17-79664384-79665774	1.11832e-08	0.324404	0.223	0.177	0.00245091
1228	chr17-79838751-79840049	chr17	79838751	79840049	1299	*	Promoter (<=1kb)	17	79833156	79839440	6285	2	8535	ENST00000269397.9	0	ENSG00000141582	CBX4	chromobox 4	chr17-79838751-79840049	3.65046e-14	0.323036	0.349	0.28	8.0004e-09
1229	chr17-79933362-79934702	chr17	79933362	79934702	1341	*	3' UTR	17	79915252	79926725	11474	2	101928766	ENST00000576738.1	-6637	ENSG00000262585	LINC01979	long intergenic non-protein coding RNA 1979	chr17-79933362-79934702	4.97793e-11	0.551443	0.121	0.082	1.09097e-05
1230	chr17-79965423-79966483	chr17	79965423	79966483	1061	*	Intron (ENST00000310924.7/125058, intron 3 of 11)	17	79947645	79952013	4369	2	125058	ENST00000574241.6	-13410	ENSG00000167291	TBC1D16	TBC1 domain family member 16	chr17-79965423-79966483	1.37353e-26	-0.917762	0.072	0.131	3.01023e-21
1231	chr17-79993146-79993987	chr17	79993146	79993987	842	*	Promoter (<=1kb)	17	79950571	79993634	43064	2	125058	ENST00000571872.1	0	ENSG00000167291	TBC1D16	TBC1 domain family member 16	chr17-79993146-79993987	1.21632e-17	0.578412	0.181	0.119	2.6657e-12
1232	chr17-80101053-80102102	chr17	80101053	80102102	1050	*	Promoter (<=1kb)	17	80101556	80107718	6163	1	2548	ENST00000570803.5	0	ENSG00000171298	GAA	alpha glucosidase	chr17-80101053-80102102	1.09259e-07	0.274101	0.259	0.212	0.0239453
1233	chr17-80123752-80125022	chr17	80123752	80125022	1271	*	Distal Intergenic	17	80116826	80119275	2450	1	2548	ENST00000573556.1	6926	ENSG00000171298	GAA	alpha glucosidase	chr17-80123752-80125022	3.1281e-08	0.276874	0.272	0.222	0.00685557
1234	chr17-80219300-80221087	chr17	80219300	80221087	1788	*	Promoter (<=1kb)	17	80219699	80223283	3585	1	284129	ENST00000577155.5	0	ENSG00000181045	SLC26A11	solute carrier family 26 member 11	chr17-80219300-80221087	1.11739e-13	0.531212	0.159	0.112	2.44888e-08
1235	chr17-81049566-81050569	chr17	81049566	81050569	1004	*	Promoter (2-3kb)	17	81053362	81099977	46616	1	10458	ENST00000573017.5	-2793	ENSG00000175866	BAIAP2	BAR/IMD domain containing adaptor protein 2	chr17-81049566-81050569	1.83996e-07	0.349119	0.172	0.132	0.0403248
1236	chr17-81094452-81095309	chr17	81094452	81095309	858	*	Promoter (2-3kb)	17	81097579	81104566	6988	1	10458	ENST00000576756.5	-2270	ENSG00000175866	BAIAP2	BAR/IMD domain containing adaptor protein 2	chr17-81094452-81095309	2.09452e-18	0.707678	0.137	0.083	4.59038e-13
1237	chr17-81097261-81098269	chr17	81097261	81098269	1009	*	Promoter (<=1kb)	17	81097579	81104566	6988	1	10458	ENST00000576756.5	0	ENSG00000175866	BAIAP2	BAR/IMD domain containing adaptor protein 2	chr17-81097261-81098269	3.7755e-26	0.883381	0.136	0.073	8.27443e-21
1238	chr17-8117851-8119258	chr17	8117851	8119258	1408	*	Promoter (<=1kb)	17	8095900	8118489	22590	2	59344	ENST00000380149.6	0	ENSG00000179148	ALOXE3	arachidonate lipoxygenase 3	chr17-8117851-8119258	6.48005e-11	0.550437	0.12	0.082	1.42017e-05
1239	chr17-81422552-81423709	chr17	81422552	81423709	1158	*	Intron (ENST00000675386.2/57597, intron 2 of 27)	17	81443465	81444273	809	1	57597	ENST00000585224.1	-19756	ENSG00000266074	BAHCC1	BAH domain and coiled-coil containing 1	chr17-81422552-81423709	2.07459e-13	0.345691	0.305	0.239	4.5467e-08
1240	chr17-81432861-81433325	chr17	81432861	81433325	465	*	Intron (ENST00000675386.2/57597, intron 3 of 27)	17	81443465	81444273	809	1	57597	ENST00000585224.1	-10140	ENSG00000266074	BAHCC1	BAH domain and coiled-coil containing 1	chr17-81432861-81433325	1.57261e-08	-0.499727	0.079	0.108	0.00344654
1241	chr17-81514450-81515382	chr17	81514450	81515382	933	*	Promoter (<=1kb)	17	81509413	81514629	5217	2	71	ENST00000681052.1	0	ENSG00000184009	ACTG1	actin gamma 1	chr17-81514450-81515382	2.4981e-12	0.447543	0.191	0.139	5.47487e-07
1242	chr17-81518632-81519820	chr17	81518632	81519820	1189	*	Promoter (<=1kb)	17	81519040	81527776	8737	1	25794	ENST00000442532.1	0	ENSG00000186765	FSCN2	fascin actin-bundling protein 2, retinal	chr17-81518632-81519820	1.72545e-24	0.792996	0.15	0.087	3.78151e-19
1243	chr17-81551492-81554167	chr17	81551492	81554167	2676	*	Promoter (<=1kb)	17	81539885	81552376	12492	2	80233	ENST00000443656.6	0	ENSG00000185504	FAAP100	FA core complex associated protein 100	chr17-81551492-81554167	2.70001e-08	0.333341	0.206	0.161	0.00591736
1244	chr17-81683227-81684515	chr17	81683227	81684515	1289	*	Promoter (<=1kb)	17	81681187	81683781	2595	2	339231	ENST00000577142.1	0	ENSG00000214087	ARL16	ADP ribosylation factor like GTPase 16	chr17-81683227-81684515	2.66838e-11	0.41861	0.195	0.144	5.84804e-06
1245	chr17-81721798-81722784	chr17	81721798	81722784	987	*	Distal Intergenic	17	81715972	81720451	4480	1	1468	ENST00000573246.1	5826	ENSG00000183048	SLC25A10	solute carrier family 25 member 10	chr17-81721798-81722784	1.22487e-13	0.632323	0.12	0.077	2.68444e-08
1246	chr17-81926334-81928485	chr17	81926334	81928485	2152	*	Promoter (<=1kb)	17	81918270	81927735	9466	2	4097	ENST00000357736.9	0	ENSG00000197063	MAFG	MAF bZIP transcription factor G	chr17-81926334-81928485	1.31316e-33	0.658256	0.266	0.17	2.87793e-28
1247	chr17-82051025-82052236	chr17	82051025	82052236	1212	*	Promoter (<=1kb)	17	82051175	82054968	3794	1	2873	ENST00000585084.5	0	ENSG00000169727	GPS1	G protein pathway suppressor 1	chr17-82051025-82052236	3.19639e-13	0.553425	0.145	0.098	7.00525e-08
1248	chr17-8220105-8223624	chr17	8220105	8223624	3520	*	Promoter (<=1kb)	17	8220624	8224043	3420	2	284029	ENST00000315707.4	419	ENSG00000178977	LINC00324	long intergenic non-protein coding RNA 324	chr17-8220105-8223624	2.10233e-10	0.365238	0.222	0.172	4.60749e-05
1249	chr17-82212107-82213770	chr17	82212107	82213770	1664	*	Promoter (<=1kb)	17	82101470	82212813	111344	2	284001	ENST00000389641.9	0	ENSG00000176155	CCDC57	coiled-coil domain containing 57	chr17-82212107-82213770	1.21197e-10	0.322456	0.271	0.221	2.65616e-05
1250	chr17-82235833-82236652	chr17	82235833	82236652	820	*	Promoter (<=1kb)	17	82236474	82237416	943	1	9123	ENST00000578810.1	0	ENSG00000141526	SLC16A3	solute carrier family 16 member 3	chr17-82235833-82236652	2.90079e-12	0.427567	0.204	0.151	6.3574e-07
1251	chr17-82241588-82242301	chr17	82241588	82242301	714	*	Promoter (2-3kb)	17	82244722	82245113	392	2	1453	ENST00000584913.1	2812	ENSG00000141551	CSNK1D	casein kinase 1 delta	chr17-82241588-82242301	8.34192e-14	0.501914	0.175	0.126	1.82822e-08
1252	chr17-82338893-82339884	chr17	82338893	82339884	992	*	Distal Intergenic	17	82322879	82334074	11196	2	6398	ENST00000581691.5	-4819	ENSG00000141574	SECTM1	secreted and transmembrane 1	chr17-82338893-82339884	3.13224e-23	0.698369	0.174	0.108	6.86466e-18
1253	chr17-82384067-82385340	chr17	82384067	82385340	1274	*	Distal Intergenic	17	82392215	82393217	1003	2	79701	ENST00000578287.1	7877	ENSG00000181396	OGFOD3	2-oxoglutarate and iron dependent oxygenase domain containing 3	chr17-82384067-82385340	8.18956e-14	0.538251	0.158	0.109	1.79483e-08
1254	chr17-82494109-82494932	chr17	82494109	82494932	824	*	Distal Intergenic	17	82484808	82488259	3452	1	26502	ENST00000578820.1	9301	ENSG00000141562	NARF	nuclear prelamin A recognition factor	chr17-82494109-82494932	7.80477e-34	0.743112	0.224	0.135	1.7105e-28
1255	chr17-82496521-82498220	chr17	82496521	82498220	1700	*	Distal Intergenic	17	82484808	82488259	3452	1	26502	ENST00000578820.1	11713	ENSG00000141562	NARF	nuclear prelamin A recognition factor	chr17-82496521-82498220	4.48391e-08	0.255979	0.298	0.25	0.00982698
1256	chr17-82524579-82524921	chr17	82524579	82524921	343	*	Intron (ENST00000473637.6/3607, intron 1 of 9)	17	82520294	82572122	51829	1	3607	ENST00000570585.1	4285	ENSG00000141568	FOXK2	forkhead box K2	chr17-82524579-82524921	1.67987e-12	0.657082	0.103	0.064	3.68163e-07
1257	chr17-82838422-82838744	chr17	82838422	82838744	323	*	Promoter (1-2kb)	17	82829434	82840022	10589	2	79755	ENST00000269394.4	1278	ENSG00000141579	ZNF750	zinc finger protein 750	chr17-82838422-82838744	2.35588e-13	-0.491411	0.13	0.177	5.16317e-08
1258	chr17-82847757-82848597	chr17	82847757	82848597	841	*	Promoter (2-3kb)	17	82845584	82945900	100317	1	6904	ENST00000682654.1	2173	ENSG00000141556	TBCD	tubulin folding cofactor D	chr17-82847757-82848597	6.54816e-35	-0.745852	0.146	0.227	1.4351e-29
1259	chr17-82859458-82860413	chr17	82859458	82860413	956	*	Promoter (<=1kb)	17	82860394	82920606	60213	1	6904	ENST00000576996.5	0	ENSG00000141556	TBCD	tubulin folding cofactor D	chr17-82859458-82860413	3.06774e-16	0.398002	0.293	0.223	6.7233e-11
1260	chr17-82875329-82875754	chr17	82875329	82875754	426	*	Intron (ENST00000682479.1/6904, intron 15 of 39)	17	82881494	82945900	64407	1	6904	ENST00000684559.1	-5740	ENSG00000141556	TBCD	tubulin folding cofactor D	chr17-82875329-82875754	1.24579e-09	-0.34456	0.183	0.224	0.000273029
1261	chr17-83099361-83100108	chr17	83099361	83100108	748	*	Distal Intergenic	17	83092393	83094476	2084	1	284207	ENST00000571940.1	6968	ENSG00000176845	METRNL	meteorin like, glial cell differentiation regulator	chr17-83099361-83100108	7.13036e-29	0.789802	0.175	0.103	1.5627e-23
1262	chr17-83109515-83110410	chr17	83109515	83110410	896	*	Distal Intergenic	17	83092393	83094476	2084	1	284207	ENST00000571940.1	17122	ENSG00000176845	METRNL	meteorin like, glial cell differentiation regulator	chr17-83109515-83110410	2.20852e-26	0.640576	0.222	0.145	4.84021e-21
1263	chr17-83125174-83126291	chr17	83125174	83126291	1118	*	Exon (ENST00000692397.1/ENST00000692397.1, exon 1 of 1)	17	83135734	83146190	10457	1	101929650	ENST00000654400.1	-9443	NA	LOC101929650	uncharacterized LOC101929650	chr17-83125174-83126291	7.58488e-08	-0.484904	0.077	0.103	0.0166231
1264	chr17-9239291-9241576	chr17	9239291	9241576	2286	*	3' UTR	17	9250487	9273434	22948	2	9482	ENST00000570987.1	31858	ENSG00000170310	STX8	syntaxin 8	chr17-9239291-9241576	9.56513e-14	0.579513	0.141	0.093	2.0963e-08
1265	chr18-12287044-12289133	chr18	12287044	12289133	2090	*	Exon (ENST00000586226.3/ENST00000586226.3, exon 1 of 2)	18	12307669	12325181	17513	1	84617	ENST00000590693.5	-18536	ENSG00000176014	TUBB6	tubulin beta 6 class V	chr18-12287044-12289133	3.7245e-10	0.559083	0.109	0.073	8.16265e-05
1266	chr18-12307362-12309082	chr18	12307362	12309082	1721	*	Promoter (<=1kb)	18	12307669	12325181	17513	1	84617	ENST00000590693.5	0	ENSG00000176014	TUBB6	tubulin beta 6 class V	chr18-12307362-12309082	7.2448e-11	0.400885	0.2	0.151	1.58778e-05
1267	chr18-12407470-12408812	chr18	12407470	12408812	1343	*	Promoter (<=1kb)	18	12407896	12431463	23568	1	10650	ENST00000590956.5	0	ENSG00000141391	PRELID3A	PRELI domain containing 3A	chr18-12407470-12408812	3.98813e-11	0.414638	0.193	0.146	8.74041e-06
1268	chr18-12656765-12658804	chr18	12656765	12658804	2040	*	Promoter (<=1kb)	18	12446512	12658107	211596	2	56907	ENST00000409402.9	0	ENSG00000134278	SPIRE1	spire type actin nucleation factor 1	chr18-12656765-12658804	4.06894e-10	0.428265	0.169	0.124	8.91753e-05
1269	chr18-12883056-12884668	chr18	12883056	12884668	1613	*	Promoter (<=1kb)	18	12785478	12884338	98861	2	5771	ENST00000327283.7	0	ENSG00000175354	PTPN2	protein tyrosine phosphatase non-receptor type 2	chr18-12883056-12884668	1.60772e-08	0.310812	0.235	0.188	0.0035235
1270	chr18-13725538-13727386	chr18	13725538	13727386	1849	*	Promoter (<=1kb)	18	13663347	13726558	63212	2	125228	ENST00000651643.1	0	ENSG00000177150	FAM210A	family with sequence similarity 210 member A	chr18-13725538-13727386	1.49757e-11	0.40066	0.211	0.161	3.28208e-06
1271	chr18-22169005-22171242	chr18	22169005	22171242	2238	*	Promoter (<=1kb)	18	22167734	22169878	2145	2	100128893	ENST00000650323.1	0	ENSG00000266010	GATA6-AS1	GATA6 antisense RNA 1 (head to head)	chr18-22169005-22171242	3.17398e-12	0.650634	0.102	0.066	6.95613e-07
1272	chr18-22223262-22224603	chr18	22223262	22224603	1342	*	Intron (ENST00000578741.1/ENST00000578741.1, intron 1 of 1)	18	22170933	22200880	29948	1	2627	ENST00000581694.1	52329	ENSG00000141448	GATA6	GATA binding protein 6	chr18-22223262-22224603	2.88431e-14	0.619787	0.131	0.085	6.32129e-09
1273	chr18-23142593-23144323	chr18	23142593	23144323	1731	*	Intron (ENST00000400473.6/91768, intron 1 of 9)	18	23149709	23258139	108431	1	91768	ENST00000585061.1	-5386	ENSG00000134508	CABLES1	Cdk5 and Abl enzyme substrate 1	chr18-23142593-23144323	5.40219e-08	-0.439523	0.096	0.124	0.0118395
1274	chr18-24013941-24015592	chr18	24013941	24015592	1652	*	Promoter (<=1kb)	18	23994213	24015339	21127	2	102724246	ENST00000579713.1	0	ENSG00000264745	TTC39C-AS1	TTC39C antisense RNA 1	chr18-24013941-24015592	8.78793e-08	0.415299	0.133	0.1	0.0192597
1275	chr18-24270933-24272420	chr18	24270933	24272420	1488	*	Promoter (<=1kb)	18	24162045	24272232	110188	2	114876	ENST00000399443.7	0	ENSG00000141447	OSBPL1A	oxysterol binding protein like 1A	chr18-24270933-24272420	3.34945e-09	0.44501	0.143	0.103	0.000734069
1276	chr18-267265-268985	chr18	267265	268985	1721	*	Promoter (<=1kb)	18	214520	268019	53500	2	9984	ENST00000579232.5	0	ENSG00000079134	THOC1	THO complex subunit 1	chr18-267265-268985	7.17075e-08	0.380793	0.156	0.119	0.0157155
1277	chr18-34976613-34979577	chr18	34976613	34979577	2965	*	Promoter (<=1kb)	18	34976928	35127048	150121	1	10982	ENST00000591734.5	0	ENSG00000166974	MAPRE2	microtubule associated protein RP/EB family member 2	chr18-34976613-34979577	3.48141e-09	0.402115	0.168	0.128	0.000762989
1278	chr18-35580689-35582275	chr18	35580689	35582275	1587	*	Promoter (<=1kb)	18	35581117	35654593	73477	1	2589	ENST00000586725.1	0	ENSG00000141429	GALNT1	polypeptide N-acetylgalactosaminyltransferase 1	chr18-35580689-35582275	6.10128e-08	0.461565	0.115	0.082	0.0133716
1279	chr18-3623476-3624564	chr18	3623476	3624564	1089	*	Intron (ENST00000400147.6/9229, intron 4 of 9)	18	3603972	3610095	6124	1	84777	ENST00000691824.1	19504	NA	DLGAP1-AS2	DLGAP1 antisense RNA 2	chr18-3623476-3624564	4.33179e-14	0.618958	0.128	0.084	9.49359e-09
1280	chr18-36295825-36298604	chr18	36295825	36298604	2780	*	Promoter (<=1kb)	18	36297713	36780220	482508	1	80206	ENST00000590592.6	0	ENSG00000134775	FHOD3	formin homology 2 domain containing 3	chr18-36295825-36298604	2.84619e-12	0.592648	0.12	0.079	6.23773e-07
1281	chr18-44678941-44681018	chr18	44678941	44681018	2078	*	Promoter (<=1kb)	18	44676927	44679717	2791	2	101927943	ENST00000592638.1	0	ENSG00000267414	SETBP1-DT	SETBP1 divergent transcript	chr18-44678941-44681018	1.25876e-12	0.62719	0.113	0.073	2.7587e-07
1282	chr18-46151984-46153415	chr18	46151984	46153415	1432	*	Distal Intergenic	18	46173553	46216318	42766	1	147339	ENST00000587591.5	-20138	ENSG00000152242	C18orf25	chromosome 18 open reading frame 25	chr18-46151984-46153415	6.60283e-14	0.719811	0.1	0.06	1.44708e-08
1283	chr18-46293070-46294833	chr18	46293070	46294833	1764	*	Distal Intergenic	18	46326809	46450349	123541	1	494470	ENST00000593230.5	-31976	ENSG00000141622	RNF165	ring finger protein 165	chr18-46293070-46294833	3.61232e-15	0.724823	0.107	0.065	7.91679e-10
1284	chr18-48007769-48008733	chr18	48007769	48008733	965	*	Distal Intergenic	18	47833096	47931146	98051	2	4087	ENST00000356825.8	-76623	ENSG00000175387	SMAD2	SMAD family member 2	chr18-48007769-48008733	3.78144e-11	0.618921	0.101	0.066	8.28744e-06
1285	chr18-48022524-48024136	chr18	48022524	48024136	1613	*	Distal Intergenic	18	47833096	47931146	98051	2	4087	ENST00000356825.8	-91378	ENSG00000175387	SMAD2	SMAD family member 2	chr18-48022524-48024136	2.4292e-14	0.663596	0.116	0.075	5.32386e-09
1286	chr18-48028413-48029651	chr18	48028413	48029651	1239	*	3' UTR	18	47833096	47931146	98051	2	4087	ENST00000356825.8	-97267	ENSG00000175387	SMAD2	SMAD family member 2	chr18-48028413-48029651	4.32402e-27	1.10097	0.1	0.047	9.47657e-22
1287	chr18-48161007-48162371	chr18	48161007	48162371	1365	*	Promoter (<=1kb)	18	48162039	48184725	22687	1	105372104	ENST00000652829.1	0	NA	ZBTB7C-AS1	ZBTB7C antisense RNA 1	chr18-48161007-48162371	5.51207e-08	0.366208	0.169	0.13	0.0120803
1288	chr18-48538550-48541525	chr18	48538550	48541525	2976	*	Promoter (<=1kb)	18	48539031	48863217	324187	1	9811	ENST00000256413.8	0	ENSG00000134030	CTIF	cap binding complex dependent translation initiation factor	chr18-48538550-48541525	1.95012e-09	0.360957	0.206	0.16	0.00042739
1289	chr18-49459395-49461323	chr18	49459395	49461323	1929	*	Promoter (<=1kb)	18	49036387	49460645	424259	2	54808	ENST00000675505.1	0	ENSG00000141627	DYM	dymeclin	chr18-49459395-49461323	1.39324e-08	0.448185	0.131	0.095	0.00305344
1290	chr18-58043453-58046014	chr18	58043453	58046014	2562	*	Promoter (<=1kb)	18	58044226	58401539	357314	1	23327	ENST00000400345.8	0	ENSG00000049759	NEDD4L	NEDD4 like E3 ubiquitin protein ligase	chr18-58043453-58046014	1.09898e-12	0.45821	0.189	0.137	2.40853e-07
1291	chr18-58784887-58785849	chr18	58784887	58785849	963	*	Distal Intergenic	18	58808468	58834357	25890	1	105372147	ENST00000659493.1	-22619	ENSG00000267593	LINC01926	long intergenic non-protein coding RNA 1926	chr18-58784887-58785849	2.49592e-26	1.06876	0.102	0.049	5.47008e-21
1292	chr18-62522262-62524937	chr18	62522262	62524937	2676	*	Promoter (<=1kb)	18	62523025	62578579	55555	1	54877	ENST00000269499.10	0	ENSG00000141664	ZCCHC2	zinc finger CCHC-type containing 2	chr18-62522262-62524937	3.58466e-10	0.32335	0.264	0.208	7.85618e-05
1293	chr18-75208002-75209798	chr18	75208002	75209798	1797	*	Promoter (<=1kb)	18	75195113	75209139	14027	2	284273	ENST00000322342.4	0	ENSG00000180011	PTGR3	prostaglandin reductase 3	chr18-75208002-75209798	4.39293e-08	0.400294	0.148	0.112	0.00962759
1294	chr18-7566506-7568664	chr18	7566506	7568664	2159	*	Promoter (<=1kb)	18	7566782	8406861	840080	1	5797	ENST00000332175.12	0	ENSG00000173482	PTPRM	protein tyrosine phosphatase receptor type M	chr18-7566506-7568664	6.33322e-12	0.630688	0.105	0.068	1.388e-06
1295	chr18-76821456-76823221	chr18	76821456	76823221	1766	*	Promoter (<=1kb)	18	76794732	76822295	27564	2	100131655	ENST00000585258.1	0	ENSG00000264278	ZNF236-DT	ZNF236 divergent transcript	chr18-76821456-76823221	2.02909e-08	0.419334	0.143	0.108	0.00444698
1296	chr18-8704017-8707513	chr18	8704017	8707513	3497	*	Promoter (<=1kb)	18	8705556	8832778	127223	1	23255	ENST00000306329.16	0	ENSG00000168502	MTCL1	microtubule crosslinking factor 1	chr18-8704017-8707513	5.20517e-09	0.298596	0.264	0.213	0.00114077
1297	chr18-9135829-9138011	chr18	9135829	9138011	2183	*	Promoter (<=1kb)	18	9121179	9136645	15467	2	101927275	ENST00000582375.2	0	ENSG00000266053	NDUFV2-AS1	NDUFV2 antisense RNA 1	chr18-9135829-9138011	4.61231e-15	0.347898	0.332	0.263	1.01084e-09
1298	chr18-9613539-9615403	chr18	9613539	9615403	1865	*	Promoter (<=1kb)	18	9615264	9619363	4100	1	101927323	ENST00000582435.1	0	ENSG00000263627	PPP4R1-AS1	PPP4R1 antisense RNA 1	chr18-9613539-9615403	2.05459e-09	0.349839	0.217	0.167	0.000450287
1299	chr19-10230085-10231676	chr19	10230085	10231676	1592	*	Promoter (<=1kb)	19	10230413	10230485	73	1	100422925	ENST00000585009.1	0	ENSG00000264266	MIR4322	microRNA 4322	chr19-10230085-10231676	7.45948e-14	0.535839	0.16	0.111	1.63483e-08
1300	chr19-10315048-10316727	chr19	10315048	10316727	1680	*	Promoter (<=1kb)	19	10305427	10316009	10583	2	112812	ENST00000452032.6	0	ENSG00000267673	FDX2	ferredoxin 2	chr19-10315048-10316727	3.04444e-08	0.416112	0.141	0.106	0.00667222
1301	chr19-10700861-10702342	chr19	10700861	10702342	1482	*	Promoter (<=1kb)	19	10701430	10713345	11916	1	81890	ENST00000589488.5	0	ENSG00000213339	QTRT1	queuine tRNA-ribosyltransferase catalytic subunit 1	chr19-10700861-10702342	5.30391e-14	0.573042	0.145	0.098	1.16241e-08
1302	chr19-11091473-11092570	chr19	11091473	11092570	1098	*	Promoter (<=1kb)	19	11090599	11133816	43218	1	3949	ENST00000252444.9	874	ENSG00000130164	LDLR	low density lipoprotein receptor	chr19-11091473-11092570	2.76413e-09	0.478987	0.129	0.09	0.00060579
1303	chr19-11142068-11143668	chr19	11142068	11143668	1601	*	Intron (ENST00000585567.5/147841, intron 4 of 5)	19	11147134	11155761	8628	2	147841	ENST00000586708.1	12093	ENSG00000161888	SPC24	SPC24 component of NDC80 kinetochore complex	chr19-11142068-11143668	9.92875e-15	0.412578	0.257	0.19	2.17599e-09
1304	chr19-1261810-1262839	chr19	1261810	1262839	1030	*	Promoter (<=1kb)	19	1261821	1264698	2878	1	107985303	ENST00000589161.1	0	NA	LOC107985303	IQ motif and SEC7 domain-containing protein 2-like	chr19-1261810-1262839	1.27183e-22	0.620193	0.205	0.132	2.78736e-17
1305	chr19-13036160-13037047	chr19	13036160	13037047	888	*	Intron (ENST00000592199.6/4784, intron 2 of 10)	19	13025176	13094687	69512	1	4784	ENST00000693124.1	10984	ENSG00000008441	NFIX	nuclear factor I X	chr19-13036160-13037047	4.95926e-21	0.820112	0.123	0.07	1.08688e-15
1306	chr19-13846539-13847992	chr19	13846539	13847992	1454	*	Distal Intergenic	19	13823880	13842928	19049	2	284454	ENST00000587762.2	-3611	NA	MIR23AHG	miR-23a/27a/24-2 cluster host gene	chr19-13846539-13847992	1.17136e-37	0.659831	0.289	0.189	2.56716e-32
1307	chr19-14071869-14074133	chr19	14071869	14074133	2265	*	Promoter (<=1kb)	19	14072876	14075062	2187	1	102466515	ENST00000591982.1	0	ENSG00000284081	MIR1199	microRNA 1199	chr19-14071869-14074133	2.12738e-12	0.417199	0.212	0.16	4.66239e-07
1308	chr19-14089667-14091885	chr19	14089667	14091885	2219	*	Promoter (<=1kb)	19	14087851	14090751	2901	2	90378	ENST00000533683.7	0	ENSG00000141858	SAMD1	sterile alpha motif domain containing 1	chr19-14089667-14091885	4.40304e-10	0.419751	0.174	0.128	9.64974e-05
1309	chr19-14405609-14406558	chr19	14405609	14406558	950	*	Exon (ENST00000358600.7/976, exon 12 of 18)	19	14408819	14410929	2111	2	10212	ENST00000587730.5	4371	ENSG00000123136	DDX39A	DExD-box helicase 39A	chr19-14405609-14406558	1.32471e-09	0.406531	0.173	0.129	0.000290326
1310	chr19-14432807-14434323	chr19	14432807	14434323	1517	*	Promoter (<=1kb)	19	14433053	14446436	13384	1	5585	ENST00000585619.5	0	ENSG00000123143	PKN1	protein kinase N1	chr19-14432807-14434323	1.64418e-13	0.650579	0.113	0.072	3.6034e-08
1311	chr19-1507545-1508569	chr19	1507545	1508569	1025	*	Promoter (<=1kb)	19	1508023	1535286	27264	1	126520	ENST00000673796.1	0	ENSG00000185988	PLK5	polo like kinase 5 (inactive)	chr19-1507545-1508569	3.90701e-21	0.580883	0.213	0.14	8.56263e-16
1312	chr19-15124476-15126039	chr19	15124476	15126039	1564	*	Promoter (<=1kb)	19	15114987	15125786	10800	2	10994	ENST00000263383.8	0	ENSG00000105135	ILVBL	ilvB acetolactate synthase like	chr19-15124476-15126039	6.15885e-11	0.392257	0.208	0.158	1.34978e-05
1313	chr19-15194961-15196355	chr19	15194961	15196355	1395	*	Intron (ENST00000263388.7/4854, intron 2 of 32)	19	15177911	15200902	22992	2	4854	ENST00000601011.1	4547	ENSG00000074181	NOTCH3	notch receptor 3	chr19-15194961-15196355	6.90092e-09	0.337507	0.217	0.17	0.00151241
1314	chr19-15330913-15333049	chr19	15330913	15333049	2137	*	Promoter (<=1kb)	19	15235519	15332539	97021	2	23476	ENST00000679869.1	0	ENSG00000141867	BRD4	bromodomain containing 4	chr19-15330913-15333049	6.41582e-10	0.395993	0.187	0.142	0.00014061
1315	chr19-15431536-15433605	chr19	15431536	15433605	2070	*	Promoter (<=1kb)	19	15419978	15432761	12784	2	58525	ENST00000674001.1	0	ENSG00000011451	WIZ	WIZ zinc finger	chr19-15431536-15433605	5.90206e-08	0.324828	0.204	0.163	0.012935
1316	chr19-15550765-15551912	chr19	15550765	15551912	1148	*	3' UTR	19	15525333	15552316	26984	1	126410	ENST00000601005.2	25432	ENSG00000171954	CYP4F22	cytochrome P450 family 4 subfamily F member 22	chr19-15550765-15551912	9.81237e-29	1.13639	0.1	0.046	2.15049e-23
1317	chr19-16526973-16528327	chr19	16526973	16528327	1355	*	Promoter (<=1kb)	19	16518957	16526274	7318	2	10523	ENST00000544299.5	-699	ENSG00000085872	CHERP	calcium homeostasis endoplasmic reticulum protein	chr19-16526973-16528327	1.51805e-11	-0.567446	0.084	0.122	3.32696e-06
1318	chr19-16718553-16720132	chr19	16718553	16720132	1580	*	Promoter (<=1kb)	19	16719847	16817953	98107	1	284434	ENST00000524140.7	0	ENSG00000188039	NWD1	NACHT and WD repeat domain containing 1	chr19-16718553-16720132	3.43773e-10	-0.534081	0.085	0.116	7.53416e-05
1319	chr19-17468578-17470810	chr19	17468578	17470810	2233	*	Promoter (<=1kb)	19	17468769	17497314	28546	1	376497	ENST00000600277.5	0	ENSG00000130304	SLC27A1	solute carrier family 27 member 1	chr19-17468578-17470810	6.29025e-14	0.305229	0.374	0.302	1.37858e-08
1320	chr19-17510726-17512482	chr19	17510726	17512482	1757	*	Promoter (<=1kb)	19	17488990	17511889	22900	2	100507551	ENST00000596643.5	0	ENSG00000269439	PGLS-DT	PGLS divergent transcript	chr19-17510726-17512482	5.79198e-13	0.457451	0.193	0.14	1.26938e-07
1321	chr19-17538901-17540162	chr19	17538901	17540162	1262	*	Promoter (<=1kb)	19	17540153	17544009	3857	1	199786	ENST00000595601.1	0	ENSG00000167483	NIBAN3	niban apoptosis regulator 3	chr19-17538901-17540162	6.27732e-15	0.575904	0.155	0.102	1.37574e-09
1322	chr19-17605518-17606963	chr19	17605518	17606963	1446	*	3' UTR	19	17606314	17612160	5847	2	23025	ENST00000523229.1	5197	ENSG00000130477	UNC13A	unc-13 homolog A	chr19-17605518-17606963	1.69428e-39	0.848893	0.211	0.119	3.71319e-34
1323	chr19-17719046-17720718	chr19	17719046	17720718	1673	*	Promoter (<=1kb)	19	17719242	17725953	6712	1	55201	ENST00000594625.5	0	ENSG00000130479	MAP1S	microtubule associated protein 1S	chr19-17719046-17720718	5.82172e-23	0.669742	0.183	0.117	1.27589e-17
1324	chr19-17841367-17842866	chr19	17841367	17842866	1500	*	Promoter (<=1kb)	19	17824808	17842079	17272	2	3718	ENST00000696967.1	0	ENSG00000105639	JAK3	Janus kinase 3	chr19-17841367-17842866	1.63008e-19	0.614562	0.18	0.117	3.5725e-14
1325	chr19-17947421-17948507	chr19	17947421	17948507	1087	*	Promoter (2-3kb)	19	17951293	18000080	48788	1	3780	ENST00000222249.13	-2786	ENSG00000105642	KCNN1	potassium calcium-activated channel subfamily N member 1	chr19-17947421-17948507	1.95245e-10	0.415	0.182	0.136	4.27902e-05
1326	chr19-18103975-18104838	chr19	18103975	18104838	864	*	Intron (ENST00000687212.1/23031, intron 1 of 27)	19	18058995	18098944	39950	2	3594	ENST00000600835.6	-5031	ENSG00000096996	IL12RB1	interleukin 12 receptor subunit beta 1	chr19-18103975-18104838	1.94488e-08	0.501891	0.106	0.074	0.00426242
1327	chr19-1811285-1813237	chr19	1811285	1813237	1953	*	Promoter (<=1kb)	19	1782075	1812276	30202	2	148229	ENST00000310127.10	0	ENSG00000130270	ATP8B3	ATPase phospholipid transporting 8B3	chr19-1811285-1813237	6.19215e-13	0.400536	0.237	0.178	1.35708e-07
1328	chr19-18173301-18174632	chr19	18173301	18174632	1332	*	Promoter (<=1kb)	19	18173813	18178117	4305	1	10437	ENST00000407280.4	0	ENSG00000216490	IFI30	IFI30 lysosomal thiol reductase	chr19-18173301-18174632	1.46043e-12	0.558921	0.134	0.092	3.20068e-07
1329	chr19-18291543-18293071	chr19	18291543	18293071	1529	*	Distal Intergenic	19	18282077	18282161	85	1	100422833	ENST00000583494.1	9466	ENSG00000267959	MIR3188	microRNA 3188	chr19-18291543-18293071	3.58743e-08	0.472981	0.114	0.08	0.00786225
1330	chr19-18304170-18305528	chr19	18304170	18305528	1359	*	Distal Intergenic	19	18309751	18316259	6509	2	25804	ENST00000597776.1	10731	ENSG00000130520	LSM4	LSM4 homolog, U6 small nuclear RNA and mRNA degradation associated	chr19-18304170-18305528	2.77522e-22	0.912452	0.11	0.059	6.08219e-17
1331	chr19-18364279-18366436	chr19	18364279	18366436	2158	*	3' UTR	19	18357506	18369948	12443	1	54858	ENST00000595552.2	6773	ENSG00000130517	PGPEP1	pyroglutamyl-peptidase I	chr19-18364279-18366436	4.18615e-24	0.782988	0.151	0.087	9.17441e-19
1332	chr19-18428599-18429603	chr19	18428599	18429603	1005	*	Promoter (2-3kb)	19	18431645	18433100	1456	1	170463	ENST00000600244.5	-2042	ENSG00000130511	SSBP4	single stranded DNA binding protein 4	chr19-18428599-18429603	3.70633e-13	0.657851	0.109	0.068	8.12283e-08
1333	chr19-18436944-18438966	chr19	18436944	18438966	2023	*	Promoter (<=1kb)	19	18434388	18438111	3724	2	51477	ENST00000582811.6	0	ENSG00000105655	ISYNA1	inositol-3-phosphate synthase 1	chr19-18436944-18438966	3.09177e-24	0.534651	0.27	0.188	6.77595e-19
1334	chr19-18588082-18590113	chr19	18588082	18590113	2032	*	Promoter (<=1kb)	19	18588685	18592334	3650	1	55049	ENST00000598375.5	0	ENSG00000006015	REX1BD	required for excision 1-B domain containing	chr19-18588082-18590113	5.28466e-12	0.467764	0.173	0.125	1.15819e-06
1335	chr19-19662920-19664349	chr19	19662920	19664349	1430	*	Promoter (<=1kb)	19	19645198	19663676	18479	2	57130	ENST00000357324.11	0	ENSG00000105726	ATP13A1	ATPase 13A1	chr19-19662920-19664349	6.34389e-08	0.302737	0.228	0.183	0.0139033
1336	chr19-2059414-2060202	chr19	2059414	2060202	789	*	Distal Intergenic	19	2046461	2051244	4784	2	2872	ENST00000589509.5	-8170	ENSG00000099875	MKNK2	MAPK interacting serine/threonine kinase 2	chr19-2059414-2060202	1.17718e-19	0.765003	0.128	0.076	2.57993e-14
1337	chr19-2168803-2169325	chr19	2168803	2169325	523	*	Intron (ENST00000686010.1/84444, intron 1 of 27)	19	2118821	2164468	45648	2	8943	ENST00000643010.1	-4335	ENSG00000065000	AP3D1	adaptor related protein complex 3 subunit delta 1	chr19-2168803-2169325	1.1794e-14	0.572914	0.152	0.102	2.58478e-09
1338	chr19-2235119-2237109	chr19	2235119	2237109	1991	*	Promoter (<=1kb)	19	2235829	2235926	98	2	102466736	ENST00000619892.1	0	ENSG00000284129	MIR6789	microRNA 6789	chr19-2235119-2237109	4.1369e-13	0.403623	0.238	0.179	9.06647e-08
1339	chr19-2461670-2463372	chr19	2461670	2463372	1703	*	Promoter (<=1kb)	19	2458935	2462185	3251	2	101928602	ENST00000587826.1	0	ENSG00000267201	LINC01775	long intergenic non-protein coding RNA 1775	chr19-2461670-2463372	3.43146e-08	0.397308	0.152	0.114	0.00752043
1340	chr19-2474562-2476704	chr19	2474562	2476704	2143	*	Promoter (<=1kb)	19	2476127	2478257	2131	1	4616	ENST00000215631.9	0	ENSG00000099860	GADD45B	growth arrest and DNA damage inducible beta	chr19-2474562-2476704	2.27526e-07	0.294893	0.222	0.178	0.0498649
1341	chr19-2812937-2814058	chr19	2812937	2814058	1122	*	Promoter (2-3kb)	19	2810153	2813181	3029	1	7064	ENST00000587468.1	2784	ENSG00000172009	THOP1	thimet oligopeptidase 1	chr19-2812937-2814058	1.17771e-21	0.787118	0.135	0.078	2.58107e-16
1342	chr19-2819390-2820621	chr19	2819390	2820621	1232	*	Promoter (<=1kb)	19	2819868	2836735	16868	1	115196	ENST00000317243.10	0	ENSG00000172006	ZNF554	zinc finger protein 554	chr19-2819390-2820621	1.43559e-09	0.449398	0.146	0.107	0.000314624
1343	chr19-29389096-29390022	chr19	29389096	29390022	927	*	Intron (ENST00000582581.5/284395, intron 9 of 9)	19	29396469	29397810	1342	2	284395	ENST00000664318.1	7788	ENSG00000264515	VSTM2B-DT	VSTM2B divergent transcript	chr19-29389096-29390022	4.07015e-09	-0.519144	0.078	0.109	0.000892019
1344	chr19-3028129-3029485	chr19	3028129	3029485	1357	*	Promoter (<=1kb)	19	2997639	3029131	31493	2	7089	ENST00000455444.6	0	ENSG00000065717	TLE2	TLE family member 2, transcriptional corepressor	chr19-3028129-3029485	2.43072e-14	0.637087	0.125	0.081	5.32719e-09
1345	chr19-31348682-31351726	chr19	31348682	31351726	3045	*	Promoter (<=1kb)	19	31348881	31417794	68914	1	107985311	ENST00000585336.1	0	NA	TSHZ3-AS1	TSHZ3 antisense RNA 1	chr19-31348682-31351726	3.51341e-17	0.624167	0.156	0.1	7.70002e-12
1346	chr19-3135871-3137107	chr19	3135871	3137107	1237	*	Promoter (<=1kb)	19	3136033	3163749	27717	1	2769	ENST00000262958.4	0	ENSG00000060558	GNA15	G protein subunit alpha 15	chr19-3135871-3137107	1.6955e-07	0.400755	0.136	0.102	0.0371587
1347	chr19-3275047-3276876	chr19	3275047	3276876	1830	*	Promoter (1-2kb)	19	3273905	3297076	23172	1	60680	ENST00000588350.1	1142	ENSG00000161082	CELF5	CUGBP Elav-like family member 5	chr19-3275047-3276876	3.2678e-28	0.624147	0.248	0.159	7.16175e-23
1348	chr19-3284491-3286141	chr19	3284491	3286141	1651	*	Promoter (<=1kb)	19	3284762	3293401	8640	1	60680	ENST00000591483.1	0	ENSG00000161082	CELF5	CUGBP Elav-like family member 5	chr19-3284491-3286141	5.64071e-17	0.692667	0.13	0.08	1.23622e-11
1349	chr19-33080125-33081627	chr19	33080125	33081627	1503	*	Promoter (<=1kb)	19	33080899	33109877	28979	1	55094	ENST00000592165.1	0	ENSG00000076650	GPATCH1	G-patch domain containing 1	chr19-33080125-33081627	2.72495e-08	0.386419	0.162	0.122	0.00597203
1350	chr19-33175942-33178349	chr19	33175942	33178349	2408	*	Promoter (<=1kb)	19	33177603	33205291	27689	1	4037	ENST00000592484.5	0	ENSG00000130881	LRP3	LDL receptor related protein 3	chr19-33175942-33178349	3.20834e-08	0.26158	0.294	0.245	0.00703143
1351	chr19-33301805-33303721	chr19	33301805	33303721	1917	*	Promoter (<=1kb)	19	33299934	33302534	2601	2	1050	ENST00000498907.3	0	ENSG00000245848	CEBPA	CCAAT enhancer binding protein alpha	chr19-33301805-33303721	7.9651e-14	0.398957	0.252	0.192	1.74564e-08
1352	chr19-33373111-33374651	chr19	33373111	33374651	1541	*	Promoter (<=1kb)	19	33373685	33382670	8986	1	1054	ENST00000652630.1	0	ENSG00000153879	CEBPG	CCAAT enhancer binding protein gamma	chr19-33373111-33374651	1.74181e-13	0.403943	0.243	0.183	3.81737e-08
1353	chr19-33819626-33821410	chr19	33819626	33821410	1785	*	Distal Intergenic	19	33806924	33811828	4905	1	79047	ENST00000590385.2	12702	ENSG00000153885	KCTD15	potassium channel tetramerization domain containing 15	chr19-33819626-33821410	2.81601e-12	0.40374	0.224	0.167	6.1716e-07
1354	chr19-33905368-33907337	chr19	33905368	33907337	1970	*	Exon (ENST00000610908.2/ENST00000610908.2, exon 1 of 1)	19	33806924	33811828	4905	1	79047	ENST00000590385.2	98444	ENSG00000153885	KCTD15	potassium channel tetramerization domain containing 15	chr19-33905368-33907337	1.56997e-10	0.368828	0.222	0.17	3.44077e-05
1355	chr19-34133875-34135298	chr19	34133875	34135298	1424	*	Distal Intergenic	19	34172504	34196666	24163	1	26065	ENST00000589878.5	-37206	ENSG00000257103	LSM14A	LSM14A mRNA processing body assembly factor	chr19-34133875-34135298	3.02605e-09	0.506007	0.115	0.081	0.000663193
1356	chr19-34253629-34255314	chr19	34253629	34255314	1686	*	Promoter (<=1kb)	19	34254552	34320016	65465	1	9710	ENST00000588470.5	0	ENSG00000166398	GARRE1	granule associated Rac and RHOG effector 1	chr19-34253629-34255314	2.76839e-15	0.572792	0.158	0.107	6.06723e-10
1357	chr19-34480987-34482786	chr19	34480987	34482786	1800	*	Promoter (<=1kb)	19	34481758	34512304	30547	1	126374	ENST00000590071.7	0	ENSG00000142279	WTIP	WT1 interacting protein	chr19-34480987-34482786	1.95182e-10	0.444985	0.161	0.119	4.27764e-05
1358	chr19-35029606-35031932	chr19	35029606	35031932	2327	*	Promoter (<=1kb)	19	35030470	35037720	7251	1	6324	ENST00000415950.5	0	ENSG00000105711	SCN1B	sodium voltage-gated channel beta subunit 1	chr19-35029606-35031932	1.33701e-17	0.619921	0.159	0.106	2.9302e-12
1359	chr19-35267096-35270056	chr19	35267096	35270056	2961	*	Promoter (<=1kb)	19	35268962	35279821	10860	1	7392	ENST00000222305.8	0	ENSG00000105698	USF2	upstream transcription factor 2, c-fos interacting	chr19-35267096-35270056	4.34617e-09	0.307497	0.255	0.204	0.000952512
1360	chr19-35318607-35319599	chr19	35318607	35319599	993	*	Promoter (<=1kb)	19	35319261	35332830	13570	1	933	ENST00000598537.5	0	ENSG00000012124	CD22	CD22 molecule	chr19-35318607-35319599	1.11116e-16	0.731151	0.117	0.071	2.43524e-11
1361	chr19-35509045-35510743	chr19	35509045	35510743	1699	*	Promoter (<=1kb)	19	35497220	35510211	12992	2	93099	ENST00000434389.5	0	ENSG00000161249	DMKN	dermokine	chr19-35509045-35510743	2.451e-08	0.404277	0.15	0.113	0.00537164
1362	chr19-35557526-35558696	chr19	35557526	35558696	1171	*	Promoter (<=1kb)	19	35550204	35557807	7604	2	495	ENST00000592131.5	0	ENSG00000105675	ATP4A	ATPase H+/K+ transporting subunit alpha	chr19-35557526-35558696	1.1556e-28	0.770242	0.182	0.107	2.53262e-23
1363	chr19-35715968-35718958	chr19	35715968	35718958	2991	*	Promoter (<=1kb)	19	35717973	35738880	20908	1	9757	ENST00000673918.2	0	ENSG00000272333	KMT2B	lysine methyltransferase 2B	chr19-35715968-35718958	2.15149e-08	0.252601	0.317	0.262	0.00471523
1364	chr19-3606038-3607277	chr19	3606038	3607277	1240	*	Promoter (<=1kb)	19	3607247	3613930	6684	1	404665	ENST00000592274.1	0	ENSG00000226800	CACTIN-AS1	CACTIN antisense RNA 1	chr19-3606038-3607277	4.31373e-09	0.537501	0.103	0.07	0.000945402
1365	chr19-36139403-36140202	chr19	36139403	36140202	800	*	Promoter (<=1kb)	19	36139953	36149912	9960	1	826	ENST00000589146.5	0	ENSG00000126247	CAPNS1	calpain small subunit 1	chr19-36139403-36140202	1.59583e-11	0.468057	0.166	0.12	3.49743e-06
1366	chr19-36603999-36605994	chr19	36603999	36605994	1996	*	Promoter (<=1kb)	19	36548101	36605276	57176	2	57711	ENST00000586115.5	0	ENSG00000186020	ZNF529	zinc finger protein 529	chr19-36603999-36605994	2.12528e-07	0.430409	0.119	0.088	0.0465778
1367	chr19-37718282-37720063	chr19	37718282	37720063	1782	*	Promoter (<=1kb)	19	37689865	37719188	29324	2	84775	ENST00000585547.5	0	ENSG00000198182	ZNF607	zinc finger protein 607	chr19-37718282-37720063	2.79965e-08	0.35608	0.183	0.144	0.00613573
1368	chr19-38223759-38224793	chr19	38223759	38224793	1035	*	Promoter (<=1kb)	19	38211006	38224222	13217	2	8193	ENST00000355526.10	0	ENSG00000011332	DPF1	double PHD fingers 1	chr19-38223759-38224793	6.90003e-11	0.535401	0.126	0.085	1.51222e-05
1369	chr19-38300418-38301168	chr19	38300418	38301168	751	*	Promoter (2-3kb)	19	38304164	38305006	843	1	64073	ENST00000588605.5	-2996	ENSG00000167644	C19orf33	chromosome 19 open reading frame 33	chr19-38300418-38301168	7.05983e-16	0.64392	0.136	0.087	1.54724e-10
1370	chr19-38361226-38362884	chr19	38361226	38362884	1659	*	Promoter (2-3kb)	19	38364891	38370941	6051	1	57828	ENST00000492088.3	-2007	ENSG00000099338	CATSPERG	cation channel sperm associated auxiliary subunit gamma	chr19-38361226-38362884	3.26411e-20	0.534374	0.232	0.159	7.15366e-15
1371	chr19-38387410-38388900	chr19	38387410	38388900	1491	*	Promoter (<=1kb)	19	38384267	38388034	3768	2	199720	ENST00000334928.11	0	ENSG00000179168	GGN	gametogenetin	chr19-38387410-38388900	1.56556e-10	0.342067	0.249	0.194	3.43109e-05
1372	chr19-3852048-3853252	chr19	3852048	3853252	1205	*	Promoter (2-3kb)	19	3852440	3855590	3151	2	23217	ENST00000591712.1	2338	ENSG00000105278	ZFR2	zinc finger RNA binding protein 2	chr19-3852048-3853252	3.02286e-12	0.645618	0.105	0.066	6.62492e-07
1373	chr19-38736048-38737295	chr19	38736048	38737295	1248	*	Promoter (<=1kb)	19	38730534	38736991	6458	2	147968	ENST00000597716.1	0	ENSG00000182472	CAPN12	calpain 12	chr19-38736048-38737295	8.19225e-14	0.596631	0.133	0.089	1.79542e-08
1374	chr19-38869180-38870538	chr19	38869180	38870538	1359	*	Promoter (<=1kb)	19	38867834	38870043	2210	2	126432	ENST00000593424.5	0	ENSG00000187994	RINL	Ras and Rab interactor like	chr19-38869180-38870538	3.04559e-08	0.479509	0.112	0.079	0.00667474
1375	chr19-39166393-39167951	chr19	39166393	39167951	1559	*	Intron (ENST00000602004.1/10298, intron 1 of 2)	19	39174936	39178764	3829	1	10298	ENST00000597715.1	-6985	ENSG00000130669	PAK4	p21 (RAC1) activated kinase 4	chr19-39166393-39167951	2.51346e-08	0.333931	0.204	0.162	0.00550853
1376	chr19-40190339-40192447	chr19	40190339	40192447	2109	*	Promoter (<=1kb)	19	40191426	40215575	24150	1	4294	ENST00000253055.8	0	ENSG00000130758	MAP3K10	mitogen-activated protein kinase kinase kinase 10	chr19-40190339-40192447	9.57656e-13	0.471341	0.18	0.13	2.09881e-07
1377	chr19-40216185-40217668	chr19	40216185	40217668	1484	*	Promoter (<=1kb)	19	40216058	40218384	2327	2	148014	ENST00000311308.7	716	ENSG00000174521	TTC9B	tetratricopeptide repeat domain 9B	chr19-40216185-40217668	4.43319e-09	0.538451	0.101	0.07	0.000971582
1378	chr19-40256581-40257607	chr19	40256581	40257607	1027	*	Promoter (<=1kb)	19	40235102	40257045	21944	2	208	ENST00000578615.6	0	ENSG00000105221	AKT2	AKT serine/threonine kinase 2	chr19-40256581-40257607	1.16163e-12	0.544172	0.141	0.099	2.54585e-07
1379	chr19-40284354-40285866	chr19	40284354	40285866	1513	*	Promoter (<=1kb)	19	40230317	40285345	55029	2	208	ENST00000392038.7	0	ENSG00000105221	AKT2	AKT serine/threonine kinase 2	chr19-40284354-40285866	1.7163e-07	0.284328	0.238	0.196	0.0376146
1380	chr19-40603618-40604374	chr19	40603618	40604374	757	*	Promoter (2-3kb)	19	40606466	40608921	2456	1	8425	ENST00000595529.1	-2092	ENSG00000090006	LTBP4	latent transforming growth factor beta binding protein 4	chr19-40603618-40604374	9.07817e-08	0.365796	0.164	0.127	0.0198958
1381	chr19-40609558-40610704	chr19	40609558	40610704	1147	*	Promoter (<=1kb)	19	40609746	40629817	20072	1	8425	ENST00000243562.13	0	ENSG00000090006	LTBP4	latent transforming growth factor beta binding protein 4	chr19-40609558-40610704	2.70753e-11	0.435578	0.181	0.135	5.93385e-06
1382	chr19-40662288-40664192	chr19	40662288	40664192	1905	*	Distal Intergenic	19	40673522	40682855	9334	2	9253	ENST00000593367.1	18663	ENSG00000105245	NUMBL	NUMB like endocytic adaptor protein	chr19-40662288-40664192	1.33936e-11	0.482652	0.159	0.112	2.93535e-06
1383	chr19-40714531-40717327	chr19	40714531	40717327	2797	*	Promoter (<=1kb)	19	40691514	40714733	23220	2	79934	ENST00000678569.1	0	ENSG00000123815	COQ8B	coenzyme Q8B	chr19-40714531-40717327	9.93382e-14	0.279701	0.415	0.342	2.17711e-08
1384	chr19-41225468-41226992	chr19	41225468	41226992	1525	*	Promoter (<=1kb)	19	41226755	41260204	33450	1	558	ENST00000593513.1	0	ENSG00000167601	AXL	AXL receptor tyrosine kinase	chr19-41225468-41226992	5.29812e-28	0.907302	0.139	0.075	1.16114e-22
1385	chr19-41352461-41354257	chr19	41352461	41354257	1797	*	Promoter (<=1kb)	19	41354169	41384083	29915	1	641649	ENST00000604123.5	0	ENSG00000142046	TMEM91	transmembrane protein 91	chr19-41352461-41354257	1.21707e-15	0.664735	0.128	0.08	2.66734e-10
1386	chr19-41500978-41502138	chr19	41500978	41502138	1161	*	Promoter (<=1kb)	19	41454169	41501255	47087	2	100505495	ENST00000651572.3	0	ENSG00000267107	PCAT19	prostate cancer associated transcript 19	chr19-41500978-41502138	7.72619e-08	0.458982	0.114	0.082	0.0169328
1387	chr19-42176131-42177504	chr19	42176131	42177504	1374	*	Promoter (<=1kb)	19	42116924	42177325	60402	2	5452	ENST00000636631.1	0	ENSG00000028277	POU2F2	POU class 2 homeobox 2	chr19-42176131-42177504	1.66663e-07	0.46982	0.104	0.074	0.0365261
1388	chr19-42206558-42208225	chr19	42206558	42208225	1668	*	Intron (ENST00000336034.8/162989, intron 4 of 4)	19	42198598	42217669	19072	2	162989	ENST00000336034.8	9444	ENSG00000160570	DEDD2	death effector domain containing 2	chr19-42206558-42208225	5.86989e-09	0.506437	0.113	0.077	0.00128645
1389	chr19-42301593-42303389	chr19	42301593	42303389	1797	*	Promoter (<=1kb)	19	42302098	42310813	8716	1	284338	ENST00000598490.1	0	ENSG00000188368	PRR19	proline rich 19	chr19-42301593-42303389	1.03462e-07	0.278352	0.253	0.206	0.0226748
1390	chr19-43532324-43534557	chr19	43532324	43534557	2234	*	Promoter (<=1kb)	19	43532964	43536087	3124	1	284346	ENST00000598080.6	0	ENSG00000176472	ZNF575	zinc finger protein 575	chr19-43532324-43534557	7.13694e-12	0.30925	0.322	0.256	1.56414e-06
1391	chr19-43699380-43701715	chr19	43699380	43701715	2336	*	Exon (ENST00000636801.1/105372412, exon 6 of 6)	19	43692282	43700508	8227	1	105372412	ENST00000637093.1	7098	NA	LOC105372412	phospholipase A2 inhibitor and Ly6/PLAUR domain-containing protein-like	chr19-43699380-43701715	2.68229e-23	0.795849	0.142	0.083	5.87854e-18
1392	chr19-4374688-4375608	chr19	4374688	4375608	921	*	Intron (ENST00000269886.7/6455, intron 1 of 9)	19	4363853	4380292	16440	2	6455	ENST00000598230.5	4684	ENSG00000141985	SH3GL1	SH3 domain containing GRB2 like 1, endophilin A2	chr19-4374688-4375608	3.0339e-26	1.01524	0.109	0.055	6.64912e-21
1393	chr19-43798295-43799178	chr19	43798295	43799178	884	*	Promoter (<=1kb)	19	43797496	43798696	1201	2	284348	ENST00000595666.1	0	ENSG00000159871	LYPD5	LY6/PLAUR domain containing 5	chr19-43798295-43799178	1.09572e-12	0.641523	0.109	0.069	2.4014e-07
1394	chr19-4448896-4449816	chr19	4448896	4449816	921	*	Promoter (<=1kb)	19	4447550	4448870	1321	2	80700	ENST00000593024.1	-26	ENSG00000167671	UBXN6	UBX domain protein 6	chr19-4448896-4449816	7.87002e-11	0.565484	0.113	0.077	1.7248e-05
1395	chr19-44625693-44627558	chr19	44625693	44627558	1866	*	Promoter (1-2kb)	19	44623746	44635492	11747	1	147710	ENST00000441389.1	1947	ENSG00000216588	IGSF23	immunoglobulin superfamily member 23	chr19-44625693-44627558	3.86031e-12	0.615733	0.112	0.072	8.4603e-07
1396	chr19-44643443-44644799	chr19	44643443	44644799	1357	*	Promoter (<=1kb)	19	44643798	44663583	19786	1	5817	ENST00000344956.8	0	ENSG00000073008	PVR	PVR cell adhesion molecule	chr19-44643443-44644799	6.14134e-12	0.529385	0.14	0.097	1.34594e-06
1397	chr19-44808100-44809205	chr19	44808100	44809205	1106	*	Promoter (<=1kb)	19	44809071	44821416	12346	1	4059	ENST00000611077.5	0	ENSG00000187244	BCAM	basal cell adhesion molecule (Lutheran blood group)	chr19-44808100-44809205	3.83566e-08	0.478591	0.11	0.079	0.00840627
1398	chr19-45250307-45252234	chr19	45250307	45252234	1928	*	Promoter (<=1kb)	19	45251271	45305284	54014	1	57787	ENST00000262891.9	0	ENSG00000007047	MARK4	microtubule affinity regulating kinase 4	chr19-45250307-45252234	3.73894e-13	0.527568	0.157	0.107	8.1943e-08
1399	chr19-4534492-4535465	chr19	4534492	4535465	974	*	Promoter (<=1kb)	19	4522531	4535224	12694	2	440503	ENST00000381848.7	0	ENSG00000214456	PLIN5	perilipin 5	chr19-4534492-4535465	1.02575e-10	0.577897	0.108	0.072	2.24803e-05
1400	chr19-45527879-45529455	chr19	45527879	45529455	1577	*	Promoter (2-3kb)	19	45525794	45526169	376	1	7408	ENST00000587444.1	2085	ENSG00000125753	VASP	vasodilator stimulated phosphoprotein	chr19-45527879-45529455	9.11515e-31	0.856426	0.167	0.092	1.99769e-25
1401	chr19-45640937-45642665	chr19	45640937	45642665	1729	*	Promoter (<=1kb)	19	45641494	45642789	1296	1	100287177	ENST00000591087.1	0	ENSG00000267757	EML2-AS1	EML2 antisense RNA 1	chr19-45640937-45642665	2.67155e-11	0.423991	0.189	0.143	5.85499e-06
1402	chr19-45670571-45671364	chr19	45670571	45671364	794	*	Promoter (<=1kb)	19	45670256	45671362	1107	1	2696	ENST00000591322.1	315	ENSG00000010310	GIPR	gastric inhibitory polypeptide receptor	chr19-45670571-45671364	2.1508e-08	0.409258	0.15	0.11	0.00471373
1403	chr19-45781224-45782451	chr19	45781224	45782451	1228	*	Promoter (<=1kb)	19	45769847	45782388	12542	2	1760	ENST00000458663.6	0	ENSG00000104936	DMPK	DM1 protein kinase	chr19-45781224-45782451	2.20658e-10	0.551136	0.114	0.077	4.83596e-05
1404	chr19-45798731-45800569	chr19	45798731	45800569	1839	*	Exon (ENST00000600188.5/81492, exon 4 of 5)	19	45782947	45792845	9899	2	1762	ENST00000270223.7	-5886	ENSG00000185800	DMWD	DM1 locus, WD repeat containing	chr19-45798731-45800569	3.83681e-25	0.816529	0.148	0.083	8.40879e-20
1405	chr19-45901004-45903446	chr19	45901004	45903446	2443	*	Promoter (<=1kb)	19	45890023	45902613	12591	2	339344	ENST00000322217.6	0	ENSG00000176182	MYPOP	Myb related transcription factor, partner of profilin	chr19-45901004-45903446	1.50055e-07	0.303687	0.216	0.173	0.0328862
1406	chr19-46226108-46227084	chr19	46226108	46227084	977	*	Promoter (2-3kb)	19	46229742	46231243	1502	1	374918	ENST00000437936.2	-2658	ENSG00000188293	IGFL1	IGF like family member 1	chr19-46226108-46227084	2.9055e-19	0.650716	0.163	0.103	6.36773e-14
1407	chr19-46415878-46416816	chr19	46415878	46416816	939	*	Promoter (2-3kb)	19	46410329	46413564	3236	2	83987	ENST00000697726.1	-2314	ENSG00000169515	CCDC8	coiled-coil domain containing 8	chr19-46415878-46416816	7.67646e-10	0.571999	0.101	0.067	0.000168238
1408	chr19-46638326-46639926	chr19	46638326	46639926	1601	*	Promoter (1-2kb)	19	46634015	46636541	2527	2	94235	ENST00000300873.5	-1785	ENSG00000167414	GNG8	G protein subunit gamma 8	chr19-46638326-46639926	6.34993e-13	0.553035	0.142	0.096	1.39166e-07
1409	chr19-46784138-46785075	chr19	46784138	46785075	938	*	Promoter (<=1kb)	19	46774885	46784824	9940	2	6510	ENST00000434726.6	0	ENSG00000105281	SLC1A5	solute carrier family 1 member 5	chr19-46784138-46785075	8.36727e-13	0.657478	0.106	0.066	1.83378e-07
1410	chr19-47227545-47228599	chr19	47227545	47228599	1055	*	Promoter (<=1kb)	19	47221645	47227189	5545	2	27113	ENST00000598636.1	-356	ENSG00000105327	BBC3	BCL2 binding component 3	chr19-47227545-47228599	8.98072e-19	0.69423	0.144	0.087	1.96822e-13
1411	chr19-47231060-47231599	chr19	47231060	47231599	540	*	Promoter (<=1kb)	19	47220824	47231199	10376	2	27113	ENST00000439096.3	0	ENSG00000105327	BBC3	BCL2 binding component 3	chr19-47231060-47231599	2.10162e-11	0.505486	0.143	0.102	4.60592e-06
1412	chr19-47240849-47241482	chr19	47240849	47241482	634	*	Distal Intergenic	19	47220824	47232766	11943	2	27113	ENST00000449228.5	-8083	ENSG00000105327	BBC3	BCL2 binding component 3	chr19-47240849-47241482	1.85837e-16	0.765645	0.107	0.063	4.07282e-11
1413	chr19-47243917-47244606	chr19	47243917	47244606	690	*	Exon (ENST00000701637.1/ENST00000701637.1, exon 1 of 1)	19	47220824	47232766	11943	2	27113	ENST00000449228.5	-11151	ENSG00000105327	BBC3	BCL2 binding component 3	chr19-47243917-47244606	1.52505e-13	0.570546	0.141	0.095	3.34231e-08
1414	chr19-47447005-47448159	chr19	47447005	47448159	1155	*	Promoter (<=1kb)	19	47432407	47447622	15216	2	6543	ENST00000601757.1	0	ENSG00000118160	SLC8A2	solute carrier family 8 member A2	chr19-47447005-47448159	6.57093e-15	0.664155	0.121	0.077	1.44009e-09
1415	chr19-47729042-47730461	chr19	47729042	47730461	1420	*	Promoter (<=1kb)	19	47729617	47741865	12249	1	30846	ENST00000540884.1	0	ENSG00000024422	EHD2	EH domain containing 2	chr19-47729042-47730461	3.19254e-12	0.511802	0.152	0.106	6.99681e-07
1416	chr19-47742676-47743948	chr19	47742676	47743948	1273	*	Promoter (1-2kb)	19	47745546	47757058	11513	1	29997	ENST00000246802.10	-1598	ENSG00000105373	NOP53	NOP53 ribosome biogenesis factor	chr19-47742676-47743948	3.69019e-08	0.324619	0.21	0.165	0.00808746
1417	chr19-48751896-48753435	chr19	48751896	48753435	1540	*	Promoter (<=1kb)	19	48748011	48752641	4631	2	2523	ENST00000645652.2	0	ENSG00000174951	FUT1	fucosyltransferase 1 (H blood group)	chr19-48751896-48753435	4.45945e-12	0.372694	0.248	0.191	9.77337e-07
1418	chr19-48810626-48811359	chr19	48810626	48811359	734	*	Promoter (<=1kb)	19	48795062	48811012	15951	2	587	ENST00000545387.6	0	ENSG00000105552	BCAT2	branched chain amino acid transaminase 2	chr19-48810626-48811359	4.40634e-20	0.827959	0.116	0.065	9.65699e-15
1419	chr19-48874578-48875905	chr19	48874578	48875905	1328	*	Promoter (2-3kb)	19	48872421	48876058	3638	1	23645	ENST00000200453.6	2157	ENSG00000087074	PPP1R15A	protein phosphatase 1 regulatory subunit 15A	chr19-48874578-48875905	6.38283e-13	0.601086	0.124	0.081	1.39887e-07
1420	chr19-49113719-49115167	chr19	49113719	49115167	1449	*	Promoter (<=1kb)	19	49114324	49118460	4137	1	64130	ENST00000391864.7	0	ENSG00000104863	LIN7B	lin-7 homolog B, crumbs cell polarity complex component	chr19-49113719-49115167	2.641e-19	0.584665	0.194	0.127	5.78803e-14
1421	chr19-4914793-4915976	chr19	4914793	4915976	1184	*	Intron (ENST00000612630.4/29128, intron 2 of 16)	19	4910375	4960952	50578	1	29128	ENST00000616255.1	4418	ENSG00000276043	UHRF1	ubiquitin like with PHD and ring finger domains 1	chr19-4914793-4915976	5.37937e-08	0.414342	0.138	0.103	0.0117895
1422	chr19-49148827-49150772	chr19	49148827	49150772	1946	*	Promoter (<=1kb)	19	49149958	49151021	1064	1	8541	ENST00000602783.1	0	ENSG00000177380	PPFIA3	PTPRF interacting protein alpha 3	chr19-49148827-49150772	3.74662e-08	0.285094	0.256	0.211	0.00821114
1423	chr19-49442356-49443993	chr19	49442356	49443993	1638	*	Promoter (<=1kb)	19	49429986	49442360	12375	2	57030	ENST00000600601.5	0	ENSG00000104888	SLC17A7	solute carrier family 17 member 7	chr19-49442356-49443993	9.41422e-11	0.335305	0.264	0.204	2.06323e-05
1424	chr19-50214379-50215710	chr19	50214379	50215710	1332	*	Intron (ENST00000598205.5/79784, intron 2 of 41)	19	50210366	50309790	99425	1	79784	ENST00000596571.5	4013	ENSG00000105357	MYH14	myosin heavy chain 14	chr19-50214379-50215710	5.32135e-13	0.380415	0.256	0.198	1.16623e-07
1425	chr19-50356918-50358951	chr19	50356918	50358951	2034	*	Promoter (<=1kb)	19	50358606	50383387	24782	1	7376	ENST00000652203.1	0	ENSG00000131408	NR1H2	nuclear receptor subfamily 1 group H member 2	chr19-50356918-50358951	2.09335e-08	0.452409	0.126	0.091	0.00458782
1426	chr19-5041105-5041742	chr19	5041105	5041742	638	*	Exon (ENST00000611640.4/23030, exon 5 of 24)	19	5046998	5082437	35440	1	23030	ENST00000592175.5	-5256	ENSG00000127663	KDM4B	lysine demethylase 4B	chr19-5041105-5041742	2.75212e-33	1.25757	0.101	0.042	6.03157e-28
1427	chr19-50475854-50477077	chr19	50475854	50477077	1224	*	Promoter (<=1kb)	19	50466788	50476271	9484	2	112703	ENST00000602178.5	0	ENSG00000142530	GARIN5A	golgi associated RAB2 interactor 5A	chr19-50475854-50477077	5.22214e-08	0.317869	0.211	0.172	0.0114449
1428	chr19-50968075-50969912	chr19	50968075	50969912	1838	*	Promoter (<=1kb)	19	50968193	50990168	21976	1	105372442	ENST00000671133.1	0	NA	LOC105372442	uncharacterized LOC105372442	chr19-50968075-50969912	6.86647e-09	0.354107	0.2	0.154	0.00150486
1429	chr19-51000702-51003027	chr19	51000702	51003027	2326	*	Promoter (<=1kb)	19	50996007	51001604	5598	2	11202	ENST00000391806.6	0	ENSG00000129455	KLK8	kallikrein related peptidase 8	chr19-51000702-51003027	6.49635e-26	0.732798	0.178	0.109	1.42375e-20
1430	chr19-5228817-5229936	chr19	5228817	5229936	1120	*	Exon (ENST00000262963.11/5802, exon 15 of 38)	19	5215367	5220016	4650	2	5802	ENST00000589851.1	-8801	ENSG00000105426	PTPRS	protein tyrosine phosphatase receptor type S	chr19-5228817-5229936	4.96015e-12	0.634209	0.105	0.067	1.08707e-06
1431	chr19-530824-532980	chr19	530824	532980	2157	*	Promoter (<=1kb)	19	531760	542087	10328	1	997	ENST00000215574.9	0	ENSG00000099804	CDC34	cell division cycle 34, ubiqiutin conjugating enzyme	chr19-530824-532980	6.78194e-10	0.358969	0.216	0.169	0.000148634
1432	chr19-5308275-5310096	chr19	5308275	5310096	1822	*	Intron (ENST00000588552.5/5802, intron 1 of 30)	19	5273549	5293252	19704	2	5802	ENST00000591760.5	-15023	ENSG00000105426	PTPRS	protein tyrosine phosphatase receptor type S	chr19-5308275-5310096	1.13125e-14	0.543566	0.165	0.114	2.47925e-09
1433	chr19-53867303-53869792	chr19	53867303	53869792	2490	*	Promoter (<=1kb)	19	53854581	53869107	14527	2	105372457	ENST00000455835.2	0	NA	MYADM-AS1	MYADM antisense RNA 1	chr19-53867303-53869792	1.39535e-38	0.619245	0.325	0.214	3.05807e-33
1434	chr19-53878930-53879942	chr19	53878930	53879942	1013	*	Promoter (<=1kb)	19	53879190	53889930	10741	1	5582	ENST00000479081.5	0	ENSG00000126583	PRKCG	protein kinase C gamma	chr19-53878930-53879942	1.4058e-13	0.662057	0.112	0.07	3.08095e-08
1435	chr19-55216218-55217376	chr19	55216218	55217376	1159	*	Exon (ENST00000585911.1/ENST00000585911.1, exon 1 of 2)	19	55194014	55209506	15493	2	5794	ENST00000588559.5	-6712	ENSG00000080031	PTPRH	protein tyrosine phosphatase receptor type H	chr19-55216218-55217376	1.03872e-10	0.524242	0.126	0.088	2.27648e-05
1436	chr19-55353459-55354470	chr19	55353459	55354470	1012	*	Promoter (<=1kb)	19	55352179	55353689	1511	2	125965	ENST00000586191.1	0	ENSG00000160471	COX6B2	cytochrome c oxidase subunit 6B2	chr19-55353459-55354470	7.27848e-09	0.498104	0.113	0.08	0.00159516
1437	chr19-55475939-55477269	chr19	55475939	55477269	1331	*	Promoter (<=1kb)	19	55476617	55484487	7871	1	89887	ENST00000598519.2	0	ENSG00000197483	ZNF628	zinc finger protein 628	chr19-55475939-55477269	9.88659e-11	-0.413626	0.144	0.187	2.16676e-05
1438	chr19-55604510-55606585	chr19	55604510	55606585	2076	*	Promoter (<=1kb)	19	55605647	55617269	11623	1	100507290	ENST00000568956.2	0	ENSG00000261221	ZNF865	zinc finger protein 865	chr19-55604510-55606585	6.67727e-11	0.363147	0.236	0.181	1.4634e-05
1439	chr19-56120059-56121927	chr19	56120059	56121927	1869	*	Promoter (<=1kb)	19	56087366	56121295	33930	2	126208	ENST00000610935.2	0	ENSG00000142409	ZNF787	zinc finger protein 787	chr19-56120059-56121927	5.69663e-09	0.26441	0.315	0.258	0.00124848
1440	chr19-5621369-5624415	chr19	5621369	5624415	3047	*	Promoter (<=1kb)	19	5623035	5668349	45315	1	6294	ENST00000589863.5	0	ENSG00000160633	SAFB	scaffold attachment factor B	chr19-5621369-5624415	2.05971e-08	0.306587	0.237	0.191	0.00451408
1441	chr19-5718138-5721382	chr19	5718138	5721382	3245	*	Promoter (<=1kb)	19	5720637	5778734	58098	1	257062	ENST00000381624.4	0	ENSG00000174898	CATSPERD	cation channel sperm associated auxiliary subunit delta	chr19-5718138-5721382	3.31498e-09	0.282327	0.292	0.241	0.000726515
1442	chr19-57803481-57805691	chr19	57803481	57805691	2211	*	3' UTR	19	57803841	57813404	9564	2	79818	ENST00000594473.1	7713	ENSG00000178935	ZNF552	zinc finger protein 552	chr19-57803481-57805691	1.70309e-13	-0.567265	0.099	0.143	3.73251e-08
1443	chr19-57819242-57820135	chr19	57819242	57820135	894	*	Promoter (<=1kb)	19	57819721	57843488	23768	1	100293516	ENST00000651253.2	0	ENSG00000269343	ZNF587B	zinc finger protein 587B	chr19-57819242-57820135	1.85854e-15	0.669472	0.126	0.078	4.07319e-10
1444	chr19-58361857-58363524	chr19	58361857	58363524	1668	*	Promoter (<=1kb)	19	58348466	58362751	14286	2	1	ENST00000599109.5	0	ENSG00000121410	A1BG	alpha-1-B glycoprotein	chr19-58361857-58363524	1.4389e-07	0.276207	0.252	0.205	0.0315351
1445	chr19-58575172-58576257	chr19	58575172	58576257	1086	*	Promoter (<=1kb)	19	58575438	58605223	29786	1	65996	ENST00000651608.1	0	ENSG00000213753	CENPBD2P	CENPB DNA-binding domains containing 2, pseudogene	chr19-58575172-58576257	2.30446e-11	0.44675	0.176	0.129	5.05047e-06
1446	chr19-6233036-6234434	chr19	6233036	6234434	1399	*	Intron (ENST00000252674.9/4298, intron 3 of 11)	19	6213120	6216968	3849	2	4298	ENST00000585588.1	-16068	ENSG00000130382	MLLT1	MLLT1 super elongation complex subunit	chr19-6233036-6234434	3.87076e-11	0.584242	0.11	0.075	8.4832e-06
1447	chr19-6392550-6394140	chr19	6392550	6394140	1591	*	Promoter (<=1kb)	19	6392921	6392983	63	2	102465473	ENST00000611058.1	0	ENSG00000273758	MIR6790	microRNA 6790	chr19-6392550-6394140	6.70363e-09	0.391798	0.17	0.13	0.00146917
1448	chr19-7928106-7929640	chr19	7928106	7929640	1535	*	Promoter (1-2kb)	19	7927824	7931381	3558	2	10469	ENST00000598481.1	1741	ENSG00000104980	TIMM44	translocase of inner mitochondrial membrane 44	chr19-7928106-7929640	4.01342e-09	0.447043	0.139	0.103	0.000879584
1449	chr19-8050118-8051387	chr19	8050118	8051387	1270	*	Promoter (<=1kb)	19	8052318	8062650	10333	1	6370	ENST00000680646.1	-931	ENSG00000131142	CCL25	C-C motif chemokine ligand 25	chr19-8050118-8051387	1.76266e-14	0.582963	0.147	0.096	3.86306e-09
1450	chr19-861867-863228	chr19	861867	863228	1362	*	Promoter (<=1kb)	19	861699	867884	6186	1	1675	ENST00000695946.1	168	ENSG00000197766	CFD	complement factor D	chr19-861867-863228	1.73236e-43	1.10261	0.158	0.074	3.79666e-38
1451	chr19-940339-941394	chr19	940339	941394	1056	*	Intron (ENST00000263620.8/1820, intron 3 of 8)	19	932565	964366	31802	1	1820	ENST00000457152.3	7774	ENSG00000116017	ARID3A	AT-rich interaction domain 3A	chr19-940339-941394	1.88593e-40	1.2405	0.124	0.053	4.13321e-35
1452	chr19-9913341-9915074	chr19	9913341	9915074	1734	*	Promoter (<=1kb)	19	9853718	9913836	60119	2	93145	ENST00000593091.2	0	ENSG00000105088	OLFM2	olfactomedin 2	chr19-9913341-9915074	5.42357e-10	0.435861	0.162	0.117	0.000118863
1453	chr19-9933977-9934729	chr19	9933977	9934729	753	*	Promoter (1-2kb)	19	9857208	9936324	79117	2	93145	ENST00000590410.1	1595	ENSG00000105088	OLFM2	olfactomedin 2	chr19-9933977-9934729	2.41191e-09	0.541647	0.104	0.071	0.000528596
1454	chr2-10035784-10036914	chr2	10035784	10036914	1131	*	Distal Intergenic	2	10042849	10047770	4922	1	8462	ENST00000401510.5	-5935	ENSG00000172059	KLF11	KLF transcription factor 11	chr2-10035784-10036914	2.37549e-15	0.674751	0.122	0.076	5.20614e-10
1455	chr2-10057213-10058223	chr2	10057213	10058223	1011	*	3' UTR	2	10044245	10054836	10592	1	8462	ENST00000535335.1	12968	ENSG00000172059	KLF11	KLF transcription factor 11	chr2-10057213-10058223	1.49712e-08	0.456561	0.127	0.091	0.0032811
1456	chr2-102487220-102488593	chr2	102487220	102488593	1374	*	Intron (ENST00000295269.5/389015, intron 2 of 11)	2	102473226	102533972	60747	1	389015	ENST00000295269.5	13994	ENSG00000180251	SLC9A4	solute carrier family 9 member A4	chr2-102487220-102488593	1.12183e-08	0.463152	0.126	0.09	0.00245862
1457	chr2-102618779-102620099	chr2	102618779	102620099	1321	*	Promoter (<=1kb)	2	102619553	102711355	91803	1	6549	ENST00000233969.3	0	ENSG00000115616	SLC9A2	solute carrier family 9 member A2	chr2-102618779-102620099	1.07849e-10	0.607005	0.1	0.065	2.36362e-05
1458	chr2-10302096-10304293	chr2	10302096	10304293	2198	*	Promoter (<=1kb)	2	10287800	10302485	14686	2	101929691	ENST00000649516.1	0	ENSG00000285872	LOC101929691	uncharacterized LOC101929691	chr2-10302096-10304293	8.60408e-17	0.447015	0.253	0.189	1.88568e-11
1459	chr2-10447513-10449093	chr2	10447513	10449093	1581	*	Promoter (<=1kb)	2	10448682	10450742	2061	1	101929715	ENST00000702529.1	0	NA	ODC1-DT	ODC1 divergent transcript	chr2-10447513-10449093	2.18045e-22	0.542758	0.246	0.169	4.77869e-17
1460	chr2-10497692-10498291	chr2	10497692	10498291	600	*	Distal Intergenic	2	10453798	10457693	3896	1	101929715	ENST00000670859.1	43894	NA	ODC1-DT	ODC1 divergent transcript	chr2-10497692-10498291	3.99849e-19	0.77364	0.123	0.072	8.76314e-14
1461	chr2-105918794-105920224	chr2	105918794	105920224	1431	*	Intron (ENST00000652190.1/ENST00000652190.1, intron 2 of 3)	2	105851782	105894272	42491	1	8440	ENST00000393349.2	67012	ENSG00000071051	NCK2	NCK adaptor protein 2	chr2-105918794-105920224	3.46657e-08	-0.37325	0.134	0.167	0.00759737
1462	chr2-106885430-106887852	chr2	106885430	106887852	2423	*	Promoter (<=1kb)	2	106801600	106886167	84568	2	84620	ENST00000409382.8	0	ENSG00000144057	ST6GAL2	ST6 beta-galactoside alpha-2,6-sialyltransferase 2	chr2-106885430-106887852	5.06149e-13	0.419499	0.221	0.166	1.10928e-07
1463	chr2-109241365-109243505	chr2	109241365	109243505	2141	*	Intron (ENST00000309415.8/344558, intron 1 of 9)	2	109313571	109313625	55	2	100423027	ENST00000583300.1	70120	ENSG00000265965	MIR4266	microRNA 4266	chr2-109241365-109243505	2.05028e-07	-0.373371	0.12	0.15	0.044934
1464	chr2-109613365-109615951	chr2	109613365	109615951	2587	*	Promoter (<=1kb)	2	109542799	109613966	71168	2	151011	ENST00000397712.7	0	ENSG00000186522	SEPTIN10	septin 10	chr2-109613365-109615951	5.77065e-09	0.258645	0.324	0.269	0.0012647
1465	chr2-110114030-110116784	chr2	110114030	110116784	2755	*	Promoter (<=1kb)	2	110083870	110115822	31953	2	7851	ENST00000272462.3	0	ENSG00000144063	MALL	mal, T cell differentiation protein like	chr2-110114030-110116784	1.79149e-09	0.379395	0.192	0.145	0.000392624
1466	chr2-111897719-111899655	chr2	111897719	111899655	1937	*	Promoter (<=1kb)	2	111898607	112029561	130955	1	10461	ENST00000295408.9	0	ENSG00000153208	MERTK	MER proto-oncogene, tyrosine kinase	chr2-111897719-111899655	4.05151e-19	0.513644	0.234	0.161	8.87932e-14
1467	chr2-112692006-112693344	chr2	112692006	112693344	1339	*	Distal Intergenic	2	112721020	112739095	18076	1	284958	ENST00000688554.1	-27676	ENSG00000144130	NT5DC4	5'-nucleotidase domain containing 4	chr2-112692006-112693344	5.9057e-30	1.1134	0.108	0.051	1.2943e-24
1468	chr2-113240053-113241891	chr2	113240053	113241891	1839	*	Promoter (<=1kb)	2	113218522	113241779	23258	2	7849	ENST00000497038.6	0	ENSG00000125618	PAX8	paired box 8	chr2-113240053-113241891	1.12711e-38	1.06945	0.146	0.073	2.47019e-33
1469	chr2-113282875-113284373	chr2	113282875	113284373	1499	*	Distal Intergenic	2	113215997	113278921	62925	2	7849	ENST00000681162.1	-3954	ENSG00000125618	PAX8	paired box 8	chr2-113282875-113284373	1.30533e-10	0.425933	0.178	0.132	2.86077e-05
1470	chr2-119431321-119432723	chr2	119431321	119432723	1403	*	Promoter (<=1kb)	2	119431854	119438504	6651	1	140738	ENST00000306406.5	0	ENSG00000171227	TMEM37	transmembrane protein 37	chr2-119431321-119432723	2.21142e-11	0.55265	0.125	0.084	4.84657e-06
1471	chr2-119543970-119545130	chr2	119543970	119545130	1161	*	Promoter (<=1kb)	2	119544432	119656661	112230	1	200373	ENST00000295220.10	0	ENSG00000163075	CFAP221	cilia and flagella associated protein 221	chr2-119543970-119545130	6.93133e-09	0.428532	0.146	0.107	0.00151908
1472	chr2-120319824-120320892	chr2	120319824	120320892	1069	*	Intron (ENST00000437837.1/ENST00000437837.1, intron 1 of 2)	2	120346136	120351803	5668	1	3625	ENST00000295228.4	-25244	ENSG00000163083	INHBB	inhibin subunit beta B	chr2-120319824-120320892	1.36731e-08	-0.519705	0.073	0.102	0.00299661
1473	chr2-120669121-120671806	chr2	120669121	120671806	2686	*	Distal Intergenic	2	120735623	120951445	215823	1	2736	ENST00000482119.6	-63817	ENSG00000074047	GLI2	GLI family zinc finger 2	chr2-120669121-120671806	2.48315e-19	0.518356	0.231	0.163	5.44209e-14
1474	chr2-121284329-121285493	chr2	121284329	121285493	1165	*	Promoter (<=1kb)	2	121216587	121285202	68616	2	29842	ENST00000263707.6	0	ENSG00000115112	TFCP2L1	transcription factor CP2 like 1	chr2-121284329-121285493	2.08971e-10	0.534909	0.118	0.083	4.57983e-05
1475	chr2-121529910-121531622	chr2	121529910	121531622	1713	*	Promoter (<=1kb)	2	121530881	121531007	127	1	100151683	ENST00000580972.1	0	ENSG00000264229	RNU4ATAC	RNA, U4atac small nuclear	chr2-121529910-121531622	1.75261e-09	0.317589	0.253	0.2	0.000384103
1476	chr2-121699157-121700510	chr2	121699157	121700510	1354	*	Intron (ENST00000667483.1/254128, intron 3 of 4)	2	121705709	121728562	22854	1	254128	ENST00000658781.1	-5199	ENSG00000236859	NIFK-AS1	NIFK antisense RNA 1	chr2-121699157-121700510	1.27453e-08	0.440357	0.136	0.099	0.00279327
1477	chr2-121901942-121903410	chr2	121901942	121903410	1469	*	Promoter (<=1kb)	2	121902501	122887691	985191	1	105373595	ENST00000657880.1	0	NA	LOC105373595	uncharacterized LOC105373595	chr2-121901942-121903410	3.053e-14	0.68906	0.109	0.067	6.69097e-09
1478	chr2-127024575-127026005	chr2	127024575	127026005	1431	*	Promoter (<=1kb)	2	127024866	127033948	9083	1	105373604	ENST00000659964.1	0	NA	LOC105373604	uncharacterized LOC105373604	chr2-127024575-127026005	3.11416e-10	0.522959	0.122	0.085	6.82503e-05
1479	chr2-127064456-127065226	chr2	127064456	127065226	771	*	Promoter (<=1kb)	2	127050382	127064928	14547	2	274	ENST00000466111.5	0	ENSG00000136717	BIN1	bridging integrator 1	chr2-127064456-127065226	5.4502e-45	1.30646	0.129	0.051	1.19447e-39
1480	chr2-127397675-127398664	chr2	127397675	127398664	990	*	Exon (ENST00000433673.2/100506922, exon 4 of 4)	2	127298730	127388465	89736	2	10746	ENST00000409947.5	-9210	ENSG00000169967	MAP3K2	mitogen-activated protein kinase kinase kinase 2	chr2-127397675-127398664	6.6856e-09	0.527069	0.102	0.073	0.00146522
1481	chr2-127400740-127401810	chr2	127400740	127401810	1071	*	Intron (ENST00000688447.1/100506922, intron 3 of 3)	2	127298730	127388465	89736	2	10746	ENST00000409947.5	-12275	ENSG00000169967	MAP3K2	mitogen-activated protein kinase kinase kinase 2	chr2-127400740-127401810	1.74274e-67	1.38641	0.172	0.067	3.81941e-62
1482	chr2-127407666-127408902	chr2	127407666	127408902	1237	*	Exon (ENST00000657275.1/ENST00000657275.1, exon 1 of 2)	2	127418427	127423097	4671	1	5624	ENST00000474030.5	-9525	ENSG00000115718	PROC	protein C, inactivator of coagulation factors Va and VIIIa	chr2-127407666-127408902	9.12024e-08	0.343422	0.184	0.142	0.019988
1483	chr2-129055787-129057142	chr2	129055787	129057142	1356	*	Distal Intergenic	2	129242173	129273848	31676	2	151121	ENST00000375987.3	216706	ENSG00000204460	LINC01854	long intergenic non-protein coding RNA 1854	chr2-129055787-129057142	1.64524e-08	-0.402344	0.121	0.154	0.00360573
1484	chr2-130371677-130373106	chr2	130371677	130373106	1430	*	Promoter (<=1kb)	2	130371998	130373989	1992	1	26469	ENST00000481492.1	0	ENSG00000072135	PTPN18	protein tyrosine phosphatase non-receptor type 18	chr2-130371677-130373106	1.62226e-07	0.407747	0.133	0.099	0.0355536
1485	chr2-130726837-130729847	chr2	130726837	130729847	3011	*	Promoter (<=1kb)	2	130729070	130730336	1267	1	344561	ENST00000309926.4	0	ENSG00000173302	GPR148	G protein-coupled receptor 148	chr2-130726837-130729847	1.56789e-20	0.670445	0.166	0.103	3.43621e-15
1486	chr2-132415473-132417139	chr2	132415473	132417139	1667	*	Promoter (<=1kb)	2	132416805	132646582	229778	1	2863	ENST00000329321.4	0	ENSG00000183840	GPR39	G protein-coupled receptor 39	chr2-132415473-132417139	3.07568e-12	0.445844	0.189	0.14	6.74069e-07
1487	chr2-132668325-132671768	chr2	132668325	132671768	3444	*	Promoter (<=1kb)	2	132643286	132670205	26920	2	116372	ENST00000397463.3	0	ENSG00000150551	LYPD1	LY6/PLAUR domain containing 1	chr2-132668325-132671768	2.94667e-15	0.622393	0.138	0.09	6.45795e-10
1488	chr2-133768146-133770024	chr2	133768146	133770024	1879	*	Distal Intergenic	2	132673049	133568463	895415	2	344148	ENST00000409213.5	-199683	ENSG00000176771	NCKAP5	NCK associated protein 5	chr2-133768146-133770024	1.00791e-15	-0.777989	0.06	0.1	2.20894e-10
1489	chr2-136116070-136118695	chr2	136116070	136118695	2626	*	Promoter (<=1kb)	2	136114349	136116243	1895	2	7852	ENST00000409817.1	0	ENSG00000121966	CXCR4	C-X-C motif chemokine receptor 4	chr2-136116070-136118695	6.72979e-11	0.450754	0.168	0.12	1.47491e-05
1490	chr2-148874751-148877584	chr2	148874751	148877584	2834	*	Promoter (<=1kb)	2	148875227	148932049	56823	1	3800	ENST00000679018.1	0	ENSG00000168280	KIF5C	kinesin family member 5C	chr2-148874751-148877584	1.06557e-08	0.278159	0.286	0.232	0.00233531
1491	chr2-152334759-152337449	chr2	152334759	152337449	2691	*	Promoter (<=1kb)	2	152335174	152649826	314653	1	114793	ENST00000288670.14	0	ENSG00000157827	FMNL2	formin like 2	chr2-152334759-152337449	4.20151e-10	0.362883	0.219	0.169	9.20808e-05
1492	chr2-153477775-153479305	chr2	153477775	153479305	1531	*	Promoter (<=1kb)	2	153477338	153478762	1425	2	56475	ENST00000325926.4	0	ENSG00000177519	RPRM	reprimo, TP53 dependent G2 arrest mediator homolog	chr2-153477775-153479305	2.57927e-13	0.582295	0.134	0.09	5.65276e-08
1493	chr2-157627884-157629548	chr2	157627884	157629548	1665	*	Promoter (<=1kb)	2	157526767	157628864	102098	2	130399	ENST00000243349.13	0	ENSG00000123612	ACVR1C	activin A receptor type 1C	chr2-157627884-157629548	6.17234e-09	0.396457	0.167	0.126	0.00135274
1494	chr2-158456057-158458555	chr2	158456057	158458555	2499	*	Promoter (<=1kb)	2	158171073	158456753	285681	2	130940	ENST00000283233.10	0	ENSG00000153237	CCDC148	coiled-coil domain containing 148	chr2-158456057-158458555	2.10648e-08	0.267301	0.29	0.242	0.00461659
1495	chr2-158715797-158717684	chr2	158715797	158717684	1888	*	Intron (ENST00000449526.1/ENST00000449526.1, intron 2 of 2)	2	158678656	158723980	45325	2	100129029	ENST00000629904.2	6296	ENSG00000204380	PKP4-AS1	PKP4 antisense RNA 1	chr2-158715797-158717684	1.26316e-17	-0.73082	0.077	0.125	2.76835e-12
1496	chr2-159797420-159798620	chr2	159797420	159798620	1201	*	Promoter (<=1kb)	2	159768628	159798208	29581	2	9936	ENST00000259053.6	0	ENSG00000241399	CD302	CD302 molecule	chr2-159797420-159798620	3.46117e-10	0.577655	0.103	0.069	7.58553e-05
1497	chr2-160269285-160271017	chr2	160269285	160271017	1733	*	Promoter (<=1kb)	2	160257840	160271249	13410	2	100505984	ENST00000477514.1	232	ENSG00000285373	LINC02478	long intergenic non-protein coding RNA 2478	chr2-160269285-160271017	3.83452e-37	0.886519	0.189	0.102	8.40377e-32
1498	chr2-160406767-160408254	chr2	160406767	160408254	1488	*	Promoter (<=1kb)	2	160407810	160407882	73	2	100616364	ENST00000585005.1	0	ENSG00000283734	MIR4785	microRNA 4785	chr2-160406767-160408254	5.53213e-13	0.544802	0.147	0.099	1.21243e-07
1499	chr2-160492450-160494584	chr2	160492450	160494584	2135	*	Promoter (<=1kb)	2	160272151	160493379	221229	2	5937	ENST00000474820.5	0	ENSG00000153250	RBMS1	RNA binding motif single stranded interacting protein 1	chr2-160492450-160494584	1.21869e-14	0.508021	0.183	0.13	2.6709e-09
1500	chr2-164620549-164622041	chr2	164620549	164622041	1493	*	Promoter (<=1kb)	2	164492417	164621482	129066	2	2888	ENST00000263915.8	0	ENSG00000115290	GRB14	growth factor receptor bound protein 14	chr2-164620549-164622041	2.75907e-24	0.623199	0.216	0.14	6.0468e-19
1501	chr2-164839937-164842516	chr2	164839937	164842516	2580	*	Promoter (<=1kb)	2	164840661	165067564	226904	1	101929633	ENST00000670672.1	0	NA	LOC101929633	uncharacterized LOC101929633	chr2-164839937-164842516	3.47657e-09	0.312839	0.249	0.202	0.000761928
1502	chr2-1652357-1653678	chr2	1652357	1653678	1322	*	Promoter (<=1kb)	2	1649243	1653966	4724	2	7837	ENST00000493779.1	288	ENSG00000130508	PXDN	peroxidasin	chr2-1652357-1653678	3.01032e-10	0.516294	0.126	0.087	6.59746e-05
1503	chr2-166375171-166376530	chr2	166375171	166376530	1360	*	Promoter (<=1kb)	2	166195185	166375944	180760	2	6335	ENST00000642356.2	0	ENSG00000169432	SCN9A	sodium voltage-gated channel alpha subunit 9	chr2-166375171-166376530	3.94043e-20	0.810123	0.12	0.068	8.63588e-15
1504	chr2-167292304-167294272	chr2	167292304	167294272	1969	*	Promoter (<=1kb)	2	167293001	167874045	581045	1	8708	ENST00000392690.4	0	ENSG00000172318	B3GALT1	beta-1,3-galactosyltransferase 1	chr2-167292304-167294272	1.33323e-07	0.383004	0.149	0.114	0.0292193
1505	chr2-168246161-168248089	chr2	168246161	168248089	1929	*	Promoter (<=1kb)	2	167954022	168247595	293574	2	27347	ENST00000355999.5	0	ENSG00000198648	STK39	serine/threonine kinase 39	chr2-168246161-168248089	4.18128e-17	0.516233	0.21	0.145	9.16373e-12
1506	chr2-169798342-169799916	chr2	169798342	169799916	1575	*	Promoter (<=1kb)	2	169798871	169812064	13194	1	6741	ENST00000260956.9	0	ENSG00000138385	SSB	small RNA binding exonuclease protection factor La	chr2-169798342-169799916	1.64255e-10	0.460622	0.156	0.111	3.59984e-05
1507	chr2-170770017-170771595	chr2	170770017	170771595	1579	*	Promoter (<=1kb)	2	170700368	170770773	70406	2	101926913	ENST00000671292.1	0	ENSG00000234350	ERICH2-DT	ERICH2 divergent transcript	chr2-170770017-170771595	1.18548e-12	0.431722	0.207	0.152	2.59812e-07
1508	chr2-171687063-171688563	chr2	171687063	171688563	1501	*	Promoter (<=1kb)	2	171687409	171726081	38673	1	1781	ENST00000452242.5	0	ENSG00000077380	DYNC1I2	dynein cytoplasmic 1 intermediate chain 2	chr2-171687063-171688563	4.75073e-12	0.500152	0.156	0.11	1.04118e-06
1509	chr2-172101849-172103152	chr2	172101849	172103152	1304	*	Promoter (<=1kb)	2	172103006	172109982	6977	1	104326193	ENST00000448117.1	0	ENSG00000236651	DLX2-DT	DLX2 divergent transcript	chr2-172101849-172103152	8.86622e-14	0.585637	0.139	0.091	1.94313e-08
1510	chr2-174395130-174396798	chr2	174395130	174396798	1669	*	Promoter (<=1kb)	2	174395730	174427864	32135	1	79634	ENST00000437944.5	0	ENSG00000144306	SCRN3	secernin 3	chr2-174395130-174396798	8.34404e-08	0.414419	0.135	0.1	0.0182869
1511	chr2-176079293-176080817	chr2	176079293	176080817	1525	*	3' UTR	2	176077472	176083962	6491	2	344191	ENST00000308618.5	3145	ENSG00000174279	EVX2	even-skipped homeobox 2	chr2-176079293-176080817	1.48476e-11	0.622074	0.103	0.068	3.25401e-06
1512	chr2-177391908-177393270	chr2	177391908	177393270	1363	*	Promoter (<=1kb)	2	177234185	177392684	158500	2	100130691	ENST00000699413.1	0	ENSG00000213963	LOC100130691	Putative uncharacterized protein FLJ44553	chr2-177391908-177393270	1.27878e-07	0.440817	0.119	0.086	0.0280258
1513	chr2-178193520-178195530	chr2	178193520	178195530	2011	*	Promoter (<=1kb)	2	178194481	178395772	201292	1	114880	ENST00000392505.6	0	ENSG00000079156	OSBPL6	oxysterol binding protein like 6	chr2-178193520-178195530	2.12744e-07	0.284345	0.236	0.191	0.0466252
1514	chr2-189673472-189675100	chr2	189673472	189675100	1629	*	Promoter (<=1kb)	2	189674290	189761193	86904	1	150709	ENST00000441800.5	0	ENSG00000151687	ANKAR	ankyrin and armadillo repeat containing	chr2-189673472-189675100	1.98286e-07	0.391915	0.14	0.106	0.0434565
1515	chr2-190342979-190344635	chr2	190342979	190344635	1657	*	Promoter (<=1kb)	2	190252166	190344193	92028	2	26275	ENST00000409934.1	0	ENSG00000198130	HIBCH	3-hydroxyisobutyryl-CoA hydrolase	chr2-190342979-190344635	3.60784e-11	0.499519	0.144	0.101	7.90697e-06
1516	chr2-190418356-190419925	chr2	190418356	190419925	1570	*	Intron (ENST00000417958.5/54842, intron 2 of 3)	2	190408355	190502314	93960	1	54842	ENST00000392328.6	10001	ENSG00000151690	MFSD6	major facilitator superfamily domain containing 6	chr2-190418356-190419925	2.0489e-19	-0.807151	0.07	0.117	4.4904e-14
1517	chr2-190533843-190535102	chr2	190533843	190535102	1260	*	Promoter (<=1kb)	2	190504338	190534722	30385	2	100131211	ENST00000409150.8	0	ENSG00000189362	NEMP2	nuclear envelope integral membrane protein 2	chr2-190533843-190535102	3.91825e-09	0.474592	0.128	0.09	0.000858727
1518	chr2-200305872-200307761	chr2	200305872	200307761	1890	*	Promoter (<=1kb)	2	200305881	200419333	113453	1	26010	ENST00000439084.5	0	ENSG00000196141	SPATS2L	spermatogenesis associated serine rich 2 like	chr2-200305872-200307761	1.87004e-09	0.436551	0.151	0.111	0.000409839
1519	chr2-20113271-20115000	chr2	20113271	20115000	1730	*	Distal Intergenic	2	20052114	20054501	2388	1	105373463	ENST00000452342.3	61157	NA	LAPTM4A-DT	LAPTM4A divergent transcript	chr2-20113271-20115000	1.49221e-22	-0.604483	0.145	0.21	3.27034e-17
1520	chr2-201642129-201643665	chr2	201642129	201643665	1537	*	Promoter (<=1kb)	2	201620184	201642944	22761	2	65062	ENST00000409444.6	0	ENSG00000155755	TMEM237	transmembrane protein 237	chr2-201642129-201643665	3.27812e-11	0.439404	0.18	0.13	7.18435e-06
1521	chr2-20189523-20190543	chr2	20189523	20190543	1021	*	Distal Intergenic	2	20204002	20223388	19387	2	6382	ENST00000482879.5	32845	ENSG00000115884	SDC1	syndecan 1	chr2-20189523-20190543	1.15361e-16	-0.693071	0.082	0.127	2.52827e-11
1522	chr2-202237153-202239115	chr2	202237153	202239115	1963	*	Promoter (<=1kb)	2	202206182	202238597	32416	2	7341	ENST00000392246.7	0	ENSG00000116030	SUMO1	small ubiquitin like modifier 1	chr2-202237153-202239115	5.53578e-08	0.372237	0.166	0.126	0.0121323
[truncated: 1,337 more rows]

## Sheet: ST3B
	peaks	seqnames	start	end	width	strand	annotation	geneChr	geneStart	geneEnd	geneLength	geneStrand	geneId	transcriptId	distanceToTSS	ENSEMBL	SYMBOL	GENENAME	X	p_val	avg_log2FC	pct.1	pct.2	p_val_adj
[truncated: 2,254 more rows]

[truncated: 1 more sheets: ST3C]
