# Supplementary material for: Decoding drug-responsive cell subpopulations in triple-negative breast cancer using single-cell multiomics
Source: iScience. 2026 Mar 21;29(5):115445. doi: 10.1016/j.isci.2026.115445 (PMC13138057; doi:10.1016/j.isci.2026.115445)
Supplement: Table S4. Results from the literature search supporting the biological meanings of states in the TCGA model, related to Figure 1 — (A) Gene literature annotations for TCGA F0 identity. (B) Gene literature annotations for TCGA F1 identity. (C) Gene literature annotations for TCGA F2 identity. (D) Gene literature annotations for TCGA F3 identity. (E) Gene literature annotations for TCGA F5 identity. [file mmc5.xlsx]

## Sheet: ST4A
TNBC samples (50 samples in this state)	# of cell lines that satisfied the criteria for the gene (gene expression log2 fold change above 6)	gene	#TNBC paper	# BC paper (including TNBC paper)	# cancer paper (including BC and TNBC paper)	relevant pathway/key words	representative publications	gene annotation
	50	IGFBP2	6	130	804	regulates β-catenin by IGFBP2 in breast cancer cells and most importantly, combined expression of IGFBP2 and β-catenin is associated with lymph node metastasis of breast tumors.	1. Sehgal P, Kumar N, Praveen Kumar VR, et al. Regulation of protumorigenic pathways by insulin like growth factor binding protein2 and its association along with β-catenin in breast cancer lymph node metastasis. Mol Cancer. 2013;12:63. Published 2013 Jun 16. doi:10.1186/1476-4598-12-63
	50	CRYAB	5	25	129	CRYAB functions as a molecular chaperone to bind to and correct intracellular misfolded/unfolded proteins such as vascular endothelial growth factor (VEGF), preventing non-specific protein aggregations under the influence of the tumour microenvironment stress and/or anti-cancer treatments including bevacizumab therapy; enhance cell migration in basal-like 2 triple-negative breast cancer cells	1. Chen Z, Ruan Q, Han S, et al. Discovery of structure-based small molecular inhibitor of αB-crystallin against basal-like/triple-negative breast cancer development in vitro and in vivo. Breast Cancer Res Treat. 2014;145(1):45-59. doi:10.1007/s10549-014-2940-8 2. Yang L, Higashisaka K, Haga Y, Tsujino H, Nagano K, Tsutsumi Y. Alpha-crystallin B chains enhance cell migration in basal-like 2 tripl…
	50	ROPN1B	1	2	3	known basal characteristics of TNBC	1. Wu W, Warner M, Wang L, et al. Drivers and suppressors of triple-negative breast cancer. Proc Natl Acad Sci U S A. 2021;118(33):e2104162118. doi:10.1073/pnas.2104162118
	50	S100A1	0	19	152	S100A1/Hippo axis to promote breast cancer tumorigenesis and progression	1. Huang P, Xue J. Long non‑coding RNA FOXD2‑AS1 regulates the tumorigenesis and progression of breast cancer via the S100 calcium binding protein A1/Hippo signaling pathway. Int J Mol Med. 2020;46(4):1477-1489. doi:10.3892/ijmm.2020.4699
	49	SOX10	52	145	1522	a novel HMG-box-containing tumor suppressor; known basal characteristics of TNBC; In addition, SOX10 was more correlated to basal-like breast cancer (BLBC) than five-marker-negative subtype among the TNBCs.	1. Wu W, Warner M, Wang L, et al. Drivers and suppressors of triple-negative breast cancer. Proc Natl Acad Sci U S A. 2021;118(33):e2104162118. doi:10.1073/pnas.2104162118 2. Jamidi SK, Hu J, Aphivatanasiri C, et al. Sry-related high-mobility-group/HMG box 10 (SOX10) as a sensitive marker for triple-negative breast cancer. Histopathology. 2020;77(6):936-948. doi:10.1111/his.14118
	49	EN1	8	21	123	genes involved in WNT and Hedgehog signaling, neurogenesis, and axonal guidance are direct EN1 transcriptional targets; EN1 transcription factor regulates neurogenesis-related genes and is associated with brain metastasis in triple-negative breast cancer; Engrailed-1 (EN1) homeobox transcription factor as a key BRD4-S (the oncogenic BRD4 short isoform) coregulator; more easy to develop brain meta…	1. Peluffo G, Subedee A, Harper NW, et al. EN1 Is a Transcriptional Dependency in Triple-Negative Breast Cancer Associated with Brain Metastasis. Cancer Res. 2019;79(16):4173-4183. doi:10.1158/0008-5472.CAN-18-3264 2. Wu SY, Lee CF, Lai HT, et al. Opposing Functions of BRD4 Isoforms in Breast Cancer. Mol Cell. 2020;78(6):1114-1132.e10. doi:10.1016/j.molcel.2020.04.034 3. Di Mauro C, Rosa R, D'Ama…
	49	MUC16	2	65	1025	MUC16 induced rapid G2/M transition via interactions with JAK2 for increased proliferation and anti-apoptosis in breast cancer cells; co-expression of MSLN and MUC16 correlated with poor patient relapse-free survival (RFS) in breast cancer patients	1. Lakshmanan I, Ponnusamy MP, Das S, et al. MUC16 induced rapid G2/M transition via interactions with JAK2 for increased proliferation and anti-apoptosis in breast cancer cells. Oncogene. 2012;31(7):805-817. doi:10.1038/onc.2011.297 2. Einama T, Yamagishi Y, Takihata Y, et al. Co-expression of mesothelin and CA125/MUC16 is a prognostic factor for breast cancer, especially in luminal-type breast …
	49	GPRC5A	0	15	104	tumor-suppresive effects; GPRC5A as a protective factor against the progression of human triple-negative breast cancer by increasing cell apoptosis via the regulation of the PI3K/Akt signaling pathway.	1. Yang L, Zhao S, Zhu T, Zhang J. GPRC5A Is a Negative Regulator of the Pro-Survival PI3K/Akt Signaling Pathway in Triple-Negative Breast Cancer. Front Oncol. 2021;10:624493. Published 2021 Feb 16. doi:10.3389/fonc.2020.624493 2. Yang L, Ma T, Zhang J. GPRC5A exerts its tumor-suppressive effects in breast cancer cells by inhibiting EGFR and its downstream pathway. Oncol Rep. 2016;36(5):2983-2990…
	49	ACTG2	0	2	39	may be associated with cisplatin resistance.	1. Watson MB, Lind MJ, Smith L, Drew PJ, Cawkwell L. Expression microarray analysis reveals genes associated with in vitro resistance to cisplatin in a cell line model. Acta Oncol. 2007;46(5):651-658. doi:10.1080/02841860601156157
	49	SHC4	0	2	19	basal-like breast cancer biomarker	1. Maind A, Raut S. Identifying condition specific key genes from basal-like breast cancer gene expression data. Comput Biol Chem. 2019;78:367-374. doi:10.1016/j.compbiolchem.2018.12.022
	49	MIA	0	0	4	MIA is closely involved in tumor progression and nodal metastasis by the increments of VEGF-C and VEGF-D in oral squamous cell carcinomas (OSCC)	1. Sasahira T, Kirita T, Oue N, et al. High mobility group box-1-inducible melanoma inhibitory activity is associated with nodal metastasis and lymphangiogenesis in oral squamous cell carcinoma. Cancer Sci. 2008;99(9):1806-1812. doi:10.1111/j.1349-7006.2008.00894.x
	47	SOX8	4	6	46	SOX8 regulates cancer stem-like properties and cisplatin-induced EMT in tongue squamous cell carcinoma by acting on the Wnt/β-catenin pathway; SOX8 is used as a signature of basal-like immune-suppressed triple-negative breast cancer	1. Xie SL, Fan S, Zhang SY, et al. SOX8 regulates cancer stem-like properties and cisplatin-induced EMT in tongue squamous cell carcinoma by acting on the Wnt/β-catenin pathway. Int J Cancer. 2018;142(6):1252-1265. doi:10.1002/ijc.31134 2. Grimm D, Bauer J, Wise P, et al. The role of SOX family members in solid tumours and metastasis. Semin Cancer Biol. 2020;67(Pt 1):122-153. doi:10.1016/j.semcan…
	47	KLK10	1	37	137
	47	KLK6	1	34	192	tumor suppressor of breast cancer; involved in skin desquamation and keratinization processes	1. Pampalakis G, Zingkou E, Sidiropoulos KG, et al. Biochemical pathways mediated by KLK6 protease in breast cancer. Mol Oncol. 2019;13(11):2329-2343. doi:10.1002/1878-0261.12493
	47	KRT81	0	6	30	basal-like cytokeratins
	47	SOX6	0	3	111		1. Chen L, Xie Y, Ma X, et al. SOX6 represses tumor growth of clear cell renal cell carcinoma by HMG domain-dependent regulation of Wnt/β-catenin signaling. Mol Carcinog. 2020;59(10):1159-1173. doi:10.1002/mc.23246
	46	LCN2	13	104	620	oncogene in TNBC; Its abnormal expression serves critical roles in the epithelial-to-mesenchymal transition process, angiogenesis, and cell migration and invasion in breast cancer.	1. Cheng G, Sun X, Wang J, et al. HIC1 silencing in triple-negative breast cancer drives progression through misregulation of LCN2. Cancer Res. 2014;74(3):862-872. doi:10.1158/0008-5472.CAN-13-2420 2. Guo P, Yang J, Huang J, Auguste DT, Moses MA. Therapeutic genome editing of triple-negative breast tumors using a noncationic and deformable nanolipogel. Proc Natl Acad Sci U S A. 2019;116(37):18295…
	46	C8orf46	0	0	3
	45	KLK5	2	32	115
	45	TTYH1	2	4	21
	45	DSG3	1	7	169	DSG3 Facilitates Cancer Cell Growth and Invasion through the DSG3-Plakoglobin-TCF/LEF-Myc/Cyclin D1/MMP Signaling Pathway	1. Chen YJ, Lee LY, Chao YK, et al. DSG3 facilitates cancer cell growth and invasion through the DSG3-plakoglobin-TCF/LEF-Myc/cyclin D1/MMP signaling pathway. PLoS One. 2013;8(5):e64088. Published 2013 May 30. doi:10.1371/journal.pone.0064088
	44	LGR6	3	9	79	LGR6 Promotes Tumor Proliferation and Metastasis through Wnt/β-Catenin Signaling in TNBC; LGR6 activated a novel β-catenin/TCF7L2/LGR6-positive feedback loop in LGR6high cervical cancer stem cells (CSCs)	1. Kong Y, Ou X, Li X, et al. LGR6 Promotes Tumor Proliferation and Metastasis through Wnt/β-Catenin Signaling in Triple-Negative Breast Cancer. Mol Ther Oncolytics. 2020;18:351-359. Published 2020 Jun 24. doi:10.1016/j.omto.2020.06.020; Feng, Q., Li, S., Ma, HM. et al. LGR6 activates the Wnt/β-catenin signaling pathway and forms a β-catenin/TCF7L2/LGR6 feedback loop in LGR6high cervical cancer s…
	44	NCCRP1	1	1	6
	44	CACNG4	0	3	7
	44	CALML5	0	1	14
	44	CHRM1	0	0	21
	44	SCRG1	0	0	5
	43	KLK7	3	20	116	involved in skin desquamation and keratinization processes	1. Geng X, Babayeva L, Walch A, et al. High levels of KLK7 protein expression are related to a favorable prognosis in triple-negative breast cancer patients. Am J Cancer Res. 2020;10(6):1785-1792. Published 2020 Jun 1.
	43	LY6K	1	9	38	Ly6K/E was required for TGFβ signaling and proliferation in breast cancer cells, where they contributed to phosphorylation of Smad1/5 and Smad2/3. Furthermore, Ly6K/E promoted cytokine-induced PDL1 expression and activation and binding of NK cells to cancer cells.	1. AlHossiny M, Luo L, Frazier WR, et al. Ly6E/K Signaling to TGFβ Promotes Breast Cancer Progression, Immune Escape, and Drug Resistance. Cancer Res. 2016;76(11):3376-3386. doi:10.1158/0008-5472.CAN-15-2654
	43	FBN3	0	1	23
	42	MSLN	13	41	471	co-expression of MSLN and MUC16 correlated with poor patient relapse-free survival (RFS) in breast cancer patients; Mesothelin promotes anchorage-independent growth and prevents anoikis via extracellular signal-regulated kinase signaling pathway in human breast cancer cells	1. Uehara N, Matsuoka Y, Tsubura A. Mesothelin promotes anchorage-independent growth and prevents anoikis via extracellular signal-regulated kinase signaling pathway in human breast cancer cells. Mol Cancer Res. 2008;6(2):186-193. doi:10.1158/1541-7786.MCR-07-0254 2. Einama T, Yamagishi Y, Takihata Y, et al. Co-expression of mesothelin and CA125/MUC16 is a prognostic factor for breast cancer, esp…
	42	FOLR1	12	27	177	FOLR1 overexpression promoted folate uptake and growth advantage in TNBC	1. Necela BM, Crozier JA, Andorfer CA, et al. Folate receptor-α (FOLR1) expression and function in triple negative tumors [published correction appears in PLoS One. 2015;10(4):e0127133. Aspita, Alvaro Moreno [corrected to Moreno-Aspitia, Alvaro]]. PLoS One. 2015;10(3):e0122209. Published 2015 Mar 27. doi:10.1371/journal.pone.0122209
	42	AQP5	3	29	193
	40	FGFR3	10	114	1697	FGF receptor (FGFR, including FGFR3) signalling as a critical regulator of vascular development. This is achieved by FGF-dependent control of c-MYC (MYC) expression that, in turn, regulates expression of the glycolytic enzyme hexokinase 2 (HK2)	1. Yu P, Wilhelm K, Dubrac A, et al. FGF-dependent metabolic control of vascular development. Nature. 2017;545(7653):224-228. doi:10.1038/nature22322
	40	NPR3	1	4	35
	39	ART3	2	2	9	ART3 regulates triple-negative breast cancer cell function via activation of Akt and ERK pathways	1. Tan L, Song X, Sun X, Wang N, Qu Y, Sun Z. ART3 regulates triple-negative breast cancer cell function via activation of Akt and ERK pathways. Oncotarget. 2016;7(29):46589-46602. doi:10.18632/oncotarget.10306
	39	KLK8	1	10	64
	38	PTPRZ1	2	9	103
	38	SLC15A1	0	6	62
	38	C19orf21	0	0	3
	37	DNER	5	10	80	DNER promotes epithelial-mesenchymal transition and prevents chemosensitivity through the Wnt/β-catenin pathway in breast cancer	1. Wang Z, Li Z, Wu Q, et al. DNER promotes epithelial-mesenchymal transition and prevents chemosensitivity through the Wnt/β-catenin pathway in breast cancer. Cell Death Dis. 2020;11(8):642. Published 2020 Aug 18. doi:10.1038/s41419-020-02903-1
	37	CRLF1	0	0	11
	36	COL2A1	1	12	166
	36	KLK11	1	12	61
	36	SIX3	1	5	39	reported to be a negative regulator of the Wnt pathway	1. Zheng Y, Zeng Y, Qiu R, et al. The Homeotic Protein SIX3 Suppresses Carcinogenesis and Metastasis through Recruiting the LSD1/NuRD(MTA3) Complex. Theranostics. 2018;8(4):972-989. Published 2018 Jan 1. doi:10.7150/thno.22328
	36	TGM1	0	1	24
	36	KRT86	0	0	1
	35	DLX6	1	10	112
	35	COL11A2	0	15	102
	35	PPP2R2C	0	1	24
	34	DLX5	0	7	74
	34	FAM19A3	0	0	1
	33	DUOXA1	0	1	9
	33	C2orf72	0	0	1
	32	GPR64	0	3	15
	31	CRHR1	0	8	44
	31	CYP27C1	0	0	4
	31	PRSS33	0	0	2
	30	OCA2	0	3	96
	30	SHISA9	0	0	4
	30	RNF182	0	0	3
	29	TNNT1	0	2	20
	29	C2orf82	0	0	0
	29	C6orf218	0	0	0
	28	OPRK1	1	3	21
	28	C6orf15	0	0	2
	28	RASGEF1C	0	0	1
	27	NKX2-5	0	6	116
	27	CTNND2	0	2	29
	27	ITIH5L	0	0	0
	26	EEF1A2	3	25	125
	26	BPI	1	102	570
	26	SBSN	0	1	19
	26	NUPR2	0	0	3
	26	LINC01139	0	0	2
	25	ABCA13	0	4	17
	25	WNK4	0	1	13
	25	OBP2B	0	0	2
	25	C1QL4	0	0	1
	24	TRPM8	1	20	265
	24	CHST4	1	2	14
	24	CCKBR	0	2	78
	24	UMODL1	0	1	5
	23	ZFP57	0	1	25
	23	KLHL38	0	1	4
	22	BARX1	0	0	32
	22	KRT83	0	0	2
	21	KRT9	0	0	9
	20	COL9A1	0	2	9
	20	PCP4L1	0	1	2
	19	SPDYC	1	1	1
	19	ZIC4	0	3	45
	19	SCEL	0	0	27
	19	SPSB4	0	0	2
	18	SDR16C5	2	2	8
	18	NCAN	1	2	20
	18	LPPR3	0	0	2
	17	MOG	0	11	380
	17	GABRB3	0	0	22
	16	CMTM5	1	5	26
	15	ICAM5	0	7	20
	15	KBTBD12	0	0	1
	15	LOC645323	0	0	0
	14	XAGE2	1	3	5
	14	LMO1	0	7	112
	14	ZIC2	0	7	83
	14	CA6	0	7	28
	13	DLL3	1	11	183
	13	RGR	0	5	59
	13	GABRA5	0	1	9
	12	ZIC5	0	1	33
	11	ZFP42	0	0	40
	10	KLHL34	0	0	2
	10	LOC100271831	0	0	0
	9	FSTL4	0	1	5
	9	TMEM151A	0	0	0
	8	C11orf86	1	1	1
	8	ZMYND10	0	6	49
	8	PSORS1C2	0	0	3
	7	ABCC11	1	34	74
	7	KLK13	0	12	46
	7	TEX15	0	2	7
	7	VAX1	0	0	9
	6	PRDM13	2	2	11
	6	SLC7A4	0	1	8
	6	C16orf73	0	0	0
	5	RAPSN	0	3	13
	5	LOC93429	0	0	0
	4	KCNK9	3	14	40
	4	DLX6-AS1	1	6	88
	4	DMRT1	0	3	84
	4	UNC5D	0	2	25
	4	IGLON5	0	1	11
	4	FOXI3	0	0	4
	3	PRR18	0	0	0
	2	OBP2A	0	0	4
	2	C4orf51	0	0	0
	2	MIMT1	0	0	0
	1	HRK	1	14	114
	1	FGF21	1	6	271
	1	KCNJ4	0	0	4
	0	HOXC12	0	1	8
	0	CALCB	0	0	9
	0	LINC00552	0	0	0
	HALLMARK_DNA_REPAIR (150 genes)	genes that are significantly different between F2 and non-F2 cells	F0 cells are higher/lower than non-F0 cells			key words	literatures
		DGCR8	higher			This gene encodes a subunit of the microprocessor complex which mediates the biogenesis of microRNAs from the primary microRNA transcript. The encoded protein is a double-stranded RNA binding protein that functions as the non-catalytic subunit of the microprocessor complex.
		NPR2	higher			This gene encodes natriuretic peptide receptor B, one of two integral membrane receptors for natriuretic peptides. Both NPR1 and NPR2 contain five functional domains: an extracellular ligand-binding domain, a single membrane-spanning region, and intracellularly a protein kinase homology domain, a helical hinge region involved in oligomerization, and a carboxyl-terminal guanylyl cyclase catalytic …
		NT5C	higher			This gene encodes a nucleotidase that catalyzes the dephosphorylation of the 5' deoxyribonucleotides (dNTP) and 2'(3')-dNTP and ribonucleotides, but not 5' ribonucleotides. Of the different forms of nucleotidases characterized, this enzyme is unique in its preference for 5'-dNTP. It may be one of the enzymes involved in regulating the size of dNTP pools in cells. Alternatively spliced transcript …
		PDE6G	higher			This gene encodes the gamma subunit of cyclic GMP-phosphodiesterase, which is composed of alpha- and beta- catalytic subunits and two identical, inhibitory gamma subunits. This gene is expressed in rod photoreceptors and functions in the phototransduction signaling cascade.
		POLH	higher			This gene encodes a member of the Y family of specialized DNA polymerases. It copies undamaged DNA with a lower fidelity than other DNA-directed polymerases. However, it accurately replicates UV-damaged DNA; when thymine dimers are present, this polymerase inserts the complementary nucleotides in the newly synthesized DNA, thereby bypassing the lesion and suppressing the mutagenic effect of UV-in…
		RBX1	higher			E3 ubiquitin ligase component of multiple cullin-RING-based E3 ubiquitin-protein ligase (CRLs) complexes which mediate the ubiquitination and subsequent proteasomal degradation of target proteins, including proteins involved in cell cycle progression, signal transduction, transcription and transcription-coupled nucleotide excision repair
		SNAPC5	higher			This gene encodes a subunit of the small nuclear RNA (snRNA)-activating protein complex that plays a role in the transcription of snRNA genes. This complex binds to the promoters of snRNA genes transcribed by either RNA polymerase II or III and recruits other regulatory factors to activate snRNA gene transcription.
		SUPT5H	higher			Enables enzyme binding activity and protein heterodimerization activity. Involved in positive regulation of macroautophagy; regulation of RNA metabolic process; and transcription elongation from RNA polymerase II promoter. Located in nucleoplasm.
		SUPT4H1	higher			This gene encodes the small subunit of DRB (5,6-dichloro-1-beta-d-ribofuranosylbenzimidazole) sensitivity-inducing factor (DSIF) complex, which regulates mRNA processing and transcription elongation by RNA polymerase II.
		TAF1C	higher			Initiation of transcription by RNA polymerase I requires the formation of a complex composed of the TATA-binding protein (TBP) and three TBP-associated factors (TAFs) specific for RNA polymerase I. This complex, known as SL1, binds to the core promoter of ribosomal RNA genes to position the polymerase properly and acts as a channel for regulatory signals. This gene encodes the largest SL1-specifi…
		VPS28	higher			This gene encodes a protein subunit of the ESCRT-I complex (endosomal complexes required for transport), which functions in the transport and sorting of proteins into subcellular vesicles. This complex can also be hijacked to facilitate the budding of enveloped viruses from the cell membrane. Alternative splicing results in multiple transcript variants encoding different isoforms.
		VPS37D	higher			Predicted to be involved in protein targeting to membrane; protein targeting to vacuole; and ubiquitin-dependent protein catabolic process via the multivesicular body sorting pathway. Located in extracellular exosome. Part of ESCRT I complex.
		ZNF707	higher			Predicted to enable DNA-binding transcription factor activity and RNA polymerase II cis-regulatory region sequence-specific DNA binding activity. Predicted to be involved in regulation of transcription by RNA polymerase II. Predicted to be located in nucleus.
		ZWINT	lower			This gene encodes a protein that is clearly involved in kinetochore function although an exact role is not known. It interacts with ZW10, another kinetochore protein, possibly regulating the association between ZW10 and kinetochores. The encoded protein localizes to prophase kinetochores before ZW10 does and it remains detectable on the kinetochore until late anaphase. It has a uniform distributi…
	HALLMARK_HEDGEHOG (36 genes)
		CELSR1	higher
		CNTFR	higher
		GLI1	higher
		L1CAM	higher
		MYH9	higher
		NKX6-1	higher
		NRP2	higher				1. Goel HL, Pursell B, Chang C, et al. GLI1 regulates a novel neuropilin-2/α6β1 integrin based autocrine pathway that contributes to breast cancer initiation. EMBO Mol Med. 2013;5(4):488-508. doi:10.1002/emmm.201202078 2. Hillman RT, Feng BY, Ni J, et al. Neuropilins are positive regulators of Hedgehog signal transduction [published correction appears in Genes Dev. 2012 Mar 15;26(6):630]. Genes D…
		PLG	higher
		SHH	higher

## Sheet: ST4B
TNBC samples ( 21 samples in this state)	# of cell lines that satisfied the criteria for the gene	gene	#TNBC paper	# BC paper (including TNBC paper)	# cancer paper (including BC and TNBC paper)	relevant pathway/key words	representative publications	gene annotation
	21	CA9	21	185	1537	hypoxia-regulated gene; JQ1 significantly modulated hypoxia-induced genes, including CA9 and VEGF-A; induced by HIF	1. da Motta LL, Ledaki I, Purshouse K, et al. The BET inhibitor JQ1 selectively impairs tumour response to hypoxia and downregulates CA9 and angiogenesis in triple negative breast cancer. Oncogene. 2017;36(1):122-132. doi:10.1038/onc.2016.184
	21	KRT5	17	65	237	basal marker
	21	S100A9	5	76	661	S100A8/A9-RAGE-FAK-YAP circuitry; EMT; myeloid-derived suppressor cell marker in TNBC	1. Rigiracciolo DC, Nohata N, Lappano R, et al. Focal Adhesion Kinase (FAK)-Hippo/YAP transduction signaling mediates the stimulatory effects exerted by S100A8/A9-RAGE system in triple-negative breast cancer (TNBC). J Exp Clin Cancer Res. 2022;41(1):193. Published 2022 Jun 3. doi:10.1186/s13046-022-02396-0 2. Yin C, Li H, Zhang B, et al. RAGE-binding S100A8/A9 promotes the migration and invasion …
	21	SLPI	3	15	182	SLPI physically interacts with the retinoblastoma tumor suppressor protein (Rb) and releases FoxM1 from the Rb-FoxM1 complex, which may activate FoxM1 target genes involved in TNBC metastasis.	1. Kozin SV, Maimon N, Wang R, et al. Secretory leukocyte protease inhibitor (SLPI) as a potential target for inhibiting metastasis of triple-negative breast cancers. Oncotarget. 2017;8(65):108292-108302. Published 2017 Nov 26. doi:10.18632/oncotarget.22660
	21	GSDMC	0	8	41	transcriptionally induced by p-Stat3 and PD-L1 under hypoxia, causing tumor necrosis; high expression of GSDMC correlates with poor survival; have a correlation with tumor immune cell infiltration in breast cancer	1. Hou J, Zhao R, Xia W, et al. PD-L1-mediated gasdermin C expression switches apoptosis to pyroptosis in cancer cells and facilitates tumour necrosis [published correction appears in Nat Cell Biol. 2020 Nov;22(11):1396]. Nat Cell Biol. 2020;22(10):1264-1275. doi:10.1038/s41556-020-0575-z 2. Sun K, Chen RX, Li JZ, Luo ZX. LINC00511/hsa-miR-573 axis-mediated high expression of Gasdermin C associat…
	21	ANXA8	0	4	24	ANXA8 as a potential mediator of quiescence in the normal mouse mammary ductal epithelium, while its expression in basal-like breast cancers may be linked to ANXA8's association with their specific cells of origin.	1. Iglesias JM, Cairney CJ, Ferrier RK, et al. Annexin A8 identifies a subpopulation of transiently quiescent c-kit positive luminal progenitor cells of the ductal mammary epithelium. PLoS One. 2015;10(3):e0119718. Published 2015 Mar 24. doi:10.1371/journal.pone.0119718
	20	S100A8	8	97	603	S100A8/A9-RAGE-FAK-YAP; EMT	1. Rigiracciolo DC, Nohata N, Lappano R, et al. Focal Adhesion Kinase (FAK)-Hippo/YAP transduction signaling mediates the stimulatory effects exerted by S100A8/A9-RAGE system in triple-negative breast cancer (TNBC). J Exp Clin Cancer Res. 2022;41(1):193. Published 2022 Jun 3. doi:10.1186/s13046-022-02396-0 2. Yin C, Li H, Zhang B, et al. RAGE-binding S100A8/A9 promotes the migration and invasion …
	20	KRT6A	3	17	82	basal epithelial lineage marker
	20	KRT6B	1	9	40	basal epithelial lineage marker
	20	NCCRP1	1	1	6	Combined targeting of KRT23 and NCCRP1 as a potential novel therapeutic approach for the treatment of triple-negative breast cancer	1. Zhou J, Qian W, Huang C, et al. Combined targeting of KRT23 and NCCRP1 as a potential novel therapeutic approach for the treatment of triple-negative breast cancer. Gland Surg. 2022;11(10):1673-1682. doi:10.21037/gs-22-486
	20	KRT6C	0	7	27	basal epithelial lineage marker (?)
	19	PTK6	9	105	179	promote EMT via SNAIL-Dependent E-Cadherin Regulation in TNBC; Is Induced by HIF, Glucocorticoid Receptor, and PELP1-Mediated Stress Signaling in Triple-Negative Breast Cancer; phosphorylate HIF1α at Tyr 565, leading to normoxic HIF1α stabilization and promoting breast cancer glycolysis reprogramming; HIF-1α/2α as novel regulators of Brk expression and suggest that Brk is a key mediator of hypoxi…	1. Ito K, Park SH, Nayak A, Byerly JH, Irie HY. PTK6 Inhibition Suppresses Metastases of Triple-Negative Breast Cancer via SNAIL-Dependent E-Cadherin Regulation. Cancer Res. 2016;76(15):4406-4417. doi:10.1158/0008-5472.CAN-15-3445 2. Regan Anderson TM, Ma SH, Raj GV, et al. Breast Tumor Kinase (Brk/PTK6) Is Induced by HIF, Glucocorticoid Receptor, and PELP1-Mediated Stress Signaling in Triple-Neg…
	19	KLK7	3	20	116	involved in skin desquamation and keratinization processes	1. Geng X, Babayeva L, Walch A, et al. High levels of KLK7 protein expression are related to a favorable prognosis in triple-negative breast cancer patients. Am J Cancer Res. 2020;10(6):1785-1792. Published 2020 Jun 1.
	19	KLK6	1	34	192	tumor suppressor of breast cancer; involved in skin desquamation and keratinization processes	1. Pampalakis G, Zingkou E, Sidiropoulos KG, et al. Biochemical pathways mediated by KLK6 protease in breast cancer. Mol Oncol. 2019;13(11):2329-2343. doi:10.1002/1878-0261.12493
	18	S100A7	5	64	200	mediated by RAGE and then activate ERK, NF-κB to induce TNBC growth and metastasis	1. Nasser MW, Wani NA, Ahirwar DK, et al. RAGE mediates S100A7-induced breast cancer growth and metastasis by modulating the tumor microenvironment. Cancer Res. 2015;75(6):974-985. doi:10.1158/0008-5472.CAN-14-2161
	18	KLK8	1	10	64	involved in skin desquamation and keratinization processes
	18	RORC	0	17	207	lipid sensor; onco-suppressor	1. Garattini E, Bolis M, Gianni' M, Paroni G, Fratelli M, Terao M. Lipid-sensors, enigmatic-orphan and orphan nuclear receptors as therapeutic targets in breast-cancer. Oncotarget. 2016;7(27):42661-42682. doi:10.18632/oncotarget.7410
	18	CNTNAP2	0	3	73	---
	18	PI3				involved in keratinization
	17	LY6D	3	7	52	Basal-like breast cancer specific gene	1. Jiang D, Qiu T, Peng J, et al. YB-1 is a positive regulator of KLF5 transcription factor in basal-like breast cancer. Cell Death Differ. 2022;29(6):1283-1295. doi:10.1038/s41418-021-00920-x
	17	CXCL17	0	5	50	CXCL17 is a potential oncogene and promising therapeutic target, is an independent biomarker of poor prognosis in patients with breast cancer, and can promote proliferation and migration of breast cancer cells in vitro and in vivo	1. Guo YJ, Zhou YJ, Yang XL, Shao ZM, Ou ZL. The role and clinical significance of the CXCL17-CXCR8 (GPR35) axis in breast cancer. Biochem Biophys Res Commun. 2017;493(3):1159-1167. doi:10.1016/j.bbrc.2017.09.113
	17	SBSN	0	1	19	---
	16	CEACAM6	3	34	219	CEACAM6 as a unique mediator of migration and invasion of drug resistant oestrogen-deprived breast cancer cells and suggest that this protein could be an important biomarker of metastasis.	1. Lewis-Wambi JS, Cunliffe HE, Kim HR, Willis AL, Jordan VC. Overexpression of CEACAM6 promotes migration and invasion of oestrogen-deprived breast cancer cells. Eur J Cancer. 2008;44(12):1770-1779. doi:10.1016/j.ejca.2008.05.016
	16	TMEM63C	0	0	2	---
	15	CASP14	2	11	37
	15	CCBP2	1	2	4
	15	GJB6	0	2	29
	15	SPINK5	0	1	40
	15	TGM1	0	1	24
	15	CWH43	0	0	4
	14	ABCA12	0	6	30
	14	CALML3	0	3	21
	14	KRT4	0	1	35
	14	AKR1B15	0	0	3
	13	DSG1	0	3	108
	13	SCEL	0	0	27
	13	TSIX	0	0	25
	13	ATP13A5	0	0	0
	12	SLC6A2	0	5	66
	12	MKRN3	0	3	16
	12	SLC1A6	0	1	10
	12	LGALS7B	0	0	1
	12	C3orf57	0	0	0
	11	SERPINB4	1	1	18
	11	PGLYRP4	1	1	5
	11	SERPINB3	0	3	65
	11	TCN1	0	2	31
	10	SLC44A5	0	1	6
	10	POF1B	0	0	7
	10	PLA2G4F	0	0	4
	9	EEF1A2	3	25	125
	9	PCDHA1	1	3	6
	9	KLK13	0	12	46
	9	C6orf15	0	0	2
	8	CYP4F11	0	3	12
	8	TDRD1	0	2	26
	8	PCP4L1	0	1	2
	7	UGT1A6	0	16	153
	6	PAPL	0	1	7
	6	IL1F5	0	0	5
	6	KRT79	0	0	3
	6	PSORS1C2	0	0	3
	6	KLHDC7A	0	0	1
	6	EMID2	0	0	0
	5	SCN1A	0	1	34
	5	CHST8	0	0	2
	5	FMO6P	0	0	2
	5	LOC100271831	0	0	0
	4	LIN28B	3	34	377
	4	PSAPL1	0	1	3
	3	ATP12A	0	1	12
	3	GABRQ	0	1	6
	1	ARSF	0	0	0
	0	LINC00552	0	0	0
	HALLMARK_HYPOXIA (200 genes)	genes that are significantly different between F1 and non-F1 cells	F1 cells are higher/lower than non-F1 cells	key words	literatures
		ADM		promotes angiogenesis	Genecards
		ALDOA
		ALDOB	lower
		ANGPTL4		induced by hypoxia	1. Baba K, Kitajima Y, Miyake S, et al. Hypoxia-induced ANGPTL4 sustains tumour growth and anoikis resistance through different mechanisms in scirrhous gastric cancer cell lines. Sci Rep. 2017;7(1):11127. Published 2017 Sep 11. doi:10.1038/s41598-017-11769-x
		ANXA2		ANXA2 promotes esophageal cancer progression by activating MYC-HIF1A-VEGF axis	1. Ma S, Lu CC, Yang LY, et al. ANXA2 promotes esophageal cancer progression by activating MYC-HIF1A-VEGF axis. J Exp Clin Cancer Res. 2018;37(1):183. Published 2018 Aug 6. doi:10.1186/s13046-018-0851-y
		BCAN	lower
		BCL2
		BHLHE40
		BNIP3L
		CA12		CA12 expression sharply increased by ~30-fold in response to hypoxia	1. Chen S, Fang XQ, Wang Q, et al. PHD/HIF-1 upregulates CA12 to protect against degenerative disc disease: a human sample, in vitro and ex vivo study. Lab Invest. 2016;96(5):561-569. doi:10.1038/labinvest.2016.32
		CCNG2	lower
		CDKN1A
		CDKN1B	lower
		COL5A1		Collagen type V alpha 1 chain (COL5A1) is a hypoxia-related gene (a collagen family protein)	1. Zhu H, Hu X, Feng S, et al. The Hypoxia-Related Gene COL5A1 Is a Prognostic and Immunological Biomarker for Multiple Human Tumors. Oxid Med Cell Longev. 2022;2022:6419695. Published 2022 Jan 17. doi:10.1155/2022/6419695 2. Gilkes DM, Semenza GL, Wirtz D. Hypoxia and the extracellular matrix: drivers of tumour metastasis. Nat Rev Cancer. 2014;14(6):430-439. doi:10.1038/nrc3726
		CXCR4	lower
		DDIT4		DNA damage-inducible transcript 4 (DDIT4) is a protein induced by hypoxia and in response to DNA stress	1. Foltyn M, Luger AL, Lorenz NI, et al. The physiological mTOR complex 1 inhibitor DDIT4 mediates therapy resistance in glioblastoma. Br J Cancer. 2019;120(5):481-487. doi:10.1038/s41416-018-0368-3
		DTNA	lower
		DUSP1
		EDN2		EDN2, a granulosa cell-derived contractile signal that facilitates ovulation, is regulated by hypoxia	1. Na G, Bridges PJ, Koo Y, Ko C. Role of hypoxia in the regulation of periovulatory EDN2 expression in the mouse. Can J Physiol Pharmacol. 2008;86(6):310-319. doi:10.1139/Y08-025
		EFNA3		Ephrin-A3/EphA2 axis as a hypoxia-sensitive modulator of HCC cell metabolism and a key contributor to HCC initiation and progression	1. Husain A, Chiu YT, Sze KM, et al. Ephrin-A3/EphA2 axis regulates cellular metabolic plasticity to enhance cancer stemness in hypoxic hepatocellular carcinoma. J Hepatol. 2022;77(2):383-396. doi:10.1016/j.jhep.2022.02.018
		EGFR
		ENO1
		F3
		FAM162A
		FOS
		FOSL2
		GAPDHS	lower
		GBE1
		GCNT2	lower
		GPC1
		GPC4
		GYS1
		HK1
		IER3
		IGFBP1	lower
		IL6
		ILVBL
		IRS2	lower
		JUN
		KDELR3	lower
		KLHL24	lower
		LDHA
		MIF		induced by hypoxia	1. Yang M, Wu S, Cai W, Ming X, Zhou Y, Chen X. Hypoxia-induced MIF induces dysregulation of lipid metabolism in Hep2 laryngocarcinoma through the IL-6/JAK-STAT pathway. Lipids Health Dis. 2022;21(1):82. Published 2022 Aug 30. doi:10.1186/s12944-022-01693-z
		NAGK
		NCAN	lower
		NDRG1		NDRG1 overexpression correlated with glycolytic and hypoxia-associated gene expression; NDRG1 contributes to breast cancer aggressiveness by regulating the fate of lipids in cells that exhibit an altered lipid metabolic phenotype	1. Sevinsky CJ, Khan F, Kokabee L, Darehshouri A, Maddipati KR, Conklin DS. NDRG1 regulates neutral lipid metabolism in breast cancer cells. Breast Cancer Res. 2018;20(1):55. Published 2018 Jun 14. doi:10.1186/s13058-018-0980-4
		NDST1
		NEDD4L	lower
		NFIL3
		P4HA2		HIF1 regulates the expression of intracellular collagen-modifying enzymes; Hypoxia-inducible factor 1 (HIF-1) promotes extracellular matrix remodeling under hypoxic conditions by inducing P4HA1, P4HA2	1. Gilkes DM, Bajpai S, Chaturvedi P, Wirtz D, Semenza GL. Hypoxia-inducible factor 1 (HIF-1) promotes extracellular matrix remodeling under hypoxic conditions by inducing P4HA1, P4HA2, and PLOD2 expression in fibroblasts. J Biol Chem. 2013;288(15):10819-10829. doi:10.1074/jbc.M112.442939
		PGF		homologous to vascular endothelial growth factor; Growth factor active in angiogenesis and endothelial cell growth	Genecards
		PGK1		glycolytic gene
		PGM1
		PLAUR		remodeling ECM; induced by HIF; promotes metastasis	1. Gilkes DM, Semenza GL, Wirtz D. Hypoxia and the extracellular matrix: drivers of tumour metastasis. Nat Rev Cancer. 2014;14(6):430-439. doi:10.1038/nrc3726
		PRDX5		antioxidant enzymes
		SAP30	lower
		SCARB1	lower
		SDC3	lower
		SERPINE1
		SLC2A1		a major glucose transporter in the mammalian blood-brain barrier; induced by hypoxia	1. Ozgür B, Helms HCC, Tornabene E, Brodin B. Hypoxia increases expression of selected blood-brain barrier transporters GLUT-1, P-gp, SLC7A5 and TFRC, while maintaining barrier integrity, in brain capillary endothelial monolayers. Fluids Barriers CNS. 2022;19(1):1. Published 2022 Jan 4. doi:10.1186/s12987-021-00297-6
		STC1		Stanniocalcin2, but Not Stanniocalcin1, Responds to Hypoxia in a HIF1-Dependent Manner in the Retina	1. Ail D, Samardzija M, Chang ACM, Keck J, Reddel RR, Grimm C. Stanniocalcin2, but Not Stanniocalcin1, Responds to Hypoxia in a HIF1-Dependent Manner in the Retina. Front Neurosci. 2022;16:882559. Published 2022 Jun 23. doi:10.3389/fnins.2022.882559
		SULT2B1
		TGFBI
		TGM2
		TMEM45A
		TPBG		has pro-angiogenic activity	1. Spencer HL, Jover E, Cathery W, et al. Role of TPBG (Trophoblast Glycoprotein) Antigen in Human Pericyte Migratory and Angiogenic Activity. Arterioscler Thromb Vasc Biol. 2019;39(6):1113-1124. doi:10.1161/ATVBAHA.119.312665
		TPST2
		VEGFA
		ZFP36
	HALLMARK_DNA_REPAIR (150 genes)
		ADA		This gene encodes an enzyme that catalyzes the hydrolysis of adenosine to inosine in the purine catabolic pathway.
		AK1		purine synthesis
		BOLA2
		CDA		This enzyme scavenges exogenous and endogenous cytidine and 2'-deoxycytidine for UMP synthesis.
		EDF1
		ELL		ELL, a novel TFIIH partner, is involved in transcription restart after DNA repair	1. https://doi.org/10.1073/pnas.1305009110
		ITPA
		NME3		Predicted to enable nucleoside diphosphate kinase activity. Predicted to be involved in apoptotic process and nucleotide metabolic process.
		POLD4
		RALA		The product of this gene belongs to the small GTPase superfamily, Ras family of proteins. GTP-binding proteins mediate the transmembrane signaling initiated by the occupancy of certain cell surface receptors.
		TAF12		Control of transcription by RNA polymerase II involves the basal transcription machinery which is a collection of proteins
		TAF9		The TFIID basal transcription factor complex plays a major role in the initiation of RNA polymerase II (Pol II)-dependent transcription
		TARBP2

## Sheet: ST4C
TNBC samples (17 samples in this state)	# of cell lines that satisfied the criteria for the gene	gene	#TNBC paper	# BC paper (including TNBC paper)	# cancer paper (including BC and TNBC paper)	relevant pathway/key words	representative publications	gene annotation
	17	LAMP3	2	20	95	linked to the presence of tertiary lymphoid structures and high endothelial venules within tumors.	1. Sautès-Fridman, C., Petitprez, F., Calderaro, J. et al. Tertiary lymphoid structures in the era of cancer immunotherapy. Nat Rev Cancer 19, 307–325 (2019). https://doi.org/10.1038/s41568-019-0144-6 2. Terkelsen T, Russo F, Gromov P, et al. Secreted breast tumor interstitial fluid microRNAs and their target genes are associated with triple-negative breast cancer, tumor grade, and immune infiltr…
	17	GJB3	0	2	20
	16	CDKN2A	41	722	10989	p16, is a protein that slows cell division by slowing the progression of the cell cycle from the G1 phase to the S phase, thereby acting as a tumor suppressor; high expression of CDKN2A exhibited an increased immune infiltration; the expression of CDKN2A was positively associated the expression of multiple immune checkpoints, including CTLA4, PDCD1, PVR, TIGIT;	1. Cheng T, Wu Y, Liu Z, et al. CDKN2A-mediated molecular subtypes characterize the hallmarks of tumor microenvironment and guide precision medicine in triple-negative breast cancer. Front Immunol. 2022;13:970950. Published 2022 Aug 16. doi:10.3389/fimmu.2022.970950
	16	KRT5	17	65	237	basal marker;
	16	UCHL1	6	49	708	UCHL1 promotes cancer stemness in triple-negative breast cancer; UCHL1 facilitates TGFβ signaling-induced metastasis by protecting TGFβ type I receptor and SMAD2 from ubiquitination	1. Liu S, González-Prieto R, Zhang M, et al. Deubiquitinase Activity Profiling Identifies UCHL1 as a Candidate Oncoprotein That Promotes TGFβ-Induced Breast Cancer Metastasis. Clin Cancer Res. 2020;26(6):1460-1473. doi:10.1158/1078-0432.CCR-19-1373 2. Tian C, Liu Y, Liu Y, et al. UCHL1 promotes cancer stemness in triple-negative breast cancer. Pathol Res Pract. 2022;240:154235. doi:10.1016/j.prp.…
	16	CP	2	49	794	Ceruloplasmin is HIF-dependently upregulated during hypoxia; Ceruloplasmin expression was significantly associated with the infiltration of immune cells into tumor sites. Additionally, ceruloplasmin was positively correlated with immune checkpoints in BRCA. These findings suggest that low ceruloplasmin expression correlates with a favorable prognosis and tumor immune cell infiltration in BRCA pat…	1. Martin F, Linden T, Katschinski DM, et al. Copper-dependent activation of hypoxia-inducible factor (HIF)-1: implications for ceruloplasmin regulation. Blood. 2005;105(12):4613-4619. doi:10.1182/blood-2004-10-3980; 2. Chen F, Han B, Meng Y, et al. Ceruloplasmin correlates with immune infiltration and serves as a prognostic biomarker in breast cancer. Aging (Albany NY). 2021;13(16):20438-20467. …
	16	MARCO	1	1	12	macrophage receptor with collagenous structure–tumor-specific transcript (MARCO-TST), which is specifically expressed in TNBC tumor cells and activates the hypoxia pathway via stabilizing Hypoxia-inducible factor 1α (HIF-1α); MARCO-TST Expression Confers Sensitivity to BET Inhibitors in TNBC Tumors	1. Yang YS, Jin X, Li Q, et al. Superenhancer drives a tumor-specific splicing variant of MARCO to promote triple-negative breast cancer progression. Proc Natl Acad Sci U S A. 2022;119(46):e2207201119. doi:10.1073/pnas.2207201119 2. Gordan JD, Thompson CB, Simon MC. HIF and c-Myc: sibling rivals for control of cancer cell metabolism and proliferation. Cancer Cell. 2007;12(2):108-113. doi:10.1016/…
	16	CCL18	0	51	229	CCL18 from TAMs induces cancer cell EMT; High GM-CSF or CCL18 in cancer samples is associated with EMT and poor prognosis	1. Su S, Liu Q, Chen J, et al. A positive feedback loop between mesenchymal-like cancer cells and macrophages is essential to breast cancer metastasis. Cancer Cell. 2014;25(5):605-620. doi:10.1016/j.ccr.2014.03.021 2. Chen J, Yao Y, Gong C, et al. CCL18 from tumor-associated macrophages promotes breast cancer metastasis via PITPNM3 [published correction appears in Cancer Cell. 2011 Jun 14;19(6):8…
	16	KLHDC7B	0	5	12	associated with immune infiltration and PD-1 expression in breast cancer	1. Junjun S, Yangyanqiu W, Jing Z, et al. Prognostic model based on six PD-1 expression and immune infiltration-associated genes predicts survival in breast cancer. Breast Cancer. 2022;29(4):666-676. doi:10.1007/s12282-022-01344-2 2. Casey SC, Tong L, Li Y, et al. MYC regulates the antitumor immune response through CD47 and PD-L1 [published correction appears in Science. 2016 Apr 8;352(6282). pii…
	16	A2ML1	0	2	13	---
	16	C4orf7	0	1	3	---
	15	CXCL13	26	77	655	CXCL13+ T cells are important in effective responses to anti-PD-L1 therapies for TNBC patients	1. Zhang Y, Chen H, Mo H, et al. Single-cell analyses reveal key immune cell subsets associated with response to PD-L1 blockade in triple-negative breast cancer. Cancer Cell. 2021;39(12):1578-1593.e8. doi:10.1016/j.ccell.2021.09.010
	15	MSLN	13	41	471	co-expression of MSLN and MUC16 correlated with poor patient relapse-free survival (RFS) in breast cancer patients; Mesothelin promotes anchorage-independent growth and prevents anoikis via extracellular signal-regulated kinase signaling pathway in human breast cancer cells	1. Uehara N, Matsuoka Y, Tsubura A. Mesothelin promotes anchorage-independent growth and prevents anoikis via extracellular signal-regulated kinase signaling pathway in human breast cancer cells. Mol Cancer Res. 2008;6(2):186-193. doi:10.1158/1541-7786.MCR-07-0254 2. Einama T, Yamagishi Y, Takihata Y, et al. Co-expression of mesothelin and CA125/MUC16 is a prognostic factor for breast cancer, esp…
	15	GZMB	12	66	772	The encoded preproprotein is secreted by natural killer (NK) cells and cytotoxic T lymphocytes (CTLs) and proteolytically processed to generate the active protease, which induces target cell apoptosis.
	15	MUC16	2	65	1025	MUC16 induced rapid G2/M transition via interactions with JAK2 for increased proliferation and anti-apoptosis in breast cancer cells; co-expression of MSLN and MUC16 correlated with poor patient relapse-free survival (RFS) in breast cancer patients	1. Lakshmanan I, Ponnusamy MP, Das S, et al. MUC16 induced rapid G2/M transition via interactions with JAK2 for increased proliferation and anti-apoptosis in breast cancer cells. Oncogene. 2012;31(7):805-817. doi:10.1038/onc.2011.297 2. Einama T, Yamagishi Y, Takihata Y, et al. Co-expression of mesothelin and CA125/MUC16 is a prognostic factor for breast cancer, especially in luminal-type breast …
	15	IL12RB2	1	8	58
	15	C8orf46	0	0	3	---
	14	MMP1	24	358	2321	MMP1 expression is activated by Slug and enhances multi-drug resistance (MDR) in breast cancer; reduced MMP-1 expression was associated with decreased TGFα release and phospho-EGFR expression in BC cells	1. Shen CJ, Kuo YL, Chen CC, Chen MJ, Cheng YM. MMP1 expression is activated by Slug and enhances multi-drug resistance (MDR) in breast cancer. PLoS One. 2017;12(3):e0174487. Published 2017 Mar 23. doi:10.1371/journal.pone.0174487 2. Liu, H., Kato, Y., Erzinger, S.A. et al. The role of MMP-1 in breast cancer growth and metastasis to the brain in a xenograft model. BMC Cancer 12, 583 (2012). https…
	14	SPIB	1	8	88	glycolysis	1. Wang J, Wang X, Guo Y, et al. Therapeutic targeting of SPIB/SPI1-facilitated interplay of cancer cells and neutrophils inhibits aerobic glycolysis and cancer progression. Clin Transl Med. 2021;11(11):e588. doi:10.1002/ctm2.588
	14	DSC3	0	7	66
	14	OCA2	0	3	96
	14	GABBR2	0	3	21
	14	SLC6A15	0	1	12
	14	C1orf186	0	0	1	---
	13	AFAP1-AS1	9	20	139	AFAP1-AS1 Promotes EMT and Tumorigenesis Through Wnt/β-Catenin Signaling Pathway in Triple-Negative Breast Cancer; Our results also revealed that upregulation of AFAP1-AS1 activated Wnt/β-catenin pathway to promote tumorigenesis and cell invasion by increasing the expression of C-myc and epithelial-mesenchymal transition-related molecules in TNBC.	1. Zhang K, Liu P, Tang H, et al. AFAP1-AS1 Promotes Epithelial-Mesenchymal Transition and Tumorigenesis Through Wnt/β-Catenin Signaling Pathway in Triple-Negative Breast Cancer [published correction appears in Front Pharmacol. 2020 Jul 20;11:1107]. Front Pharmacol. 2018;9:1248. Published 2018 Nov 16. doi:10.3389/fphar.2018.01248
	13	IGF2BP2	5	28	283	IGF2BPs promote the stability and storage of their target mRNAs (for example, MYC)	1. Huang, H., Weng, H., Sun, W. et al. Recognition of RNA N6-methyladenosine by IGF2BP proteins, including IGF2BP1/2/3, enhances mRNA stability and translation. Nat Cell Biol 20, 285–295 (2018). https://doi.org/10.1038/s41556-018-0045-z 2. Li J, Gao X, Zhang Z, et al. CircCD44 plays oncogenic roles in triple-negative breast cancer by modulating the miR-502-5p/KRAS and IGF2BP2/Myc axes. Mol Cancer…
	13	MMP12	4	27	348
	13	ART3	2	2	9	ART3 regulates triple-negative breast cancer cell function via activation of Akt and ERK pathways	1. Tan L, Song X, Sun X, Wang N, Qu Y, Sun Z. ART3 regulates triple-negative breast cancer cell function via activation of Akt and ERK pathways. Oncotarget. 2016;7(29):46589-46602. doi:10.18632/oncotarget.10306
	13	ZIC1	1	8	86
	13	KIF1A	0	5	46
	12	FABP7	7	29	177	increase lipid metabolism	1. Cordero A, Kanojia D, Miska J, et al. FABP7 is a key metabolic regulator in HER2+ breast cancer brain metastasis. Oncogene. 2019;38(37):6445-6460. doi:10.1038/s41388-019-0893-4 2. Kwong SC, Jamil AHA, Rhodes A, Taib NA, Chung I. Metabolic role of fatty acid binding protein 7 in mediating triple-negative breast cancer cell death via PPAR-α signaling. J Lipid Res. 2019;60(11):1807-1817. doi:10.1…
	12	PRAME	3	18	437	promotes EMT	1. Al-Khadairi G, Naik A, Thomas R, Al-Sulaiti B, Rizly S, Decock J. PRAME promotes epithelial-to-mesenchymal transition in triple negative breast cancer. J Transl Med. 2019;17(1):9. Published 2019 Jan 3. doi:10.1186/s12967-018-1757-3
	12	HOXB13	1	73	354	involved in tamoxifen resistance in breast cancer	1. Liu B, Wang T, Wang H, et al. Oncoprotein HBXIP enhances HOXB13 acetylation and co-activates HOXB13 to confer tamoxifen resistance in breast cancer. J Hematol Oncol. 2018;11(1):26. Published 2018 Feb 23. doi:10.1186/s13045-018-0577-5
	12	AMY1A	0	1	9	---
	12	SLCO5A1	0	1	8	---
	12	SLAIN1	0	0	5	---
	11	LIF	4	113	1500	LIF promotes tumorigenesis and metastasis of breast cancer through the AKT-mTOR pathway; LIF is a pro-inflammatory cytokine secreted by cancer-associated adipocytes as, which promotes migration and invasion of breast cancer cells via the Stat3 signaling pathway;	1. Zhou C, He X, Tong C, et al. Cancer-associated adipocytes promote the invasion and metastasis in breast cancer through LIF/CXCLs positive feedback loop. Int J Biol Sci. 2022;18(4):1363-1380. Published 2022 Jan 16. doi:10.7150/ijbs.65227 2. Zheng X, Huang M, Xing L, et al. The circRNA circSEPT9 mediated by E2F1 and EIF4A3 facilitates the carcinogenesis and development of triple-negative breast …
	11	CXCL5	2	42	469	The CXCL5/CXCR2 axis is sufficient to promote breast cancer colonization during bone metastasis; Breast tumor-associated osteoblast-derived CXCL5 increases cancer progression by ERK/MSK1/Elk-1/snail signaling pathway	1. Romero-Moreno R, Curtis KJ, Coughlin TR, et al. The CXCL5/CXCR2 axis is sufficient to promote breast cancer colonization during bone metastasis. Nat Commun. 2019;10(1):4404. Published 2019 Sep 27. doi:10.1038/s41467-019-12108-6 2. Hsu YL, Hou MF, Kuo PL, Huang YF, Tsai EM. Breast tumor-associated osteoblast-derived CXCL5 increases cancer progression by ERK/MSK1/Elk-1/snail signaling pathway. O…
	11	RERG	1	17	46	as a tumor suppressor to reduce breast cancer cell proliferation and tumor formation and has been suggested to have a regulatory role in the Ras/ERK pathway.	1. Ho JY, Hsu RJ, Liu JM, et al. MicroRNA-382-5p aggravates breast cancer progression by regulating the RERG/Ras/ERK signaling axis. Oncotarget. 2017;8(14):22443-22459. doi:10.18632/oncotarget.12338
	11	COL22A1	0	0	22
	11	CYP27C1	0	0	4
	11	LINC01139	0	0	2
	11	PTPN20B	0	0	0
	10	CD1A	4	74	1256	CD1a is a marker for immature dendritic cells; Higher CD1a levels correlate with PD-L1 expression and predict worse OS in triple-negative breast carcinoma.	1. Zheng J, Wei Y, Li X, et al. Higher CD1a Levels Correlate with PD-L1 Expression and Predict Worse Overall Survival in Triple-Negative Breast Carcinoma. Breast Care (Basel). 2022;17(1):31-39. doi:10.1159/000513502
	10	MYBPC1	0	3	14
	10	CAPN6	0	2	13
	10	NOL4	0	0	13
	10	DMRTA1	0	0	7
	10	FBXL13	0	0	3
	10	PPAN-P2RY11	0	0	0
	9	CXCL1	27	161	1291	Triple-Negative Breast Cancer Cells Recruit Neutrophils by Secreting TGF-β and CXCR1 Ligands; CXCL1 Induces in Tumor-Associated Macrophages； Cancer-associated adipocytes promote the invasion and metastasis in breast cancer through LIF/CXCLs positive feedback loop	1. SenGupta S, Hein LE, Xu Y, et al. Triple-Negative Breast Cancer Cells Recruit Neutrophils by Secreting TGF-β and CXCR2 Ligands. Front Immunol. 2021;12:659996. Published 2021 Apr 12. doi:10.3389/fimmu.2021.659996 2. Wang YY, Chen HD, Lo S, et al. Visfatin Enhances Breast Cancer Progression through CXCL1 Induction in Tumor-Associated Macrophages. Cancers (Basel). 2020;12(12):3526. Published 2020…
	9	IGF2BP3	13	32	478
	9	ADD2	1	1	10
	9	RPS28	1	1	10
	9	ODAM	0	5	25
	9	MKRN3	0	3	16
	9	C1QL2	0	2	4
	9	GABRA5	0	1	9
	9	TSIX	0	0	25
	9	TMEM200C	0	0	1
	8	GLDC	2	9	49
	8	ACSL6	1	5	23
	8	TLX1	0	2	148
	8	STK33	0	2	50
	8	CXorf49B	0	1	1
	8	GABRB3	0	0	22
	8	GPR143	0	0	15
	8	SIGLEC14	0	0	6
	8	LOC100124692	0	0	2
	8	FAM19A3	0	0	1
	8	NCRNA00092	0	0	0
	7	GSTM1	2	235	2329
	7	NMU	0	4	48
	7	SLC26A9	0	1	6
	7	MGAM2	0	1	4
	7	NEURL	0	0	9
	7	FAM150B	0	0	6
	6	FSD1	1	3	13
	6	BCAN	0	6	65
	6	FUT9	0	0	14
	6	TMED7-TICAM2	0	0	1
	5	CCNA1	3	26	194
	5	MMP20	1	6	44
	5	RIMS2	1	3	12
	5	PRDM13	1	1	11
	5	FOXG1	0	3	80
	5	ZIC4	0	3	45
	5	SLC9A2	0	0	14
	5	KIRREL2	0	0	2
	5	PYDC1	0	0	2
	4	ALX1	0	5	28
	4	SNURF	0	4	21
	4	LINC01018	0	1	7
	4	KRT79	0	0	3
	4	TBC1D3C	0	0	2
	3	CCL7	5	22	184
	3	POU4F1	1	6	51
	3	C11orf86	1	1	1
	3	ALOX12	0	8	69
	3	MAGEB4	0	2	16
	3	ZIC5	0	1	33
	3	ZNF560	0	0	4
	3	C14orf115	0	0	0
	2	TLX3	2	4	108
	2	KIR2DL4	0	4	51
	2	DPP10	0	3	21
	2	TEX15	0	2	7
	2	MYO3B	0	1	3
	2	FMO6P	0	0	2
	2	NBPF4	0	0	2
	0	USH1C	0	0	9
	0	KCNV1	0	0	1
	HALLMARK_DNA_REPAIR (150 genes)	genes that are significantly different between F2 and non-F2 cells	F2 cells are higher/lower than non-F2 cells			key words	literatures
		GTF2H3	higher			This gene encodes the general transcription factor IIB, one of the ubiquitous factors required for transcription initiation by RNA polymerase II
		GTF3C5	higher
		PCNA	higher			PCNA is a central protein in both DNA replication and repair. PCNA encircles double-stranded DNA as a trimer, forming a sliding clamp that tethers proteins such as polymerases to DNA; PCNA is essential not only for DNA replication but also for several forms of DNA repair, including nucleotide excision repair (NER)	1. Essers J, Theil AF, Baldeyron C, et al. Nuclear dynamics of PCNA in DNA replication and repair. Mol Cell Biol. 2005;25(21):9350-9359. doi:10.1128/MCB.25.21.9350-9359.2005
		PDE4B	higher			This gene is a member of the type IV, cyclic AMP (cAMP)-specific, cyclic nucleotide phosphodiesterase (PDE) family. The encoded protein regulates the cellular concentrations of cyclic nucleotides and thereby play a role in signal transduction.
		PDE6G	higher			This gene encodes the gamma subunit of cyclic GMP-phosphodiesterase, which is composed of alpha- and beta- catalytic subunits and two identical, inhibitory gamma subunits. This gene is expressed in rod photoreceptors and functions in the phototransduction signaling cascade.
		CSTF3	higher			One of the multiple factors required for polyadenylation and 3'-end cleavage of mammalian pre-mRNAs.
		BRF2	higher			BRF2 is a novel player in the DNA damage response pathway; This gene encodes one of the multiple subunits of the RNA polymerase III transcription factor complex required for transcription of genes with promoter elements upstream of the initiation site.	1. Veras I, Rosen EM, Schramm L. Inhibition of RNA polymerase III transcription by BRCA1. J Mol Biol. 2009;387(3):523-531. doi:10.1016/j.jmb.2009.02.008
		NBN	higher			Component of the MRE11-RAD50-NBN (MRN complex) which plays a critical role in the cellular response to DNA damage and the maintenance of chromosome integrity. The complex is involved in double-strand break (DSB) repair, DNA recombination, maintenance of telomere integrity, cell cycle checkpoint control and meiosis.	1. Chiang YC, Teng SC, Su YN, Hsieh FJ, Wu KJ. c-Myc directly regulates the transcription of the NBS1 gene involved in DNA double-strand break repair [published correction appears in J Biol Chem. 2004 Apr 16;279(16):16894]. J Biol Chem. 2003;278(21):19286-19291. doi:10.1074/jbc.M212043200
		ADSL	higher			The protein encoded by this gene belongs to the lyase 1 family. It is an essential enzyme involved in purine metabolism, and catalyzes two non-sequential reactions in the de novo purine biosynthetic pathway
		POLA2	higher			Accessory subunit of the DNA polymerase alpha complex (also known as the alpha DNA polymerase-primase complex) which plays an essential role in the initiation of DNA synthesis
		POLR2E	higher			This gene encodes the fifth largest subunit of RNA polymerase II, the polymerase responsible for synthesizing messenger RNA in eukaryotes.
		POLR3C	higher
		PRIM1	higher			PRIM1, a part of the polymerase α-primase complex, as acting synthetically lethal with ATR.
		RAD51	higher			Plays an important role in homologous strand exchange, a key step in DNA repair through homologous recombination (HR); Binds to single-stranded DNA in an ATP-dependent manner to form nucleoprotein filaments which are essential for the homology search and strand exchange	1. Wu R, Patel A, Tokumaru Y, et al. High RAD51 gene expression is associated with aggressive biology and with poor survival in breast cancer. Breast Cancer Res Treat. 2022;193(1):49-63. doi:10.1007/s10549-022-06552-0
		RFC5	higher
		SAC3D1	higher
		SF3A3	higher
		SNAPC4	higher
		SSRP1	higher			SSRP1 Cooperates with PARP and XRCC1 to Facilitate Single-Strand DNA Break Repair by Chromatin Priming; The FACT complex is involved in multiple processes that require DNA as a template such as mRNA elongation, DNA replication and DNA repair.	1. Gao Y, Li C, Wei L, et al. SSRP1 Cooperates with PARP and XRCC1 to Facilitate Single-Strand DNA Break Repair by Chromatin Priming [published correction appears in Cancer Res. 2017 Nov 1;77(21):6047]. Cancer Res. 2017;77(10):2674-2685. doi:10.1158/0008-5472.CAN-16-3128
		TYMS	higher			Thymidylate synthase catalyzes the methylation of deoxyuridylate to deoxythymidylate using, 10-methylenetetrahydrofolate (methylene-THF) as a cofactor. This function maintains the dTMP (thymidine-5-prime monophosphate) pool critical for DNA replication and repair.
		UPF3B	higher			involved in DNA repair signature	1. Wang L, Li X, Zhao L, et al. Identification of DNA-Repair-Related Five-Gene Signature to Predict Prognosis in Patients with Esophageal Cancer. Pathol Oncol Res. 2021;27:596899. Published 2021 Mar 30. doi:10.3389/pore.2021.596899
	genes that are significantly lower in F2 compared to the expression level in other states
		TMC5	lower			TMC5 negatively correlated with macrophages, B cells, and T cells in diverse cancer types; lower expressions of TMC5 is associated with a higher risk of post-treatment relapse of breast cancer	1. Song J, Tang Y, Luo X, Shi X, Song F, Ran L. Pan-Cancer Analysis Reveals the Signature of TMC Family of Genes as a Promising Biomarker for Prognosis and Immunotherapeutic Response. Front Immunol. 2021;12:715508. Published 2021 Nov 9. doi:10.3389/fimmu.2021.715508
		ZG16B	lower			high expression of ZG16B represents a favorable prognosis in patients.	1. Lu H, Shi C, Liu X, et al. Identification of ZG16B as a prognostic biomarker in breast cancer. Open Med (Wars). 2020;16(1):1-13. Published 2020 Nov 25. doi:10.1515/med-2021-0004

## Sheet: ST4D
TNBC samples (35 samples in the state)	# of cell lines that satisfied the criteria for the gene	gene	#TNBC paper	# BC paper (including TNBC paper)	# cancer paper (including BC and TNBC paper)	relevant pathway/key words	representative publications	gene annotation
	35	ELF5	8	50	95	high ELF5 indicate immuno-active TNBC case; potential for immunotherapy; inhibits EMT by transcriptionally repressing Snail2	1. Singh S, Kumar S, Srivastava RK, et al. Loss of ELF5-FBXW7 stabilizes IFNGR1 to promote the growth and metastasis of triple-negative breast cancer through interferon-γ signalling [published correction appears in Nat Cell Biol. 2021 Sep;23(9):1048]. Nat Cell Biol. 2020;22(5):591-602. doi:10.1038/s41556-020-0495-y 2. Chakrabarti R, Hwang J, Andres Blanco M, et al. Elf5 inhibits the epithelial-me…
	34	IGFBP2	6	130	804	regulates β-catenin by IGFBP2 in breast cancer cells and most importantly, combined expression of IGFBP2 and β-catenin is associated with lymph node metastasis of breast tumors.	1. Sehgal P, Kumar N, Praveen Kumar VR, et al. Regulation of protumorigenic pathways by insulin like growth factor binding protein2 and its association along with β-catenin in breast cancer lymph node metastasis. Mol Cancer. 2013;12:63. Published 2013 Jun 16. doi:10.1186/1476-4598-12-63
	34	SLC6A14	1	13	56	SLC6A14 is critical for the maintenance of amino acid nutrition and optimal mammalian target of rapamycin (mTOR) signalling in breast cancer and that the transporter is a potential target for development of a novel class of anti-cancer drugs targeting amino acid nutrition in tumour cells. (MYC related); combined depletion of AMPK and SLC6A14 leads to an increase in apoptosis upon methionine starv…	1. Babu E, Bhutia YD, Ramachandran S, et al. Deletion of the amino acid transporter Slc6a14 suppresses tumour growth in spontaneous mouse models of breast cancer. Biochem J. 2015;469(1):17-23. doi:10.1042/BJ20150437. 2. Wise DR, Thompson CB. Glutamine addiction: a new therapeutic target in cancer. Trends Biochem Sci. 2010;35(8):427-433. doi:10.1016/j.tibs.2010.05.003; 3. Dejure FR, Butzer J, Lind…
	33	SOX10	52	145	1522	known basal characteristics of TNBC; In addition, SOX10 was more correlated to basal-like breast cancer (BLBC) than five-marker-negative subtype among the TNBCs.	1. Wu W, Warner M, Wang L, et al. Drivers and suppressors of triple-negative breast cancer. Proc Natl Acad Sci U S A. 2021;118(33):e2104162118. doi:10.1073/pnas.2104162118 2. Jamidi SK, Hu J, Aphivatanasiri C, et al. Sry-related high-mobility-group/HMG box 10 (SOX10) as a sensitive marker for triple-negative breast cancer. Histopathology. 2020;77(6):936-948. doi:10.1111/his.14118
	31	TTYH1	2	4	21
	30	AQP5	3	29	193	controls H2O2 flux and thus redox status in breast cancer; play a role in cancer metastasis, migration, and proliferation. AQP5 has also been shown to be involved in the dysregulation of epithelial cell-cell adhesion;	1. Milković L, Čipak Gašparović A. AQP3 and AQP5-Potential Regulators of Redox Status in Breast Cancer. Molecules. 2021;26(9):2613. Published 2021 Apr 29. doi:10.3390/molecules26092613 2. Bystrup M, Login FH, Edamana S, et al. Aquaporin-5 in breast cancer. APMIS. 2022;130(5):253-260. doi:10.1111/apm.13212
	29	PTCHD1	0	1	5
	28	ZIC1	1	8	86	a tumor suppressor in breast cancer by targeting survivin	1. Han W, Cao F, Gao XJ, et al. ZIC1 acts a tumor suppressor in breast cancer by targeting survivin. Int J Oncol. 2018;53(3):937-948. doi:10.3892/ijo.2018.4450
	28	HOXC11	0	11	40	HOXC11 with steroid receptor coactivator SRC-1 mediates resistance to endocrine therapy in breast cancer	1. McIlroy M, McCartan D, Early S, et al. Interaction of developmental transcription factor HOXC11 with steroid receptor coactivator SRC-1 mediates resistance to endocrine therapy in breast cancer [corrected] [published correction appears in Cancer Res. 2010 Apr 15;70(8):3413]. Cancer Res. 2010;70(4):1585-1594. doi:10.1158/0008-5472.CAN-09-3713
	28	EPHB1	0	8	80
	28	GFRA3	0	5	25
	27	CXorf61	1	3	5
	27	SYT13	0	1	13
	27	CHRM1	0	0	21
	25	RPS28	1	1	10
	25	KIF1A	0	5	46
	24	TOX3	10	112	138
	24	SLITRK6	1	2	14
	24	GALNT13	0	1	6
	24	KLHDC9	0	1	4
	23	TFAP2B	0	20	70
	23	CHRM3	0	2	35
	23	C2orf72	0	0	1
	22	EPHA7	5	12	108
	22	COL2A1	1	12	166
	22	ADD2	1	1	10
	20	C10orf90	0	5	10
	20	TLX1	0	2	148
	20	LONRF2	0	0	4
	19	RGL3	0	0	8
	19	VWA2	0	0	7
	19	NKAIN1	0	0	3
	19	TCAM1P	0	0	3
	18	DUSP9	2	3	32
	18	CTNND2	0	2	29
	17	CDH19	3	4	17
	17	TMEM132E	0	1	4
	17	CAPN13	0	1	3
	17	FUT9	0	0	14
	17	CCDC129	0	0	1
	17	RIMS4	0	0	1
	17	C3orf57	0	0	0
	16	ELOVL2	1	10	39
	15	PLP1	0	2	37
	15	KBTBD12	0	0	1
	14	WIF1	4	35	378
	14	HS6ST3	1	2	7
	14	CCKBR	0	2	78
	14	TCN1	0	2	31
	14	IRX4	0	1	18
	13	SLC13A2	0	0	6
	12	NCAN	1	2	20
	12	DPYSL5	0	4	76
	12	DCDC2	0	1	8
	12	PROL1	0	1	3
	12	SLCO4A1-AS1	0	0	21
	11	GLP1R	1	15	287
	10	SH3GL2	2	4	42
	10	IGSF1	0	2	15
	10	COL9A1	0	2	9
	10	CSN3	0	1	8
	9	SPHKAP	0	5	39
	9	CAMKV	0	0	6
	9	FAM5C	0	0	5
	9	SPSB4	0	0	2
	8	LALBA	1	4	7
	8	LCT	0	18	366
	8	SYCP2L	0	1	5
	8	QRFPR	0	0	3
	8	FAM5B	0	0	2
	7	ZMYND10	0	6	49
	6	CECR2	0	1	10
	6	SEC14L4	0	0	1
	5	DMRT1	0	3	84
	5	MUM1L1	0	0	3
	5	ARSF	0	0	0
	4	MAGEB1	0	9	47
	4	PCDH20	0	1	13
	4	SLC39A12	0	1	3
	3	UNC5D	0	2	25
	3	C12orf56	0	0	0
	3	INE2	0	0	0
	2	ZNF560	0	0	4
	1	HRK	1	14	114
	0	STK32A	0	0	7
	HALLMARK_DNA_REPAIR (150 genes)	genes that are significantly different between F2 and non-F2 cells	F3 cells are higher/lower than non-F3 cells			key words	literatures
		ARL6IP1	higher			This gene belongs to the ARL6ip family and encodes a transmembrane protein that is predominantly localized to intracytoplasmic membranes. It is highly expressed in early myeloid progenitor cells and thought to be involved in protein transport, membrane trafficking, or cell signaling during hematopoietic maturation.
		CETN2	higher			The versatile nucleotide excision repair (NER) pathway initiates as the XPC-RAD23B-CETN2 complex first recognizes DNA lesions from the genomic DNA and recruits the general transcription factor complex, TFIIH, for subsequent lesion verification.	1. van Eeuwen T, Shim Y, Kim HJ, et al. Cryo-EM structure of TFIIH/Rad4-Rad23-Rad33 in damaged DNA opening in nucleotide excision repair. Nat Commun. 2021;12(1):3338. Published 2021 Jun 7. doi:10.1038/s41467-021-23684-x
		DAD1	higher			DAD1, the defender against apoptotic cell death, was initially identified as a negative regulator of programmed cell death in the temperature sensitive tsBN7 cell line.
		DGUOK	higher			In mammalian cells, the phosphorylation of purine deoxyribonucleosides is mediated predominantly by two deoxyribonucleoside kinases, cytosolic deoxycytidine kinase and mitochondrial deoxyguanosine kinase. The protein encoded by this gene is responsible for phosphorylation of purine deoxyribonucleosides in the mitochondrial matrix. In addition, this protein phosphorylates several purine deoxyribon…
		NME4	higher			NME4 (NME/NM23 Nucleoside Diphosphate Kinase 4) is a Protein Coding gene. Among its related pathways are purine nucleotides de novo biosynthesis and pyrimidine deoxyribonucleotides biosynthesis from CTP.
		POLA1	higher			Catalytic subunit of the DNA polymerase alpha complex (also known as the alpha DNA polymerase-primase complex) which plays an essential role in the initiation of DNA synthesis.
		RFC2	higher			This gene encodes a member of the activator 1 small subunits family. The elongation of primed DNA templates by DNA polymerase delta and epsilon requires the action of the accessory proteins, proliferating cell nuclear antigen (PCNA) and replication factor C (RFC).
		RFC3	higher
		SMAD5	higher
		TMED2	higher
		USP11	higher
		VPS37D	higher

## Sheet: ST4E
TNBC samples (23 samples in this state)	# of cell lines that satisfied the criteria for the gene	gene	#TNBC paper	# BC paper (including TNBC paper)	# cancer paper (including BC and TNBC paper)	relevant pathway/key words	representative publications	gene annotation
	21	SLC6A14	1	13	56	SLC6A14 is critical for the maintenance of amino acid nutrition and optimal mammalian target of rapamycin (mTOR) signalling in breast cancer and that the transporter is a potential target for development of a novel class of anti-cancer drugs targeting amino acid nutrition in tumour cells. (MYC related); combined depletion of AMPK and SLC6A14 leads to an increase in apoptosis upon methionine starv…	1. Babu E, Bhutia YD, Ramachandran S, et al. Deletion of the amino acid transporter Slc6a14 suppresses tumour growth in spontaneous mouse models of breast cancer. Biochem J. 2015;469(1):17-23. doi:10.1042/BJ20150437. 2. Wise DR, Thompson CB. Glutamine addiction: a new therapeutic target in cancer. Trends Biochem Sci. 2010;35(8):427-433. doi:10.1016/j.tibs.2010.05.003; 3. Dejure FR, Butzer J, Lind…
	21	MAGEA6	1	8	90
	20	MAGEA3	3	41	727
	20	ZG16B	0	1	33
	19	CXorf61	1	3	5
	18	MAGEA2	1	8	59
	18	CSAG3	0	0	1
	18	TMED7-TICAM2	0	0	1
	17	OLFM4	3	10	168	olfactomedin 4 (OLFM4) suppresses triple-negative breast cancer cells migration, invasion and metastasis-associated protein MMP 9 expression.	1. Dejure FR, Butzer J, Lindemann RK, Mardin BR. Exploiting the metabolic dependencies of the broad amino acid transporter SLC6A14. Oncotarget. 2020;11(48):4490-4503. Published 2020 Dec 1. doi:10.18632/oncotarget.27758
	15	MAGEA4	4	18	294
	15	GABRA3	1	2	23
	15	SERPINA5	0	5	24
	14	CSAG2	0	7	23
	14	VWA2	0	0	7
	13	MAGEA12	0	7	54
	13	CSAG1	0	0	5
	12	CTAG1B	8	34	526
	12	CLDN6	1	15	61
	12	GSTA1	0	33	246
	12	SEMA3E	0	8	83
	12	PTH2R	0	1	6
	12	TMEM213	0	0	5
	11	CDH19	3	4	17
	10	GPAT2	0	3	6
	9	MAGEA9B	0	0	1
	8	MAGEA10	2	7	64
	8	KCNS1	0	2	7
	8	GTSF1	0	0	9
	7	XAGE2	1	3	5
	7	MGAM2	0	1	4
	6	DSCR8	0	0	9
	5	FTHL17	0	0	7
	5	CLEC2L	0	0	0
	3	PRSS41	0	0	0
	2	FGF21	1	6	271
	1	GABRQ	0	1	6
	0	SRMS	0	13	313
	0	INSL6	0	0	6
	0	DSCR4	0	0	3
	0	C12orf56	0	0	0
	0	C4orf51	0	0	0
