# Supplementary material for: Decoding drug-responsive cell subpopulations in triple-negative breast cancer using single-cell multiomics
Source: iScience. 2026 Mar 21;29(5):115445. doi: 10.1016/j.isci.2026.115445 (PMC13138057; doi:10.1016/j.isci.2026.115445)
Supplement: Table S5. Enrichment analysis results of CCLE model identity-defining genes among differentially expressed genes following drug treatment across all TNBC samples, related to Figures 3 and 4 — (A) Enrichment analysis results of CCLE model identity-defining genes among differentially expressed genes following drug treatment across all TNBC samples. [file mmc6.xlsx]

## Sheet: ST5A
sample_name	sample_source	drug_treatment	drug_category	Data_link	Publication	omics	number_of_salient_genes(524_salient_genes_in_total)_that_are_DEGs	number_of_DEGs	chi-squared test P-value	padj (BH)	note (n=20000 used for all the genes in the genome)
BT20	cell line	Erlotinib	EGFR inhibitor	https://www.ncbi.nlm.nih.gov/geo/query/acc.cgi?acc=GSE148096	https://pubmed.ncbi.nlm.nih.gov/33203722/	RNAseq	123	2592	6.23347e-13	2.69967e-12
HS578T	cell line	Doxorubicin	chemotherapy	https://www.ncbi.nlm.nih.gov/geo/query/acc.cgi?acc=GSE219276		RNAseq	21	208	5.11622e-11	1.664e-10
MDAMB231	cell line	EPZ-6428	EZH2 inhibitor	https://www.ncbi.nlm.nih.gov/geo/query/acc.cgi?acc=GSM6318408	https://pubmed.ncbi.nlm.nih.gov/35992062/	RNAseq	5	30	2.15337e-05	3.49375e-05
MDAMB231	cell line	panobinostat	HDAC inhibitor/epigenetic drug	https://www.ncbi.nlm.nih.gov/geo/query/acc.cgi?acc=GSE236280		RNAseq	84	2103	4.15251e-05	6.34706e-05
MDAMB231	cell line	paclitaxel	chemotherapy	https://www.ncbi.nlm.nih.gov/geo/query/acc.cgi?acc=GSE223350		RNAseq	109	2516	1.31444e-08	3.406e-08	cell line grown in 3D format
SUM159	cell line	JQ1	BRD4 inhibitor	https://www.ncbi.nlm.nih.gov/geo/query/acc.cgi?acc=GSE131983	https://pubmed.ncbi.nlm.nih.gov/32393766/	RNAseq	192	4327	4.45528e-17	2.899e-16
SUM159	cell line	palbociclib,	CDK4/6 inhibitor	https://www.ncbi.nlm.nih.gov/geo/query/acc.cgi?acc=GSE131983	https://pubmed.ncbi.nlm.nih.gov/32393766/	RNAseq	247	8322	0.0105775	0.0137508
SUM159	cell line	paclitaxel,	chemotherapy	https://www.ncbi.nlm.nih.gov/geo/query/acc.cgi?acc=GSE131983	https://pubmed.ncbi.nlm.nih.gov/32393766/	RNAseq	178	5816	0.0143337	0.0177465
HCC1143	cell line	paclitaxel	chemotherapy	https://www.ncbi.nlm.nih.gov/geo/query/acc.cgi?acc=GSE139129		scRNAseq	99	2356	4.42385e-07	8.84e-07	treated_24hr vs control_24hr
SUM149	cell line	JQ1	BRD4	https://www.ncbi.nlm.nih.gov/geo/query/acc.cgi?acc=GSE131135	https://pubmed.ncbi.nlm.nih.gov/32416067/	scRNAseq	137	3602	1.2148e-06	2.24714e-06
SUM159	cell line	JQ1	BRD4	https://www.ncbi.nlm.nih.gov/geo/query/acc.cgi?acc=GSE131135	https://pubmed.ncbi.nlm.nih.gov/32416067/	scRNAseq	132	4788	0.061385	0.0693917
MDAMB468	cell line	Afatinib	EGFR	https://www.ncbi.nlm.nih.gov/geo/query/acc.cgi?acc=GSE228154	https://pubmed.ncbi.nlm.nih.gov/38605363/	scRNAseq	69	1401	3.49725e-08	8.27273e-08	Day9 vs control
MDAMB468	cell line	5FU	chemotherapy	https://www.ncbi.nlm.nih.gov/geo/query/acc.cgi?acc=GSE164715	https://www.nature.com/articles/s41588-022-01047-6	scRNAseq	147	3349	3.25264e-12	1.20714e-11	5FUday33 vs chemonaive
P1	patient tumor	anti-PD1	immunotherapy	http://biokey.lambrechtslab.org	https://pubmed.ncbi.nlm.nih.gov/33958794/	scRNAseq	95	1552	1.07802e-19	1.404e-18
P2	patient tumor	anti-PD1	immunotherapy	http://biokey.lambrechtslab.org	https://pubmed.ncbi.nlm.nih.gov/33958794/	scRNAseq	6	112	0.13	0.140833
P9	patient tumor	anti-PD1	immunotherapy	http://biokey.lambrechtslab.org	https://pubmed.ncbi.nlm.nih.gov/33958794/	scRNAseq	86	1010	7.73616e-33	2.0124e-31
P10	patient tumor	anti-PD1	immunotherapy	http://biokey.lambrechtslab.org	https://pubmed.ncbi.nlm.nih.gov/33958794/	scRNAseq	14	113	4.82343e-10	1.39244e-09
P11	patient tumor	anti-PD1	immunotherapy	http://biokey.lambrechtslab.org	https://pubmed.ncbi.nlm.nih.gov/33958794/	scRNAseq	1	74	0.891118	0.891118
P14	patient tumor	anti-PD1	immunotherapy	http://biokey.lambrechtslab.org	https://pubmed.ncbi.nlm.nih.gov/33958794/	scRNAseq	23	304	1.44636e-07	3.14167e-07
P15	patient tumor	anti-PD1	immunotherapy	http://biokey.lambrechtslab.org	https://pubmed.ncbi.nlm.nih.gov/33958794/	scRNAseq	20	166	1.43826e-13	7.488e-13
P16	patient tumor	anti-PD1	immunotherapy	http://biokey.lambrechtslab.org	https://pubmed.ncbi.nlm.nih.gov/33958794/	scRNAseq	29	717	0.0207133	0.0244794
P19	patient tumor	anti-PD1	immunotherapy	http://biokey.lambrechtslab.org	https://pubmed.ncbi.nlm.nih.gov/33958794/	scRNAseq	42	878	6.42286e-05	9.27333e-05
P26	patient tumor	anti-PD1	immunotherapy	http://biokey.lambrechtslab.org	https://pubmed.ncbi.nlm.nih.gov/33958794/	scRNAseq	51	1051	5.21499e-06	9.03067e-06
P31	patient tumor	anti-PD1	immunotherapy	http://biokey.lambrechtslab.org	https://pubmed.ncbi.nlm.nih.gov/33958794/	scRNAseq	69	975	1.04337e-18	9.01333e-18
P35	patient tumor	anti-PD1	immunotherapy	http://biokey.lambrechtslab.org	https://pubmed.ncbi.nlm.nih.gov/33958794/	scRNAseq	27	526	0.000434026	0.00059393	patient received chemotherapy in prior to anti-PD1
P41	patient tumor	anti-PD1	immunotherapy	http://biokey.lambrechtslab.org	https://pubmed.ncbi.nlm.nih.gov/33958794/	scRNAseq	9	269	0.576782	0.599853	patient received chemotherapy in prior to anti-PD1
Organoid	patient-derived organoid	MS177	EZH2 degrader	data generated in house	data generated in house	scMultiome	32	679	0.000804101
